# Supplementary material for: A High Resolution Radiation Hybrid Map of Wheat Chromosome 4A
Source: Front Plant Sci. 2017 Jan 10;7:2063. doi: 10.3389/fpls.2016.02063 (PMC5222868; doi:10.3389/fpls.2016.02063)
Supplement: Supplementary file 1 [file Table_1.XLSX]

## Sheet: List1
Table S1: Retention frequency of ERH lines
An average retention frequency of 414 ERH lines, which was characterised by eight 4A specific markers
	Dose (Gy)	Number of lines	Retention frequency [%]	Lines without deletions [%]	Lines missing whole 4A [%]	Lines missing 4AS [%]	Lines missing 4AL [%]
N4AT4B	10	72	82.2	56.9	1.4	12.5	12.5
	15	68	62.1	22.1	13.2	23.5	23.5
	20	70	63.4	20	5.7	14.3	18.6
N4AT4D	10	68	82	42.7	1.5	5.9	11.8
	15	68	55.1	8.8	10.3	20.6	22.1
	20	68	52.7	11.8	10.3	29.4	26.5
Average		414	66.3	27.1	7.1	17.7	19.2
