# Supplementary material for: A High Resolution Radiation Hybrid Map of Wheat Chromosome 4A
Source: Front Plant Sci. 2017 Jan 10;7:2063. doi: 10.3389/fpls.2016.02063 (PMC5222868; doi:10.3389/fpls.2016.02063)
Supplement: Supplementary file 2 [file Table_2.XLSX]

## Sheet: List1
Table S2. Number of SNP markers in individual deletion bins in 4A deletion map and corresponding region of the 4A RH map.
Deletion bin	Deletion map	RH map	Homeologs *
4AS3 – 0.76-1	368	340	4BL/4DL
4AS2 – 0.71-0.76	-	-	-
4AS4 – 0.63-0.71	127	129	4BL/4DL
4AS1 – 0.20-0.63	224	209	4BL/4DL
4ASC – 0-0.20	21	16	4BL/4DL
4AS total	740	694
4A-centromere	56	44
4ALC – 0-0.59	515	456	4BS/4DS
4AL13 – 0.59-0.66 - 1	325	266	4BS/4DS
			5BL/5DL
4AL10 – 0.82-0.84	47	35	5BL/5DL
4AL11 – 0.66-0.73	88	69	5BL/5DL
4AL5 – 0.66-0.73	43	33	5BL/5DL
4AL7 – 0.66-0.73	72	56	5BL/5DL
4AL9 – 0.73-0.75	1	-	5BL/5DL
4AL2 - 0.75-0.79	207	163	4BL/4DL
			7AS/7DS
4AL4 – 0.80-0.82	2	1	7AS/7DS
4AL1 – 0.85-0.86	36	30	7AS/7DS
4AL14 – 0.79-0.80	88	65	7AS/7DS
4AL6 – 0.84-0.85 - 1	421	246	7AS/7DS
4AL6 – 0.84-0.85 - 2		106	7AS/7DS
4AL13 – 0.59-0.66 - 2	46	44	7AS/7DS
4AL total	1891	1570
4A total	2687	2308
Questionable	24	-
* Homeolog CSS corresponding to 4A SNP markers
