# Supplementary material for: A High Resolution Radiation Hybrid Map of Wheat Chromosome 4A
Source: Front Plant Sci. 2017 Jan 10;7:2063. doi: 10.3389/fpls.2016.02063 (PMC5222868; doi:10.3389/fpls.2016.02063)
Supplement: Supplementary file 3 [file Table_3.XLSX]

## Sheet: List2
Table S4. Markers of 4A radiation hybrid and deletion maps with corresponding CSS of 4A and homeologs 2,696 SNP of 90K iSelect array and eight STS markers were ordered either in deletion or RH map of chromosome 4A. The RH map comprises 2316 markers with total length of 6,550.9 cR. The Deletion map comprises 2,695 markers ordered in 19 mapping bins. The markers within bins are ordered according to…
marker	deletion bin	cRay		4AS	4BS	4DS	4AL	4BL	4DL	5AS	5BS	5DS	5AL	5BL	5DL	7AS	7BS	7DS	7AL	7BL	7DL	marker sequence (Wang et al., 2014)
wsnp_Ex_c4752_8482625	4AS3 - 0.76-1	0		4AS_5976011	-	-	-	4BL_7035736	4DL_14309464	-	-	-	-	-	-	-	-	-	-	-	-	CAGAGATTTCGTTGCTGAACAGATGTCTTTAAGGGGYATCACATTTCATACTGAACATAGTCCTCAAGCTATAACCAAATCAAATGATGGTTTACTATCT[T/C]TGAAGACAAACAAAGAAACTATTGGTGGGTTTTCACATGTAATGTTCGCAACAGGTCGTAAACCGAATACGAAGAACCTCGGACTGGAGGAGGTTGGGGT
BobWhite_c4054_344	4AS3 - 0.76-1	4.44239		4AS_5983838	-	-	-	4BL_7039563	4DL_14424661	-	-	-	-	-	-	-	-	-	-	-	-	GGCAAGTCTAACAGTCCGCTACAAACAAGGGAGAAGCTCTATTTGTTGGC[T/C]GTTGGACACTACAGAAATGGGGATTACACAAGAAGCCGTGAGCTTCTGGA
Ku_c7594_1179	4AS3 - 0.76-1	4.44239		4AS_5956561	-	-	-	4BL_7029285	4DL_14468607	-	-	-	-	-	-	-	-	-	-	-	-	CTCCATCAACAGCGTCAAAATTCCCGAGATCAAATGGTTCGATGCGGAAC[T/C]TGCTCTCATAACTTTCGAGTTCAGCTTCCAGGTCAAGCATTTCTTTCTCC
BS00036493_51	4AS3 - 0.76-1	4.44239		4AS_6012712	-	-	-	-	-	5AS_1460762	-	-	-	-	-	-	-	-	-	-	-	TCTCTCCCTCTGAGGGGTCTCAATAAGGTCTATATAAACCTCTCTGCAGT[A/C]ATTATAGCAGAACAGAGAATCTCACAAGGGGTTGCTACTTTGGCACTATA
Ex_c7626_444	4AS3 - 0.76-1	4.44239		4AS_5956561	-	-	-	4BL_7029285	4DL_14468607	-	-	-	-	-	-	-	-	-	-	-	-	GAGTGTCGGAGTTCACTATTGCCTCAGGAAGACTTGAACGATGAATCACT[A/G]AGAGATCAGCCAAGTGATGGGCCTGGCCAATACGTACAAAACCCAGAACT
Kukri_c14190_253	4AS3 - 0.76-1	4.44239		4AS_5956561	-	-	-	4BL_7029285	4DL_14468607	-	-	-	-	-	-	-	-	-	-	-	-	ATATTGTTTAGCAATGGATATGCTTTTGATGAATTTTCCCCTGATGTGAT[T/C]GCATCTGCTATTGATTGTGCGATTGATGCGGGAACATCAGTATTCTTTGA
IAAV855	4AS3 - 0.76-1	4.44239		4AS_6012712	-	-	-	-	-	5AS_1460762	5BS_2259076	5DS_2733643	-	-	-	-	-	-	-	-	-	CTGTAGTCTCTAGATATATTAGAAGAAATAACATCTTTATTTGTAGTGTATATAGTGCCAAAGTAGCAACCCCTTGTGAGATTCTCTGTTCTGCTATAAT[T/G]ACTGCAGAGAGGTTTATATAGACCTTATTGAGACCCCTCAGAGGGAGNGAGCCTGTCCTTATTTGTAGTTTATATAGTGCCGAGGTGCTGTCCTGTCTTA
BS00064638_51	4AS3 - 0.76-1	4.44239		4AS_6008651	-	-	-	-	-	-	-	-	5AL_2752599	-	-	-	-	-	-	-	-	AGATTTTATATCGCTCAGACTGCATAAAAATAGAGTACACAGGCTGGATC[A/G]TGTTTCCNCAATCAAATTATAGTAATTGTTCATGGAAGCAGTCATAGTGT
Excalibur_c40881_474	4AS3 - 0.76-1	4.44239		4AS_5939008	-	-	4AL_7171705	4BL_7040939	4DL_14216864	-	-	-	5AL_2808716	5BL_10891803	-	7AS_4194237	7BS_3148587	-	7AL_4560297	7BL_6481237	-	GCTGATGCGGCCAGTGCTGTTTTTGAGAAAATAAGGCGCCTCAACTCAAG[T/C]AGGAAGGATTCTTATGTTGGTACAAAGGCTAATAAGAAGAAAAGAAAGAG
RAC875_c2440_755	4AS3 - 0.76-1	4.44239		4AS_5946242	-	-	-	-	-	-	5BS_2293915	-	-	-	-	-	-	-	-	-	-	tctcccaaattgaagaccacttttttgatgtgagcgagcttcatcttgtt[A/C]TTCTCTGATTTACACCACTTCACCAATGTAGGGCATTCGTCGTCAATTTG
Ra_c74035_586	4AS3 - 0.76-1	4.44239		4AS_5956561	4BS_1708454	-	-	4BL_7029285	4DL_14468607	-	-	-	-	-	-	-	-	-	-	-	-	ATGTGCAGGAGATAACTAGTCATTTGAGGGAGCTGCGAAGAATCGTTACC[A/G]AGCAGAGAGATAGGACAGCTCTATGAGCTCAAAATTATTCAGCATTCAGA
wsnp_BE442750A_Ta_2_2	4AS3 - 0.76-1	4.44239		4AS_6003446	-	-	-	4BL_7035605	4DL_14469472	-	-	-	-	-	-	-	-	-	-	-	-	CCACTTTCTTCGCACCACCACCACCATCTTTAACTTTCTCACCATCATCGTCAGCCTGAG[A/C]TCATGGCGGAATCAATGAGTGTGCAGACGGACTACAAGCTGAAGGGGCTGCAGAGGGACG
RAC875_c1377_428	4AS3 - 0.76-1	4.44239		4AS_5989682	-	-	-	4BL_7035736	4DL_14363330	-	-	-	-	-	-	-	-	-	-	-	-	GACGAGTTGCGCGGTGTGATGGTCGACGCCGAGGAGCTCAAGAGCATGTT[A/G]TCCGGTGAGAACTCGCACCTGCAGGAGGCGTCGAGTGCCCTGCTGCTGAA
RAC875_rep_c72588_206	4AS3 - 0.76-1	15.8928		4AS_5993393	-	-	-	4BL_6975659	4DL_14366481	-	-	-	-	-	5DL_3359395	-	-	-	-	-	-	GCCGTGGGATTGGACACCGGTGTGCCGTGGGTGATGTGCAAGCAGGAAGA[T/C]gcaccagatccagtgataaacgcatgcaatggtttctactgtgatgcatt
Kukri_c60044_660	4AS3 - 0.76-1	25.2678		4AS_5956561	-	-	-	4BL_7029285	4DL_14468607	-	-	-	-	-	-	-	-	-	-	-	-	GCACTCGCTCAAGGCATGGCCCAGCACCAGCCAGAATCGCCGCCAAGAGT[A/C]TCGCGGCCTCGCACGAGCTTTCGCAGCCATGAAAGATCAGGGCACCGACA
RFL_Contig3023_720	4AS3 - 0.76-1	34.7916		4AS_5943344	-	-	-	4BL_6987613	4DL_14415463	-	-	-	-	-	-	-	-	-	-	-	-	AAAGTTCTGATCGAGAAAATCTTGAGGACGAACCCTGACGTGGGCAAGAT[A/G]TACGTGCTGATCAAGGCCAAGGACAGCGAGACGGCATTGCAGAGACTGCA
BobWhite_c10954_467	4AS3 - 0.76-1	37.194		4AS_5946242	-	-	-	-	-	-	5BS_2293915	-	-	-	-	-	-	-	-	-	-	CAAATTGACGACGAATGCCCTACATTGGTGAAGTGGTGTAAATCAGAGAA[T/G]aacaagatgaagctcgctcacataaaaaaagtgaacttcctattcgactc
Ex_c883_2618	4AS3 - 0.76-1	37.194		4AS_5989682	-	-	-	4BL_7035736	4DL_14363330	-	-	-	-	-	-	-	-	-	-	-	-	TTACAGTACAGTAGTCCCCTCAAATAATTTTCAATTTTCTCTGGTCCAAA[T/C]CCTGTGATATAGGCACACAATGTTAAGATCTCTTATGGCCATTGATATGT
Excalibur_rep_c67895_1756	4AS3 - 0.76-1	37.194		4AS_5993393	-	-	-	4BL_6975659	4DL_14366481	-	-	-	-	-	-	-	-	-	-	-	-	CCTCTGGCTCTGGATATGGGTAGCATGGGTAAGGGACAAATCTGGATAAA[T/C]GGACAAAGCATTGGACGGTACTCATTAGCATATGCAACTGGGGACTGCAA
wsnp_Ex_c28429_37553452	4AS3 - 0.76-1	37.194		4AS_5993393	-	-	-	-	-	-	-	-	-	-	-	-	-	-	-	-	-	ATTGTTCAAAAGCGACCAGCTGGTAATTTGTGGTTGGTCCTAGATGGAGTGTAGGGAGAGTAGAGGCAAAAGATCGATGCATTCTTTTGCTCGTGTCGTC[A/G]CTATGTTTTGGCTGTGTCACTGCCATCTTTCTTGAAGAAGAGAAGATGCTGTATCCTTACTTTTGAAATACTTGCTTTTAATTGTGCATGCTGTGAGCAT
wsnp_BF145459D_Ta_2_1	4AS3 - 0.76-1	37.194		4AS_5943344	-	-	-	4BL_6987613	4DL_14415463	-	-	-	-	-	-	-	-	-	-	-	-	GAGGCAGGGTGTCGTGCTGGAGAAGCCGTTTCGGTTGGGTGACACCATAGGGAAAGGGTC[A/G]GCTGGATCCTCGGATTCTTCGGAGCAGCACAAGAACGCCGTGCTGGATATCGAGGCCGAG
BobWhite_c1295_470	4AS3 - 0.76-1	46.4115		4AS_6003446	-	-	-	4BL_7035605	4DL_14469472	-	-	-	-	-	-	-	-	-	-	-	-	GACGATGCTGCAAAGTACTGTGACCTTCTACAGGGCGGTGGTCAAGGATG[T/C]gagggaattgcagagctagaggcttcatcagttttcaacatgtgccgtca
Excalibur_c48770_340	4AS3 - 0.76-1	46.4115		4AS_5989965	-	-	-	4BL_6993734	4DL_14432780	-	-	-	-	-	-	-	-	-	-	-	-	TTTGCCGCGACTTCAAATGCTGGTGATGTGACTGGAGAGTGCACTGCTCA[T/C]CTCACCCCACTGTTTTAACTACTGCTATAGCCTTCAGTTTGACGTCGCAT
RFL_Contig3883_1979	4AS3 - 0.76-1	53.1154		4AS_5924595	-	-	-	4BL_6902018	-	-	-	-	5AL_2809107	-	-	7AS_4252375	-	-	-	-	-	AGATGTTGTTCTGTGGTTCTGTAGTTCTACTCCATAGCAATGATGGAGTC[A/G]cctccatatggatagcaattatctcgggatcatgttgcatgtagagagct
Tdurum_contig59603_94	4AS3 - 0.76-1	53.1154		4AS_6005818	-	-	-	-	-	-	-	-	-	-	-	-	-	-	-	-	-	ttcatccctgggtaggggttgcgtttcaccatcacaaacatagtcacccg[A/G]GCACGCAGCATACATATACATGCCTTGTGTGCAAACACGCAGTGACGCAG
BS00070871_51	4AS3 - 0.76-1	55.35		4AS_5995990	-	-	4AL_7092800	-	-	-	5BS_2293915	5DS_2747679	-	-	-	-	-	7DS_3901199	-	-	-	GAGCATATAGGAAGGGAGATTGCAGCCAAATGTGGAGGAGTGGCCTTAGC[A/G]GCTCAATCACTTGGATACATGTTGAACGGCATGACTTCAGATGAATGGGA
wsnp_Ex_c9928_16346945	4AS3 - 0.76-1	55.35		4AS_5945881	-	-	-	4BL_7038265	4DL_14309403	-	-	-	-	-	-	7AS_4194893	-	-	7AL_4457067	-	-	tgctccagctcgagatactagttcaagctatgttgcttggggacattccactcttgttggaccgtttggtgaggtgatcgccacaactgagcatgacgaa[T/G]CAACTATAATAGCTGAGATTGATTATTCATTGATTGAGCAGAGGAGGCAATTTCTTCCTCTGCGACATCAACGACGTGGAGATCTTTACCAGTTGGTAGA
IAAV2591	4AS3 - 0.76-1	57.612		4AS_5960334	-	-	-	4BL_7035823	4DL_14464909	-	-	-	-	-	-	-	-	-	-	-	-	NNNNNNNNNNNNNNNNNNNNNNNNNNNNNNNNNNNNNCACCTTACATCCACTGGTTTCTGTGAAGAAAGCTGGAAATTCGTTGGTCCTGTAAGCAGCAAC[A/G]GTTACCCCTTGAGTTTCCAAGTACTCTAGTGTCCNNNNNNNNNNNNNNNNNNNNNNNNNNNNNNNNNNNNNNNNNNNNNNNNNNNNNNNNNNNNNNNNNN
Kukri_c700_1612	4AS3 - 0.76-1	57.612		4AS_5967209	-	-	-	4BL_6963422	4DL_14401985	-	-	-	-	-	-	-	-	-	-	-	-	TTGATGTCGTGTTTGTCCATGGCCTTCGTGGTGGCCCATTCAACTCATGG[A/C]GGATAGCTGATGACAAGTCATCAACTACTAAAGCTGGTCTGGTGGAAAGT
RAC875_c65408_104	4AS3 - 0.76-1	57.612		4AS_6012839	-	-	-	-	-	-	-	-	-	5BL_10841212	-	-	-	-	-	-	-	ACTGGAGAGCAACGCCACTCAGTGAAACGAATCTCTTATTTTCTCCGGTG[A/G]CCTCGAAGCCTTGCTGCTTGGGGGCAAAAAATCCTTCTCTCCAAGAGAAA
wsnp_Ra_c22026_31453420	4AS3 - 0.76-1	57.612		4AS_5901342	-	-	-	4BL_7003000	4DL_14434613	-	-	-	-	-	-	-	-	-	-	-	-	YACAYAGCATCCCTACTTTGGCTAGCTTGAAAATAAATGAATGGATTGCAGCATAGAAAGAAAAAGAAAAACCTGGCCTATACAACAGAACACTGGGAAC[A/G]CCAGTTAAACGATCGTGGCGACTCTGCCTGCTTGCCGGCTTCAGTCCGCGGATCATCACAAACAGTAACTTGCACAGGCGAGGCTGCAAATGTGCTCACC
Ex_c3699_306	4AS3 - 0.76-1	62.1661		4AS_5949197	-	-	-	-	-	-	-	-	5AL_2804870	-	-	-	-	-	-	-	-	TGCACCGGCGTCATGGCGGAGGAGGCGTCGGTGTGCGGAATAAAGTGGCC[A/C]TGTCTCCTTCTTCGCTCGCCCGGCGTCGTTCTTGGCACTAGCGAGGAGCT
BS00074614_51	4AS3 - 0.76-1	69.0429		4AS_5970232	4BS_4941041	-	-	4BL_4589885	4DL_14399951	-	-	-	-	-	-	-	-	-	-	-	-	CGAGGAAGCAACATAATCCCTTTACTTTGTTGCATTATCGGGCTATTCAA[A/G]GAAATGAGAAATGGCGCACGACAGTAGTTGGAAAACAACACCAATGAGGT
Tdurum_contig10624_771	4AS3 - 0.76-1	69.0429		4AS_5940626	-	-	-	4BL_7038259	4DL_14358545	-	-	-	-	5BL_10819528	-	-	-	-	-	-	-	aggaggcgaacgtttcgtgttggatcgctaaactggtttagcgattctgg[A/G]CCAGCAGACAATGAATTCCTCAGATGCAAGGTACGGCACAGTCCTGATTT
Excalibur_c12032_1101	4AS3 - 0.76-1	69.0429		4AS_5937729	-	-	-	4BL_6994616	4DL_14472296	-	-	-	-	-	-	-	-	-	-	-	-	AGGATCTTTCCAGAAGCATCGGTGCCTCCAGCGACATACGCCTTCTCACC[A/G]ACGCTTGTTGATCCAAACAAGCACCGGGGAGAGTTCATGGGATCAGCCCT
Kukri_c51061_239	4AS3 - 0.76-1	73.7281		4AS_5937729	-	-	-	4BL_6994616	4DL_14472296	-	-	-	-	-	-	-	-	7DS_3920690	-	-	-	AACAACCAGGTACTGACATGTGGTGAGGAATATGACTTGAATCGGGGGTC[A/G]TGGAGGGTCATTGAGAACATGTCTGAGGGCCTCAATGGAGTGACCGGTGC
Tdurum_contig59603_74	4AS3 - 0.76-1	73.7281		4AS_6005818	-	-	-	-	4DL_14365041	-	-	-	-	-	-	-	-	-	-	-	-	CTGATGCTTTCCTCCATTTATTCATCCCTGGGTAGGGGTTGCGTTTCACC[A/G]tcacaaacatagtcacccgggcacgcagcatacatatacatgccttgtgt
Kukri_c9299_347	4AS3 - 0.76-1	76.0903		4AS_6014744	-	-	-	4BL_7012839	4DL_14380932	-	-	-	-	-	-	-	-	-	-	-	-	GGACCAATAAGTGCAACTGTCTCTGCATTTTGAAGGAAAATGCTATATGT[A/G]ccatttccagagttctcctttgcttctacaaggatgagaggccttgattc
Ra_c4614_1114	4AS3 - 0.76-1	76.0903		4AS_6003589	-	-	-	-	4DL_14369672	-	-	-	-	-	-	-	-	-	-	-	-	TTTGCCGCCTCTCATGGCCTCCATCGGATCAGAAATTCAGATCAACACGC[A/G]GGCAGACAAGAGGGCCAGAACGAATCCGAGCCTGAGAAATTCAGAGCAAG
wsnp_RFL_Contig2771_2524880	4AS3 - 0.76-1	78.4525		4AS_5947329	4BS_4958471	-	-	4BL_7037726	4DL_14446546	-	-	-	-	-	-	-	-	-	-	-	-	AGTATGAGCTTGTTGTTACGCTGTGTAACATCTTTTTTTTCTTCACCATT[A/G]TCGTGGTTTGCAATGCATAGGTGCCTTTCACTGTCAAGCCATACGTTGTA
GENE-3382_445	4AS3 - 0.76-1	83.2168		-	4BS_4953744	4DS_2325169	-	-	-	-	-	-	-	-	-	-	-	-	-	-	-	TACATTTTCCTTCTATTCTCGCTCTTTCCAATTATGTCGAAAATGCTCTG[T/C]TTTCGGTTTCTTTTCTAGTTAARGTGGAATCATAATCTCATGATCC
Excalibur_c836_1732	4AS3 - 0.76-1	85.579		4AS_5969408	-	-	-	4BL_6980318	4DL_14431384	-	-	-	-	-	-	-	-	-	-	-	-	GATTACGATGATGAGATGGAGTTAGACTTTGATACATCAGTATCGGGTGA[T/C]GAAAGCCGTGATAGTGATCCAGGTGCCGTTCGAGGTAGCTTACGTCTAAA
CAP7_c1393_465	4AS3 - 0.76-1	85.579		4AS_6013106	-	-	-	-	-	-	-	-	-	-	-	-	-	-	-	-	-	TTCGGCTGCTGGTTTATTAGAAGAAGATGTAGTATTTGAATGATGAAGTT[A/G]TCCAGTTGATGCATATGACGGATRAWRTTTTATGTGTGCTACGTTGCATT
Kukri_rep_c101413_438	4AS3 - 0.76-1	85.579		4AS_5969408	-	-	-	4BL_6980318	4DL_14320820	-	-	-	-	-	-	-	-	-	-	-	-	TACATGGCTATTCGGGATTGCAACGAAGCAAGGAGTATTGACTTTGCATC[A/G]ttccaggcacacttgttcatggctgatgcactgttacrgataggaagact
CAP8_c1408_167	4AS3 - 0.76-1	87.9412		4AS_4693994	-	-	-	4BL_6916983	-	-	-	-	-	-	-	-	-	-	-	-	-	CTGTCATTCGGCATGTCGAATTACCACTGAGGCCTGTTTTTTCTTCTTCT[T/G]ATGATGAATGTGTATGTAGAGGAACCAAATTGCTTGACTGTAATGACATG
BS00043286_51	4AS3 - 0.76-1	92.6264		4AS_5994006	-	-	-	-	4DL_14401152	-	-	-	-	-	-	-	-	-	-	-	-	AGCAGCAATGACTAGAGGTGGTAGCACATCTTCAACGCGGATCACCAAAT[A/G]GACATCATCAAATTTCCATTGAAAAGTAGAAGATGTTAGGTGTGGAGTTA
BobWhite_c28034_206	4AS3 - 0.76-1	97.3116		4AS_5994006	4BS_4885493	-	-	4BL_7035191	4DL_14379860	-	-	-	-	-	-	-	-	-	-	-	-	AGCTAAGAGGCAGCGGCAGAGCCAGACGCAGCAGCGGCATCTGCAGGAGC[A/G]GCCTCATCGTCCTTGTGCTTCACCATGCCCGAATCGACCAGGATGGGCAC
BS00065863_51	4AS3 - 0.76-1	107.173		4AS_6014948	-	-	-	-	4DL_14371182	-	-	-	-	-	-	-	-	-	-	-	-	ATGAATGTAAGGAAGCGGTATTAGTGCATGAAGAACATGATCGGTTAACT[T/G]ATGAGTGTAGACTTATGTACGTACCTAAATTTTCAGAGGACGAAGATATC
BS00069271_51	4AS3 - 0.76-1	107.173		4AS_5936500	-	-	-	4BL_7037625	4DL_14105818	-	-	-	-	-	-	-	-	-	-	-	-	TGACATCCGGCATGCAACCGTACTCCAACATCTGCTCAAGAAGTTCAATT[A/G]CCCTGTCGACCAACCCATTTTGGCAGAAGAAATCGACGAGTATATTGAAT
BS00106545_51	4AS3 - 0.76-1	107.173		4AS_5995103	-	-	-	4BL_6997682	4DL_14427345	-	-	-	-	-	-	-	-	-	-	-	-	ATGTCAATCTGATCATGGTTGCTGGATCAGCTCAGGATGGGGAATATGCG[A/G]GTCACGTGCTCGAACGGAACAGTGTCGGCTGTGTTCTTCTTGAGTTCGGG
BobWhite_c22549_401	4AS3 - 0.76-1	107.173		4AS_5967218	-	-	-	4BL_7036837	4DL_14362019	-	-	-	-	-	-	-	-	-	-	-	-	TAAGTCAGTGCGTGTAGCGGAAAATGGACAGAGGAATGTGGGCATCCATC[A/G]CCGGCTGGGGTGTCGTCTTTGGGTTGTGACTTGTGTGTAGCAAACCAAGG
BobWhite_c3609_361	4AS3 - 0.76-1	107.173		4AS_5959767	-	-	-	4BL_6983772	4DL_14343439	-	-	-	-	-	-	-	-	-	-	-	-	ggactgagcacaaaacttccctgacaaaaccgcaccctccatggaagcca[A/G]GTATTTCTGCTTTGTGTAATCGCCGGCCAGATAGAACCCTTCGATCGGTG
BobWhite_c47359_73	4AS3 - 0.76-1	107.173		4AS_6003347	-	-	-	4BL_6897552	4DL_1705309	-	-	-	-	-	-	-	-	-	-	-	-	CAGGGAGGGGCGCCACAGGAGGCGAGCGGGCCGGAGGAAGTCCGGAGACG[T/C]GGCCGAGTCGGTGGCCGTTGTTGTTGAGCGCGAGTGATGGTCTTGAGTAA
BobWhite_rep_c50901_149	4AS3 - 0.76-1	107.173		4AS_5944160	-	-	-	4BL_7037969	4DL_14391947	-	-	-	-	-	-	-	-	-	-	-	-	AAGTGACCTGCGGGGTCACACTTGAAGAGCTGAGCATTTTTCTCTTCATC[A/G]taacccaagaccatggcaacaacaccaaggggtctcatgtacgcatgctg
owm160	4AS3 - 0.76-1	107.173		4AS_5944160	-	-	-	4BL_7037969	4DL_14391947	-	-	-	-	-	-	-	-	-	-	-	-	-
Excalibur_c25952_605	4AS3 - 0.76-1	107.173		4AS_5967209	-	-	-	4BL_7023619	4DL_14401985	-	-	-	-	-	-	-	-	-	-	-	-	GCTATAGCATCGGATCTGAACCGCACTCGTATTCAAGAACTTGATAGCGA[T/C]GGGCATGCTGTGACAACTGCACTGAAAGCTCCTGAAAGAACTGTGAAGTG
Excalibur_c864_502	4AS3 - 0.76-1	107.173		4AS_6005686	-	-	-	4BL_7041421	4DL_14314966	-	-	-	-	-	-	-	-	-	-	-	-	TGGTTCAAGAAGGACATCGCACCATCGCCATCACCATTTGAGGATGTGCA[T/C]GGTGCCACACTCTTCGAGGAGAGTATGGCGCTCCTCGACCCAGAGTCAGA
Excalibur_rep_c101910_374	4AS3 - 0.76-1	107.173		4AS_5993184	-	-	-	4BL_6995085	4DL_14443282	-	-	-	-	-	-	-	-	-	-	-	-	TCCCCAATTGCCCCGCATGCTCGTGCTCCCGGCTCCAACCTGATGAAAGA[T/C]AAGGCTGTGAAGAGAGATGAGGGTGTCACTGCACTGAAGAAAGAGTTCAC
GENE-2769_397	4AS3 - 0.76-1	107.173		4AS_5994006	-	-	-	4BL_7035191	4DL_14401152	-	-	-	-	-	-	-	-	-	-	-	-	GCTTTCAGCAAACAGCAGGTCATAATTGACACAATAAATTCTTTGTTAAA[A/G]TCTCCAAATTCCAAAATGACACTGAAACTGTGGTTGCAGATTGCTAGCTT
GENE-4784_71	4AS3 - 0.76-1	107.173		-	-	-	-	-	4DL_14463426	-	-	-	-	-	-	-	-	-	-	-	-	GTTGCCGCAAACAATCCGGTGAGTGATAGTTGGTTTATGTCTCRGT[T/C]CCTTAAAAACACTCCAAAGAATACAATGGAATTTCTATGACGTCCACGTA
IAAV2216	4AS3 - 0.76-1	107.173		4AS_5979030	-	-	-	-	-	-	-	-	-	-	-	-	-	-	-	-	-	TCGGAGGTTTCCCCCTAAACCATGAAACGGGTTTTGAATGAGAAACTGGGATTAGGCTTTCGCCCTGTTGTTCCAAAAACCCCGAATTCTTGTAGTAGAA[A/C]TATAGACTGTCTGTTGTAAAGTAGTAATAATAGTCAAGTAATTTGACTGGAGTTGTTTCGGTGTAGAAATTCGGTTAGCTCTGAGTGGTAATAAAGATTC
Kukri_c1784_225	4AS3 - 0.76-1	107.173		4AS_5974764	-	-	-	4BL_7033844	4DL_14395017	-	-	-	-	-	-	-	-	-	-	-	-	ATGTGGGCTTCTCATGTGGCTATCTACTCAAATCAGGGGAGAGATGGTTC[A/G]CCTGACAGGCCTTTGTGGGGTTGGAATGARGAAGGCAGAGTGGATACCTC
RAC875_c12170_820	4AS3 - 0.76-1	107.173		4AS_5993184	4BS_4881680	-	-	4BL_6995085	4DL_14443282	-	-	-	-	-	-	-	-	-	-	-	-	ATTCCCTTTCCTTACGGAATGATGCAACAGAGTTACTGAAGGTTGTGAGT[A/G]TAACTGGGGATAACAGGGATGGCCCGATGATCTTTCAGTTGAAGTACTTG
RAC875_rep_c99997_226	4AS3 - 0.76-1	107.173		4AS_6014744	-	-	-	4BL_7012839	4DL_14380932	-	-	-	-	-	-	-	-	-	-	-	-	TTCTTTGACCCCCCTGGCGCAGCCGGAGCAGAGCACATCTTGATACACTG[T/C]AGGCGCAAGCGGGCTGATGCTGAATCAAGAATCCCAAATCAGGTTCAAAT
Ra_c27961_818	4AS3 - 0.76-1	107.173		4AS_6005686	-	-	-	4BL_7041421	4DL_14314966	-	-	-	-	-	-	-	-	-	-	-	-	TCATTAACTATGTCGCTGGTGACCTATTCCATACCATTCCACCTGCTCAA[T/G]ctgtgatgcttaagcttgttctgcacttctggaacgacgaagattgcatc
Tdurum_contig1868_249	4AS3 - 0.76-1	107.173		4AS_5933462	-	-	-	-	-	-	-	-	-	-	-	-	-	-	-	-	-	CAAACACGTGACTTAGACGTTGCTACAATATACAATTACCTTAATTAGTA[T/C]tccctcagccttgtaatactagtaagcttgcatgtgcaatgcacgtctca
Tdurum_contig29900_63	4AS3 - 0.76-1	107.173		4AS_5914723	-	-	-	-	4DL_14467522	-	-	-	-	-	-	-	-	-	-	-	-	TTGTCTGGCTTAATAACATGCTGTGAAATATCGAGTACTCCTGATCATAC[A/G]tcaagcagttcatagagcaaacaacttcccacaggctacactcctactct
Tdurum_contig41185_259	4AS3 - 0.76-1	107.173		4AS_6003679	-	-	-	4BL_6995587	-	-	-	-	-	-	-	-	-	-	-	-	-	CTACTGTGGTTACTACAGCTGCGAGTACCATTTTCTGCTGATATTTAAGA[T/C]TCTTGTTTTGAGTAGGTTTGCTGAGCATTGTGAAGACTGGAAATTCTGAA
Tdurum_contig93160_155	4AS3 - 0.76-1	107.173		4AS_5994006	-	-	-	4BL_7035191	4DL_14401152	-	-	-	-	-	-	-	-	-	-	-	-	GTGTAAGCATATCTGACCCAGAAAATACACAAAGTTTCTCCACAAGGAAT[T/C]TACCTACCAGTGCACTTTTGGAACCACAAAGGCTGGATGTGTGCCACCAT
GENE-2531_86	4AS3 - 0.76-1	107.173		4AS_5967218	-	-	-	4BL_7039777	4DL_14362019	5AS_1530374	5BS_2235275	-	-	5BL_10873755	-	-	-	-	-	-	-	TGGATTAGTGGTGAGTACCAACCTCAACACAGTTCCTGTGATGAAATATG[T/C]CCTGCAAATGTGATAACTAGCATGAGATTCCATTTCATCATAGTACTGGT
wsnp_BE405275A_Ta_1_1	4AS3 - 0.76-1	107.173		4AS_5947329	-	-	-	-	-	-	-	-	-	-	-	-	-	-	-	-	-	TTGGCTGTATGGACCAACACCTGCATGACACAAATTATCATCCAAAATGCCACTGCAGTG[T/G]AGCGTGCTGAAATTATAGTTCACACTCATCTTTTGACAGTGTTGATATTACTAGGTAAAA
BS00068013_51	4AS3 - 0.76-1	107.173		4AS_5947329	-	-	-	-	4DL_14446546	-	-	-	-	-	-	-	-	-	-	-	-	CTAGTGATAATCCAGCTTATATAACACAAAAACCTCACGCAATTCAGAAG[A/G]GACTCACACTTCATGAATGAACAGAAAATACAGCATAATTGTCAAGTACA
CAP7_c1656_332	4AS3 - 0.76-1	107.173		4AS_5933462	4BS_4946628	-	-	4BL_7005681	4DL_14433811	-	-	-	-	-	-	-	-	-	-	-	-	GATCCTCTGCTGAAGGGTGGGCAAAGGGAGAAGAGTCGAGCCAAATGAAC[T/C]CGAGGGAGAGAGTTGCAGCAGATAGATCCGCAAATTTTGTGCAGCATCCG
BobWhite_c13247_795	4AS3 - 0.76-1	107.173		4AS_5928156	-	-	-	4BL_6966594	4DL_14459916	-	-	-	-	-	-	-	-	-	-	-	-	TAGGGCGGGCCTTTGCCCCCTGGCAAATCATCCTTGGCTTATGTGTGTGG[T/C]GAATGACCGTCAATTCGGTCCAATGATATTGTAAAACTGAATTTAGAGTC
wsnp_CAP7_c1405_706142	4AS3 - 0.76-1	107.173		4AS_6014744	-	-	-	4BL_7012839	4DL_14380932	-	-	-	-	-	-	-	-	-	-	-	-	ATGGCGCCGCCGTCACCGGCATTTAGGACCGCGCAAGTGCACTAGAAGCACASCTTAGAAGGGGGAGAGAGATGTATCCGTACGGCTGTACATTTGGTGG[T/C]GAGCTGTGTAATAGTTGTTTCTAGTGATGCTTCTTGCTCATTTGTAGGGTTTGGCACGGAATATGACTACGGCACTCTGATGAATTTGTTTTTCAACCA
RAC875_rep_c108328_299	4AS3 - 0.76-1	107.173		4AS_6014744	-	-	-	4BL_7012839	4DL_14380932	-	-	-	-	-	-	-	-	-	-	-	-	ACCCTACAAATGAGCAAGAAGCATCACTAGAAACAACTATTACACAGCTC[A/G]CCACCAAATGTACAGCCGTACGGATACATCTCTCTCCCACTTCTAAGCTG
RAC875_rep_c117862_112	4AS3 - 0.76-1	107.173		4AS_5959767	-	-	-	4BL_6965540	4DL_14465231	-	-	-	-	-	-	-	-	-	-	-	-	tggaactcggcatcaggaataaagcttgcaagtccagcatctgaaacgtg[T/C]GGGTTGTATTCTGAGTCGAGCAGAATGTTGGATGACTTGAAATTCTTATG
Tdurum_contig10067_307	4AS3 - 0.76-1	107.173		4AS_5995129	-	-	-	4BL_6902283	4DL_14353067	-	-	-	-	-	-	-	-	-	-	-	-	TCCCTCTTTGCTTTGTCACATGAATACGCCCATTGATGTCTAATAACACG[A/C]accgtggggtaactgataagagggagctttccagtgattcgagcaatgaa
owm161	4AS3 - 0.76-1	114.65		4AS_5934783	4BS_4250847	-	-	4BL_7026506	4DL_14413893	-	-	-	-	-	-	-	-	-	-	-	-	-
RAC875_c39226_131	4AS3 - 0.76-1	121.729		4AS_5934783	4BS_4250847	-	-	4BL_7026506	4DL_14318857	-	-	-	-	-	-	-	-	-	-	-	-	GACGAAGAGGAGGAGGCCCATCGACGTAATGCCGTTCCTTGGCCCTGAGG[A/G]GACCAGTCAGAGTGAGCCACTCGAGTCCACATTCATATTTGAGGACAGGG
RAC875_rep_c117509_121	4AS3 - 0.76-1	121.729		4AS_6006599	-	-	-	4BL_7020861	4DL_14447032	-	-	-	-	-	-	-	-	-	-	-	-	GACGGTAGCTCTAGGATTGCTGGATGGCAACGATAGTTCCTCAATAGCTT[T/C]GTCACGTAGTTAGGATCCCCTGAATGGTACTGCTCAAATTCACCGAGCAG
Kukri_c6549_721	4AS3 - 0.76-1	121.729		4AS_122342	-	-	4AL_7084102	-	-	-	-	-	-	-	-	-	-	-	-	-	-	CCAATGGCCCATACTTTCTTCGAGACATTCTAAGACTGTAATGTCTACGT[T/C]GACGACGCCACCGGACAATGGCCAACATTACAGCTAGAACACCTAACGCC
Kukri_c6061_747	4AS3 - 0.76-1	121.729		4AS_5970157	-	-	-	4BL_7027031	4DL_14379047	-	-	-	-	-	-	-	-	-	-	-	-	GAGTACAAGTGTACAGGCGATGGCGCACACCTGGCGGGCAGAGTGCCGTA[T/C]GCTCTTGAGCTCAGCGACGTGCAAGCATTGCCTTACTTGAACACATCTTT
Kukri_c15563_1173	4AS3 - 0.76-1	121.729		4AS_1275895	-	-	-	4BL_7004637	4DL_14394155	-	-	-	-	-	-	-	-	-	-	-	-	GCTACAGAAGGCATCTTCATGGCAGAGGAACCAGCCATAAAACTGTCATT[A/G]TTGTGAGCTGACACTGCATGTGATCCATCATTGCGTGCTCCAATATTAAG
RAC875_rep_c107050_152	4AS3 - 0.76-1	126.414		4AS_6006599	-	-	-	4BL_6863882	4DL_14417346	-	-	-	-	-	-	-	-	-	-	-	-	GAGGATCCYTAATTTGGAAATCACCGAGGACTGAATGATGGGGGCATCAC[A/C]GTGTACATAGGTCATCAGCAACTAACCTTGGGTACTTTGTATAAAGTAAC
tplb0037d07_493	4AS3 - 0.76-1	126.414		4AS_6006599	-	-	-	-	-	-	-	-	-	-	-	-	-	-	-	-	-	CGTGGCTACCACGCCTTCAACTGCCGTGCCTTCCACTCCAGTATCAGCAT[A/C]GGCATCCTGCCGTCCCCGCCCCCACCCCCACCTCCGCCTGCCCCCCGGGC
Kukri_c6549_770	4AS3 - 0.76-1	128.777		4AS_122342	-	-	4AL_7084102	-	-	-	-	-	-	-	-	-	-	-	-	-	-	TTGACGACGCCACCGGACAATGGCCAACATTACAGCTAGAACACCTAACG[T/C]ccgtcgtttcttgataacataatggacagattccgtatacatcttcatga
RAC875_c35706_845	4AS3 - 0.76-1	128.777		4AS_5908213	-	-	-	4BL_6991147	-	-	-	-	-	-	-	-	-	-	-	-	-	ATATGATTAAGTTCAGACGATGAGCCAGGCATGATTCAACACGTATTGTA[T/C]GCCCAATCTGGAGTCCAGGAACTCTGGATATTATTGTTGTAGTGCACACT
Kukri_rep_c104126_115	4AS3 - 0.76-1	128.777		4AS_5999287	-	-	-	4BL_6980596	4DL_14469480	-	-	-	-	-	-	-	-	-	-	-	-	TGCATCCCTGTGCAGATCATCAGGTTCAAAAGGTGCACGCAAGGGTGTCA[T/G]CATTTCTGGTGTACGTGGCTCCCCTTCTTGGCTTGAGGAGGGCGAGTCCT
Kukri_c49176_141	4AS3 - 0.76-1	128.777		4AS_5938251	-	-	-	4BL_6985085	4DL_14356075	-	-	-	-	-	-	-	-	-	-	-	-	tcaaacaattgcaatgcacctgttccaggatctgttttgcggcaaattct[A/G]CTTCCTCTGCTGATATTGGCCTCACTGGCCATGGGTCAGGCGACATGAAC
Ra_c76715_1145	4AS3 - 0.76-1	131.102		4AS_5970292	-	-	-	4BL_6980596	4DL_14469480	-	-	-	-	-	-	-	-	-	-	-	-	CTGAAGTCAATGACTATTTCTGTAAGAATTGTTCCAAGAACAGATAGCTC[A/G]GCCTCCATGAAGACATTTCTATGTTCACTCTCCTCTTTATGCTTTACATG
GENE-2729_28	4AS3 - 0.76-1	140.473		4AS_5932570	-	-	-	4BL_7038091	4DL_14457658	-	-	-	-	-	-	-	-	-	-	-	-	CTAGAGAACAACRAGAACAAGCC[A/G]GTCACAAACAGCCGTGACACACAGGATGTAAGTGTTGATGAATGTTTGTT
CAP12_c2677_138	4AS3 - 0.76-1	147.68		4AS_5925149	-	-	-	4BL_6984974	4DL_14391368	-	-	-	-	-	-	-	-	-	-	-	-	ATCACACTCCGGCTAGAATTCGATGAGTCTGGCTAGTTGTTAATGTTAGA[T/C]ACCTGTGCTAAATCTTCATCGTGTTGCAAGGAATTCGATATGTGCACAGC
Kukri_c27107_469	4AS3 - 0.76-1	147.68		4AS_6005317	-	-	-	4BL_7033024	4DL_14427756	-	-	-	-	-	-	-	-	-	-	-	-	TTGCTCCCAGGAAGAAGAAAGTTGGCTTCACAACATTTGCCACCGGAGTC[A/G]TCCATGGCCTCCAGCCAGATGCGCTGCTGATGGTCTTGCCCGCTCTTGCT
Kukri_c62796_500	4AS3 - 0.76-1	147.68		4AS_6013135	4BS_4895383	-	-	-	-	-	-	-	-	-	-	-	-	-	7AL_4484137	7BL_6661385	-	CTTGTCCCTGCTTGTCGTTGGCCTTCCCCTTTGCCTCTTCTTCTCATTCA[A/G]CCCAACAGCTGAGCAACTAGATTCACCATCAACTTTATTTGTTTGCAGCA
RAC875_c1606_644	4AS3 - 0.76-1	147.68		4AS_6013135	4BS_4895383	-	-	-	-	-	-	-	-	-	-	-	-	-	7AL_4484137	-	-	AGCATTGCCACCCACATATGCATGTTCTTTTTCGGCTAGAGTCTGTTGTT[A/G]TTTCTCTCTCTCTGCAAGCCCCATTCCATCTTTATCAACACTAAGTGGAA
RAC875_c25955_191	4AS3 - 0.76-1	147.68		4AS_5976877	4BS_4891314	-	-	4BL_6980541	4DL_14436896	-	-	-	-	5BL_10830075	-	-	-	-	-	-	-	CAKGGTGGCCTGCGTTTCACCATGAGCGGCTTCAACTACTTCGAGCTGGT[A/G]CTGGTGACCAACATCGCCATGAGCGGGTCGATCAGGAGCATGTCGGTGAA
RAC875_c58868_412	4AS3 - 0.76-1	147.68		4AS_5925149	-	-	-	4BL_6984974	4DL_14391368	-	-	-	-	-	-	-	-	-	-	-	-	CTGACATCATGTACACTTTACAAAATTGATCTGTCACCTGCAATGTCTTG[T/C]GGTTTTGATCTTAGTGGTTGTGATGGAGAAGAGCAGTACGTCTGAAGAAA
RAC875_c81616_116	4AS3 - 0.76-1	147.68		4AS_5995443	-	-	-	-	-	-	-	-	5AL_2806923	-	-	-	-	-	-	-	-	CATGTGATAGAAATCACAACTTGTAGTGCTGAAGATCCTGCACTGCCTGC[A/G]acatgcacggtcgccatggccgcgagggagggagggatggacrgacgaca
Tdurum_contig25557_347	4AS3 - 0.76-1	147.68		4AS_6014457	-	-	-	4BL_7037137	4DL_14428286	-	-	-	-	-	-	-	-	-	-	-	-	acctccgtcggtgccacagcaggatttggcctcgtcgccctactggcggc[T/C]GGTCTCATGGCTTAAAAAGTTAGAATGCATATTTCAGCTGCATGCCGCAC
Tdurum_contig97206_869	4AS3 - 0.76-1	150.126		4AS_5932570	-	-	-	4BL_7038091	4DL_14457658	-	-	-	-	-	-	-	-	-	-	-	-	TGGCAGCGGCTTTCTCTGCCGGAACCTTCGCATCCCCGTTAACACCATTC[A/G]CCACAGGCGACTTTGGCTTCCCATTGACGGCATCCTGCTGTTTCTCTCCA
Excalibur_rep_c75994_99	4AS3 - 0.76-1	152.573		4AS_5932570	-	-	-	-	4DL_14457658	-	-	-	-	-	-	-	-	-	-	-	-	GGGGATGCGAAGGTTCCGGCAGAGAAAGCCGCTGCCACCGCTGCTCCTCC[A/G]GCCGTTACCTACGCGGCGAAGGTGGCCCAAACAGCAGCGGCCGAGAAGAA
Tdurum_contig14556_72	4AS3 - 0.76-1	152.573		4AS_5967119	-	-	-	-	4DL_14361767	-	-	-	-	-	-	-	-	-	-	-	-	TTCTCTCCCCTTGCTTGTTCCTTGTCTGGCCTGGTTTCAGAAGAAGAAAA[T/C]taggtttcatgttcttggtgagacagagaaagaggctgagtttgttcctt
BobWhite_c47099_193	4AS3 - 0.76-1	152.573		4AS_6013135	-	-	-	-	-	-	-	-	-	-	-	-	-	-	7AL_4484137	7BL_6661385	-	AAACCAGTCTTCCATGAATAAAGGTTGTAGAATTCATAAGCCTCGTCCAG[T/C]GAGTCAAATTCTGTGCCAATCTTTGGATTGATGACATGCCCTTCACGATT
RFL_Contig4474_1194	4AS3 - 0.76-1	160.049		4AS_5933784	-	-	-	4BL_6990462	4DL_14363659	-	-	-	-	-	-	-	-	-	-	-	-	TTGGGAGTGATAAGGCTCCATGCTGCAAGGGAGATGCTAAGAATGTCACC[A/G]CCACCACCTTCTAGCTTCCTAATATTCTCGCTGTATGACGACCTTCCAAA
Excalibur_c54270_525	4AS3 - 0.76-1	160.049		4AS_5936926	-	-	-	4BL_7000916	4DL_14457573	-	-	-	-	-	-	-	-	-	-	-	-	TTGCTCAGCTATTGCTTCAAAGGCACCAGAATTTTCAGTTGCATTCCATA[T/C]GATGTCCAAGATTAGGTCAAAATTATCCTCAACACATGGATATTTTGTTT
CAP12_rep_c4000_432	4AS3 - 0.76-1	160.049		4AS_5952715	-	-	-	4BL_7001907	4DL_14457658	-	-	-	-	-	-	-	-	-	-	-	-	TGTAGATGCGCTTCTTCCTCTCCTCCGGCGGCGCCGCGTACACCCTGCTC[A/G]CCTTCTTCTTGAGGATGGTGTAGAGGTTCTCCTCCACGGTCCAGGCGCCC
Tdurum_contig8061_56	4AS3 - 0.76-1	165.089		4AS_5952715	-	-	-	-	-	-	-	-	-	-	-	-	-	-	-	-	-	GCTCTCAAGGATGCGGGTTTACTTGAGTAAACATTCTCAGAAATAGGTGG[T/C]GCTTACCGCGATTATGTTGCCACCAGGGCTTGGTTCTTTTGTACCAGATG
RAC875_c7311_102	4AS3 - 0.76-1	174.781		4AS_5932570	-	-	-	4BL_7038091	4DL_14457658	-	-	-	-	-	-	-	-	-	-	-	-	GCAGCGGCTTTCTCTGCCGGAACCTTCGCATCCCCGTTAACACCATTCGC[T/C]ACAGGCGACTTTGGCTTCCCATTGACAGCATCCTGCTGTTTCTCTCCACT
Kukri_c40134_451	4AS3 - 0.76-1	181.868		4AS_6015218	-	-	-	-	-	-	-	-	5AL_2742940	-	-	-	-	-	-	-	-	GGAATACGCAGAGAACAATTTGAAGGAGTACATCCACGGAGACGATGATA[T/C]CCTACCAGTCAAGCTTGGAGATGGACCACCATCACGACGATCGCTTCATG
RAC875_c37834_391	4AS3 - 0.76-1	186.629		4AS_5930682	4BS_4878886	-	-	4BL_7013544	4DL_14450680	-	-	-	-	-	-	-	-	-	-	-	-	GAACCCGACCTTGTAGCCATGGTGGTGGTGGGTGCTGTTGCTGTCTGTGT[A/G]ACGGTGCGACCCCGTCTGGCTGGAGACGTCGCCGTCAAAGTCCTCGCCTC
Ku_c3891_395	4AS3 - 0.76-1	204.407		4AS_5983505	-	-	-	-	-	-	-	-	-	-	-	7AS_4089185	-	-	-	-	-	AAATATTTGCTTTGTTCATTCATCAAGGATATATTTGACCACACAAATTG[T/C]AATATGGCAATTACTTGACAAAACTAATGTTTAAAACATTTCCCACATCT
Ku_c766_1798	4AS3 - 0.76-1	207.147		4AS_5983505	-	-	-	4BL_6970461	4DL_14390101	-	-	-	-	-	-	-	-	-	-	-	-	TTTCCTTTAGATGAACAAATGGTCAGATCTTCCCGGAGGACAATGTTTTG[A/G]TGTTCAACTGAAGTTTTGGATCGCTCATCAACCTAGAACTTGTGATCCGT
Kukri_c10501_207	4AS3 - 0.76-1	209.964		4AS_5936784	-	-	-	4BL_7038839	4DL_14425500	-	-	-	-	-	-	-	-	-	-	-	-	ggacacgggatatggcgtccacgtcccactcatggaacaagtgacctgtg[A/C]GGTGGCCAGGGAGAACAACGCTTCGGAGACGAAGAGTTCTGATAGGATGG
RFL_Contig1996_402	4AS3 - 0.76-1	223.268		4AS_6000828	-	-	-	4BL_7012439	4DL_14419865	-	-	-	-	-	-	-	-	-	-	-	-	GTAACTGTTGGTGCATCATTTTTATCACAAACATTGGCGTTGGAGGATTC[T/G]acaatagtgaagtttgaaatctgggatactgctggacaagagagatatgc
RFL_Contig2143_1449	4AS3 - 0.76-1	225.762		4AS_6000390	-	-	-	4BL_6960220	4DL_8606768	-	-	-	-	-	-	-	-	-	-	-	-	AGGATCTGGACAACATCAGGGTGCTCATCAACCGGGTGGAGATGGAGATC[A/G]GCTCAATGATCGACTGCGTGGACTTCGCGGAGCGGGACGAGGAGGCGGTC
BS00065607_51	4AS3 - 0.76-1	233.102		4AS_5929534	-	-	4AL_7070512	-	-	-	-	-	-	-	-	-	-	-	-	-	-	CGCCACGCACCGACGGCTTCCCTTCGAGCCAACCCGTGGAGCACCATACC[A/G]CCGTTCGCCGTCAATACTGTCAAAACCGTTCGCGGCCTCTTATTTTTAGA
Excalibur_c31612_2338	4AS3 - 0.76-1	240.181		4AS_5951030	-	-	-	4BL_7019142	4DL_14398078	-	-	-	-	-	-	-	-	-	-	-	-	GAGGCTACCGACATGCTCGCCATTTTTCTGCCAGAGGCCAGTCTTCCTCG[T/C]cccaccggtggtggggatcaatccgcagaaacaattgggtgagtccttgg
RAC875_c20460_442	4AS3 - 0.76-1	240.181		4AS_5970163	-	-	-	4BL_6976837	4DL_14372962	-	-	-	-	-	-	-	-	-	-	-	-	TCGCGTTGAAGGAGGAAACATGGTTGAATTGGCCATGATCCAACTAAGGA[T/C]gccatcttcaatgagaagggatctccctttcttgtgaccttggcttatta
wsnp_CAP8_c1013_646748	4AS3 - 0.76-1	242.507		4AS_5936784	-	-	4AL_947840	-	4DL_9243331	-	-	-	5AL_2516491	-	5DL_4558473	-	-	-	-	-	-	GTTGCGAGCCGTATTCGGGTGGAGTTCAAATGCTTGCATCTTGAGCTGAAGAATGACCCAATTGCTTAGCTTCCATGCATAATCATATCCAGGATGTGCG[A/G]AACTCGGAGGTGCCATCTCCCCATCTACATGACATGATAGCTTAAGCAARGAATAGAGAGAGCTAAGCTAGAATATAAACAAAAAAGAATAATCTTCTCT
Tdurum_contig42270_1444	4AS3 - 0.76-1	244.869		4AS_6008175	-	-	-	4BL_7019346	4DL_14322687	-	-	-	-	-	-	-	-	-	-	-	-	TCCACCAGCTACATCGGCACCCTTGTCCAAAGATGCAATGTCAAGCATTA[T/G]gcaaagatccacatgattcttcaagttctcctccagtctcctctctcccc
RFL_Contig3363_1294	4AS3 - 0.76-1	244.869		4AS_2080540	-	-	-	4BL_6872050	4DL_14424851	-	-	-	-	-	-	-	-	-	-	-	-	AAAAGATTTCATCAAAATCTTCAGTCCTGAGGTTTCACCAAAGCGAAAAG[T/C]GGCAGTTGAGGCTCAAGATCAGTCCAGTGGAAAAAGTGGAAGCAAAGGTG
Kukri_c10501_313	4AS3 - 0.76-1	244.869		4AS_5936784	-	-	-	4BL_7038839	4DL_14425500	-	-	-	-	-	-	-	-	-	-	-	-	GTAGCTGTATCAACACTTGTGCTGGCTTCAGGTGCAGCCATGTTACCTCA[T/C]ccttcaaaggtgcacacaggtggtgaagatgcttatttcatagcttgcgg
BobWhite_c2064_714	4AS3 - 0.76-1	244.869		4AS_4683180	4BS_4796141	-	-	4BL_7032422	4DL_14467115	-	-	-	-	-	-	-	-	-	-	-	-	GGTCTAAAGCCAGCCATTGCAAACCTAGACCGCCACTTTCCAAATGGTTC[A/G]TGCCTCTCCACTCTTTCTGCACCTYCACATGCAATTAAATTGACAATATC
Ex_c21081_246	4AS3 - 0.76-1	244.869		4AS_5936784	-	-	-	4BL_7038839	4DL_14425500	-	-	-	-	-	-	-	-	-	-	-	-	AGAATCAAGGGCCACCAGGGATGAGAACCGAGGAAGTTCTTGCTATGGCG[A/G]CAGTTGAAGCACGRTCCCCTGGYTCTTCAACTRTCTTGGTTGCTCACTTT
Excalibur_rep_c66887_141	4AS3 - 0.76-1	244.869		4AS_6004033	-	-	-	4BL_7003299	4DL_14355056	-	-	-	-	-	-	-	-	-	-	-	-	AGCAATCTTTTTCTGCTTCTGGGTCTCAAATATTTTCGTTAAGTCATTTC[A/C]GAAGCTATTCAATGCCTTCATCCTCCTTTGCCCTTGCCCAGCTTCCCAAC
Excalibur_rep_c68972_562	4AS3 - 0.76-1	244.869		4AS_6007956	-	-	-	4BL_7006454	4DL_14426223	-	-	-	-	-	-	-	-	-	-	-	-	GCACCAGACACTGAGATCTTCTGCGATGGTGAGCCTGTTAAGAGGGAGGA[T/C]GAGGAGAGGCTTGACGATGTTGGCTACGATGATGTTGGTGGAGTCAGGAA
RAC875_c5852_51	4AS3 - 0.76-1	244.869		4AS_6008175	-	-	-	4BL_7019346	4DL_14450803	-	-	-	-	-	-	-	-	-	-	-	-	acgagcrrmmagcaggatgcgacggagctgatacagagcacagaggagat[T/C]AAGAGGAGGCTGGCCGCCAAGGAGAAGGATGTGGAGGAGGCCAAGACCAC
RFL_Contig3363_662	4AS3 - 0.76-1	244.869		4AS_2080540	-	-	-	4BL_6872050	4DL_14415189	-	-	-	-	-	-	-	-	-	-	-	-	GACACATCTTATGGTTACAGTGTTCCAGCTTCACCGAATTCATCCACGAA[T/C]AGTTCTCTTGCCCAGGGGGTATCCCAGCAAGATTCGAAGAAGAATCCCTT
tplb0046d02_874	4AS3 - 0.76-1	244.869		4AS_5948009	-	-	-	4BL_7000243	4DL_14469226	-	-	-	-	-	-	-	-	-	-	-	-	GACATTGACCTGCAGAAGCAGCTCAGGCCCTACATGGAGTCCATCGTGCC[A/G]CTCCCCGGCATCTATGACCCGGACTTCATCGCTGCCAACCAGGGCTCCCG
IAAV4754	4AS3 - 0.76-1	247.272		4AS_5973386	-	-	-	4BL_7041396	4DL_14443278	-	-	-	-	5BL_5897108	-	-	-	-	-	-	-	GACCATGCACATATGGGAAGGTGCGAACCATGGCAGACTGTTTCTGGTAATCCGCATTGAAACAAATGAAGAATGATCGTGGAGCAATTCACCACGCTAC[A/G]TCTGTAACTCAGTGGCTTTGCCATTGGATATGCACTGGACGGTGTGTGCGCGCATGATGTATCTCAAGATATCAGTTCTCACAGTGACCAGTTGACTTGT
RAC875_c44036_289	4AS3 - 0.76-1	247.272		4AS_6008407	4BS_2816828	-	-	4BL_7040267	4DL_14352643	-	-	-	5AL_2741002	-	-	-	-	-	-	-	-	CAGGGATCTAAAATCAACAATTCAAAAAACAGACCAACTTAAAAATCATC[A/G]TCATCCTCCTCGGCCATGTGCTTTGCCAGCTCTTCCTCCTGCTGGAGCCT
BobWhite_c13485_226	4AS3 - 0.76-1	254.748		4AS_5984927	-	-	-	4BL_7037701	4DL_14370381	-	-	-	-	-	-	-	-	-	-	-	-	ATTCGCCATGCTGACAACACCTCTTCCTGAATGTAGCAGCTTTGAATTCA[A/G]TTCATCCTTGAAAGGTTGACCCCATATGGACTCCCCTCCACTTCCTGTGC
Tdurum_contig100174_60	4AS3 - 0.76-1	262.225		4AS_5994490	-	-	-	-	-	-	-	-	-	5BL_10782646	-	-	-	-	-	-	-	TCTGTAGCTCTTGGCTGTACATCTATTTCCATCTTAAGTTATTTATCATT[T/C]tactcttacaaaatgtttgtggggagcatggttagtgtcgacacctcaag
RAC875_c31095_103	4AS3 - 0.76-1	267.163		4AS_5959622	-	-	-	4BL_7033827	4DL_12449170	-	-	-	-	-	-	-	-	-	-	-	-	GTGGCCGTCACTTCCACAGCTGTGAAGAAAGGAGGGCTTTATTCTCTTGA[T/C]GTAGCATCAGCTTACAAGTATAAGAATAATCTTGTTGATGTTAAAGTGGA
RAC875_c754_522	4AS3 - 0.76-1	267.163		4AS_5951870	-	-	-	4BL_7035060	4DL_14463590	-	-	-	-	-	-	-	-	-	-	-	-	TTTGGTGAGCACACTGATCAGAAGAAAAATACCTTGTTCTCCTTGGTAGA[T/C]AAGACATCAGAAATATTTTCTACACTAGCGAACATGAATTCAAAATTTTG
RAC875_c15673_183	4AS3 - 0.76-1	267.163		4AS_5934959	-	-	-	4BL_6881453	4DL_14353840	-	-	-	-	-	-	-	-	-	-	-	-	GAGCTCCATGACCTTCTGAGCAAGCCATCTTTGACCGGTATCCCATTACT[A/G]GTCATTGGCAACAAAATCGACAAGCCTGAAGCTTTCCCTAAGCAAAGTTT
Tdurum_contig48049_479	4AS3 - 0.76-1	267.163		4AS_5959622	-	-	-	4BL_7033827	4DL_14410103	-	-	-	-	-	-	-	-	-	-	-	-	CGTCTCATCATAAAGGTCATGCTTCCATTTTTCTGTCTGATGATCACCGG[T/C]CTCCTCGTGCATGTTGCTTCTTCCACCATACTGGTAGTCAAACCTGTCTC
wsnp_Ex_c5690_9994334	4AS3 - 0.76-1	267.163		4AS_6015218	-	-	-	-	-	-	-	-	5AL_2742940	-	-	-	-	-	-	-	-	GCATCCTAAAGGTTTGCAAAGCAATGTTATGCATACCATCTATGCAGCCACTTCTAAACATGTCCTTCAGGRCTTCCCAAAACTTTCAAAAGCTATCCTA[T/C]GCTGGTGCTTCACAAAAACTTCTCTTGTGTAAATAAATGACATGGTAACTACAACACACTACTTGAATCTACACAATAATTGTAGTAGCTGAAATTGATA
RAC875_c44807_177	4AS3 - 0.76-1	267.163		4AS_5959622	-	-	-	4BL_7033827	4DL_14410103	-	-	-	-	-	-	-	-	-	-	-	-	GAAGAAGAGCAGATTGCAAAAGTCGAAGCACTGTTGGCGCTGTAGTTACC[A/G]TTTTTGTTGTTGCCTGGAGTTATTTGCGATGGGTAAATGATAGTTATCTT
Tdurum_contig10853_432	4AS3 - 0.76-1	274.972		4AS_5959622	-	-	-	4BL_7033827	4DL_14401582	-	-	-	-	-	-	-	-	-	-	-	-	GCAGGCATTATATGACAACGTATGTCTTGGTCAGGAGCATGCAATGACAC[A/G]gctaaatttatatttggaagatcattgttgaacttgttgattgaatggat
Kukri_c5502_2513	4AS3 - 0.76-1	274.972		4AS_5970687	-	-	-	4BL_7021847	-	-	-	-	-	-	-	-	-	-	-	-	-	GTTCTGTAATCGCCAGAGAAACCTCTCCAGAAGGGGTAAGCGGGGGAGCA[T/G]AAGTTGGGAAGCAGGCTATAATTTGTAGAATCTCCCTGAGAAACCTCTCC
RAC875_rep_c108683_129	4AS3 - 0.76-1	274.972		4AS_5995325	4BS_4958801	-	-	4BL_6961329	4DL_14436257	-	-	-	-	-	-	-	-	-	-	-	-	CTCATAACCTCCATCCAGAAAGTAACACGAACAAAATAAGATAACTGAAC[A/G]CTGGCTAGGAATGTCGACAGAAGTACTCAAGAAATCAGCCATCAAAACTG
Kukri_c38436_280	4AS3 - 0.76-1	274.972		4AS_6015335	-	-	-	4BL_7022064	4DL_14452240	-	-	-	-	-	-	-	-	-	-	-	-	AAGTAAAACTCAGCAAGTCCCCAATCAATCAAGCGAAGCTTGCGAAGCTC[A/G]TGGTCAATCATAACATTGTGAGGCTTGACATCACGATGCATAATTCCTTG
RFL_Contig1582_2132	4AS3 - 0.76-1	280.244		4AS_5957940	-	-	-	4BL_7039124	4DL_14393553	-	-	-	-	-	-	-	-	-	-	-	-	ACGGTAGCAAAAGTCATTGATGGTTATCTCACCGAGGTTGCAAAGGACCC[A/C]AATACCCCTGTTTTGAAGTTCATCAATCTTGCTGAGGCAATTTCAGGCAA
Tdurum_contig40400_143	4AS3 - 0.76-1	280.244		4AS_5956446	-	-	-	-	4DL_14468561	-	-	-	-	-	-	-	-	-	-	-	-	GGCCACACAGTGACAAGTGACAAAGACGGGCACGTGTGGCATGAATGAGA[A/G]ggtttacacttatggatcatcactcggtaaccaggacaatgattgtgtcc
BobWhite_c13054_100	4AS3 - 0.76-1	280.244		4AS_5936119	-	-	-	4BL_7032353	4DL_14366819	-	-	-	-	-	-	-	-	-	-	-	-	TGATCTTGAAGTAGATTTATATGGTAGTGGAGAAGATTCAGATGAAATCC[A/G]AGAATCTGCAGAGCGCTTAAGTTTGGCTGTAAACGTTCACCCTGGTCGTG
Tdurum_contig11666_230	4AS3 - 0.76-1	280.244		4AS_6003680	-	-	-	4BL_6965886	4DL_9220902	-	-	-	-	-	-	-	-	-	-	-	-	tgaaaaagatctgtcacaagctgcgcagtgcgcgccacggcaagcagcgc[A/G]ACGGCCGGTGAACCGGACCTTTCTACGTGGATTCATCACGCGTGCGGAAT
BS00011060_51	4AS3 - 0.76-1	280.244		4AS_5995325	4BS_4959339	-	-	4BL_6961329	4DL_14389995	-	-	-	-	-	-	-	-	-	-	-	-	gcctccaatatcaggcctttgacatgccagcactttggagataagaaatc[A/G]ATGGATTTTGCTTTGTCAAGACAGATGTTTGAGTCATTCCATGCTTCAAG
RAC875_c23144_1440	4AS3 - 0.76-1	280.244		4AS_3930858	-	-	-	4BL_7021847	4DL_14323224	-	-	-	-	-	-	-	-	-	-	-	-	TAGAGACTGGTCAGCGAGGAGAGCGAAGAGAGCAGCAGGATGACCAAACC[A/G]CCGCCCTCAACGGTCTCAATGGTCCTGGCCAGAAGGTTCGGCGTCAGCGC
Excalibur_rep_c105548_313	4AS3 - 0.76-1	280.244		4AS_6009631	4BS_4958227	-	-	4BL_7034664	4DL_14435228	-	-	-	-	-	-	-	-	-	-	-	-	TATGATGACCAGACTGATTCTGCACCAAAAGAATACCTTTTCACTGGAGG[T/C]GGATTCTGTGCGGAGGAGGATGAACAAGATACAGCGGTTGATCGATCTGG
RAC875_c1356_406	4AS3 - 0.76-1	280.244		4AS_5984814	-	-	-	-	-	-	-	-	-	-	-	-	-	-	7AL_4548608	-	-	TCCTGTTCATATTGATTGGATCGGGTCGATGGCTGCCGCAAATCATTGGC[A/G]TTAGCGTTGACATCAATTGGATCGGTTCTTGCATGCAATGCAGGATCAGA
BS00066851_51	4AS3 - 0.76-1	280.244		4AS_6011645	-	-	-	4BL_6983934	4DL_6736584	-	-	-	-	-	-	-	-	-	-	-	-	CGCTTTATCGTGTGCAATCCGGCAACACGAGAGTGGAAGATGCTCCCGGA[T/C]ACTCCTCCTAGCCATTATGACCCTTTTTACAATATGAGTATTCTGGCCTT
RAC875_rep_c71313_618	4AS3 - 0.76-1	280.244		4AS_5934571	-	-	-	4BL_7034461	4DL_14465188	-	-	-	-	-	-	-	-	-	-	-	-	TTGGCATTGGCCACAGAACCTCCAAACGATGAACTGATGAAGAGGACTCC[T/C]GTTGGAAGGAAAGGAAACTTCATTAGCAACATTATGTGGAGGAACATCAT
BobWhite_c5633_59	4AS3 - 0.76-1	282.792		4AS_5934571	-	-	-	4BL_7034461	4DL_14465188	-	-	-	-	-	-	-	-	-	-	-	-	GTACTTTAGGTTGGTGCAAGCTTATATCAAATGATGCATATACAATTTCA[A/G]GTTCCAACATAAACAACATGAAAAAATAACTATCAAGGGTCTATTAAAGC
IAAV3697	4AS3 - 0.76-1	282.792		4AS_5934571	-	-	-	4BL_7034461	4DL_14465188	-	-	-	-	-	-	-	-	-	-	-	-	TTTGATCTTTAGAGGATGAGCCAAGACTGTGGGCTCGATTCTTCAAAAGTGCTTTAATAGACCCTTGATAGTTATTTTTTCATGTTGTTTATGTTGGAAC[T/C]TGAAATTGTATATGCATCATTTGATATAAGCTTGCACCAACCTAAAGTACTTGAGACATCTGTTCCTTTTTGCCATCTTTGTGCCTGTTTGACGTCCAGT
owm129	4AS3 - 0.76-1	309.108		4AS_5934571	-	-	-	4BL_7034461	4DL_14465188	-	-	-	-	-	-	-	-	-	-	-	-	-
Excalibur_rep_c114222_649	4AS3 - 0.76-1	338.441		4AS_5934571	-	-	-	4BL_7034461	4DL_14465188	-	-	-	-	-	-	-	-	-	-	-	-	CAAGCCTTGACGACAGTCATGTGATTCGTTGTGAGTGTGCCAGTCTTGTC[A/G]CTGCAAATGGAGGTTGCTGAGCCCATGGTCTCACAAGCTGCAAGGTGTCG
BS00004170_51	4AS3 - 0.76-1	340.989		4AS_6012292	-	-	-	4BL_6996296	4DL_14403379	-	-	-	-	-	5DL_3279865	-	-	-	-	-	-	GCCGAGTTTTGGCTGGGTTGCTGTGGTCCACGACTGCTTTAAAGTTTGAT[T/C]GACCCCATTTCGATTGTCGTTGAACCCTGACCCCTAAGCGACTGGAACTT
Excalibur_c29950_297	4AS3 - 0.76-1	340.989		4AS_6009631	-	-	4AL_121432	4BL_7034664	4DL_14452740	-	-	-	-	-	-	-	-	-	-	-	-	AACTGCTGGAGGCCATCTTCCTCAGGAAATGCATGTACAACTTCAATAGC[A/G]ttcacaatgccaataccactaattccttcagtgtagtcactcccccagaa
Excalibur_c42846_210	4AS3 - 0.76-1	340.989		4AS_5999300	-	-	-	4BL_7034667	4DL_14099195	-	-	-	-	-	-	-	-	-	-	-	-	AAGAAGCCTAGTGGTGGAAGCCATGGAGGGAAGGATGAGTCAGAAGGCGG[T/C]GGCATTGGAGACTACATTAAACTTGCACAGGGTTTCATGAAGAAGCAGGA
Excalibur_c44587_96	4AS3 - 0.76-1	340.989		4AS_5973386	-	-	-	4BL_7041396	4DL_14443278	-	-	-	-	-	-	-	-	-	-	-	-	CAGAGATCACAATATCAAATTCGATATGGGCGGCCTGCTCAATTGATTCT[A/G]tttgcacttgctgttctcataatatttgtgtttgtattcaagacaatatg
Kukri_c52244_238	4AS3 - 0.76-1	340.989		4AS_6008407	-	-	-	4BL_6967221	4DL_14352643	-	-	-	-	-	-	-	-	-	-	-	-	GAGGTTGCCCAGCCTGCAGTGATCAGCGTGAACCTCCAGCCCAGGGAATC[A/G]GTTGTCCAGCAGGACATAGTTGACATGTACATGAAGAGCATGCAGCAGTT
tplb0030f15_247	4AS3 - 0.76-1	340.989		4AS_5956446	4BS_4918138	4DS_2326909	4AL_7090281	-	4DL_14358225	-	-	-	-	-	-	-	-	-	-	-	-	CTCGTCCTTGCCGACCCTGAGGAAATGTGAGCCTCCATCGATCACCTTCT[T/G]GCCATCCTCCCTCGCCCTGCTGAAGTGCTCGCACGGGCTGACGTCGAACC
tplb0043c11_660	4AS3 - 0.76-1	340.989		4AS_5957940	-	-	-	4BL_7039124	4DL_14393553	-	-	-	-	-	-	-	-	-	-	-	-	GAGATATGTGCCAAGTTCTGCTATGGCATGGTTGTCACACTCAATGCGTA[T/C]AATGTCGTTGCTGCCCGCTGCGCTGCGGAGTACTTGGAGATGAATGAAAC
tplb0046m15_229	4AS3 - 0.76-1	340.989		4AS_5952657	-	-	-	4BL_7039050	4DL_14469379	-	-	-	-	-	-	-	-	-	-	-	-	GCCACATCAGTTAATCATATCCAACCTGCAGACGATCCTCCACCAGGGCG[T/C]TCAGAAGCCACGTGATCTCTGTTTGTTCAGCTGGTCCATGTAGGCCTGAG
wsnp_BM138178A_Ta_2_1	4AS3 - 0.76-1	340.989		4AS_5959622	-	-	-	4BL_7033827	4DL_12449170	-	-	-	-	-	-	-	-	-	-	-	-	CTGATTACAATGCTGGAAAGGTAATTTCATTTTGGTGTCAGTTGCTGGTTGTTGGAGTGG[A/G]AACAGCCTATGAGCCGAGTTCTTTCTTAACAGGTGGAGGTGCAATACTTCCATGACCATG
wsnp_Ex_c20386_29451037	4AS3 - 0.76-1	340.989		4AS_5984927	-	-	-	4BL_7037701	4DL_14370381	-	-	-	-	-	-	-	-	-	-	-	-	CCATGACCCCACCTTATCATGATCTTCATCCTTGTTCTTCTCCTCCTCCTTTGCCTTTTCTTCTTCCTCGTCTGGTTCCGTGTAAGGATTCACAAATACA[T/C]TAACTTTCAGTAACTTTATTTCCTCCAATGGGCGGTCGTCATCATCAACAGGAACCTTTTCCATTGCTGAAAGATTGTGCAGACCACCAACCACCATGCC
Kukri_c16916_1073	4AS3 - 0.76-1	346.031		4AS_5946632	-	-	-	4BL_7039848	4DL_14371454	-	-	-	-	-	-	-	-	-	-	-	-	AGAGGTTTGGTAAGGTCCAAGGTCTTGCTTCAGCCCATCGAGGATGGCGT[T/C]GTGCCTTGAGGGCATGAATAAGGCTTTCAGACCTGGAYACCCCGAAATTT
BS00009970_51	4AS3 - 0.76-1	358.505		4AS_5928658	4BS_4868222	-	-	4BL_7031211	4DL_14327643	-	-	-	-	-	-	-	-	-	-	-	-	TCTAATCTACAAAATGATGAGTTAGCAAGTGTCCATAACAATGGCTCCTT[T/C]CAACAGGATGAACTGAAATCAATGATTGTTGCTCAACAGTTAGTGGAAGA
BS00077633_51	4AS3 - 0.76-1	360.951		4AS_5960827	-	-	-	4BL_7037507	4DL_14448122	-	5BS_1020748	5DS_384787	-	-	5DL_4531009	7AS_4180004	-	7DS_3880978	-	-	-	GGCTAGCTTTATTAAAATTAAACAATGTTTACATCGTCTATGAGCTTACG[A/G]ACAACACAAACACAGTCAAAAGGCTCATCCAACCAACTGAAAAAAGATTT
BobWhite_c13640_103	4AS3 - 0.76-1	360.951		4AS_5951722	-	-	-	-	4DL_14248249	-	-	-	-	-	-	-	-	-	-	-	-	TTTTGTCACAACGGCACTGGTTCTTCCGGCTACAGCAAGCCGGGATACGT[A/G]CTCGGTCCGCGCTCGTCTCCGTCGTGTACCAGAAAGGGCTCTCTCTGTCC
BobWhite_c21322_169	4AS3 - 0.76-1	360.951		4AS_6014730	-	-	-	4BL_7028061	4DL_14244125	-	-	-	-	-	-	-	-	-	-	-	-	GACAACTCAACAGATAGCAATGCACTTACTGACATGGCCAACAGTCCTCT[T/C]GATAATGTTGCTAATACTCAGCAGCAACTTAATCAATCTTCTTTGCAAGG
BobWhite_c7255_133	4AS3 - 0.76-1	360.951		4AS_6010892	-	-	-	4BL_4250738	4DL_14364681	-	-	-	-	-	-	-	-	-	-	-	-	CATTATTGATGTTACGCTTGATGATGACCTACCATTGGGAAGTGGTGTAT[T/C]GAGTTCATTTCAAGAGGAGCAGCATGATGCCAGCACTACATCTTGTAATT
Ex_c6320_330	4AS3 - 0.76-1	360.951		4AS_5933130	-	-	-	4BL_7040718	4DL_14461221	-	-	-	-	-	-	-	-	-	-	-	-	ATCAAGTATACAAATTATAAAAGATACCTTGATTTGGAATCTGCAACAGT[T/C]AATGTCACATACAGTGTTGGGGAAGTAKTGTACTCAAGGGAACACTTCTC
Ex_c103504_760	4AS3 - 0.76-1	360.951		4AS_5951722	-	-	-	4BL_7039928	4DL_14436962	-	-	-	-	-	-	-	-	-	-	-	-	CTTGCAACAGCCAATGCCACAAAAACGTAGATCAGTGTCGACGTGCTCAC[T/C]GGAGGCTCGGCGTCTTCTGATACAGGAGAAGCCCAAGCCATCCAGTAATT
BS00077635_51	4AS3 - 0.76-1	363.354		4AS_5960827	-	-	4AL_7123764	4BL_7037507	4DL_14397170	-	-	5DS_2745630	-	-	5DL_4531009	-	-	-	7AL_88757	7BL_6544664	7DL_3293523	AACTGAAAAAAGATTTATTACAGAAACAAAAATTAGCTAGTGCATGAGCT[A/G]CTTGATTACAAAAACGATAACAATGCTTACAAATGACCTTCCCGATCAAC
wsnp_Ex_c6320_11003498	4AS3 - 0.76-1	370.686		4AS_5933130	-	-	-	4BL_6895550	4DL_14402039	-	-	-	-	-	-	-	-	-	-	-	-	GCGGGTTGACGGTTAACATCTGCTGGAAAGAAGGTACCCTCCATGAAGCTCTTGTATGGTCTGGCAGCAGTGGGAACTCGCTTGCGAGGATCCACTACGG[T/C]GATCGCTCTGCCGTGATCAGTGCCTCCCCAGGCCAAGTTTACAGGTTCAACTCGGAGTTGAAGTGCTTGAAGACTTGGCTACTGTGAGAATGYACGTGTG
Kukri_c36834_662	4AS3 - 0.76-1	373.181		4AS_6013140	4BS_4909076	-	-	4BL_6997808	-	5AS_1543280	-	-	-	-	-	-	-	-	-	-	-	GCTTCATCTGAGATAGGCCTGTTAATGCACTTGCATCGACCATGGGGCTT[T/G]GCTTCACCCTTTTTGTACTCCACACCAGTGGGATGCTTCACATCATCACC
Ku_c14322_509	4AS3 - 0.76-1	380.816		4AS_5933130	-	-	-	4BL_7037190	4DL_1850547	-	-	-	5AL_2811856	-	-	-	-	-	-	-	-	CCTGGAACTCAGGTTTCCAATCTGCAAGGAATATGGAACAACGAGACTAA[T/G]gcaccatggggtacagctccccatccaaatataaatctacaaatgaatta
Kukri_c12346_2303	4AS3 - 0.76-1	380.816		4AS_5969107	-	-	-	4BL_7010699	4DL_14407972	-	-	-	-	-	-	-	-	-	-	-	-	GTTTTGCTGATAAGATATGCAGGGTTATTCTGCTTGTGAATTGGATGATT[A/G]CTTCTATTTTCTTGTTGCTAATGCAAAGTACCCTTGTTTTCAATCTGTTG
Kukri_c23273_839	4AS3 - 0.76-1	380.816		4AS_5969108	4BS_4835316	-	-	4BL_7010699	4DL_9056807	-	-	-	-	-	-	-	-	-	-	-	-	CGGGATTCTCCCACCCAGTAACCTGATCTATCCTAGTCAAGCAGCAAATC[A/G]TGGGGCTTTTTACAATGGCTATGGAGACATCTATCCCCAGGCAACTCCAT
RAC875_c41661_74	4AS3 - 0.76-1	380.816		4AS_6013694	-	-	-	4BL_7031992	4DL_14346282	-	-	-	-	-	-	-	-	-	-	-	-	CAATCGAAGATGTGCCCTCATCAATTTGCAACCTTGCTTGCCTCAAATCT[A/G]tatcattgaatggaaacaaaattcgtcagcttcccccaaacttgctgaag
RAC875_c60272_105	4AS3 - 0.76-1	380.816		4AS_5947526	-	-	-	4BL_7042411	4DL_14417369	-	-	-	-	-	-	-	-	-	-	-	-	TGTTGTGGGCTTGGGACTAAGAGGTCCCGAGGCCTTGTGAGCTGTCTCAA[T/C]TCTCTTAGGAGAAAGACACGATGCAACAGGCAGGGGTGGTGTAGTGGGCT
RAC875_c6865_349	4AS3 - 0.76-1	380.816		4AS_6014820	-	-	-	4BL_7033309	4DL_14369303	-	-	-	-	-	-	-	-	-	-	-	-	TCGTACGTTTGACGCTGATGGCTCGTGTTCTAATTTCATGCTGCCCAGAC[T/C]GAAAACAACGGTGAGGGCGTAGAGATAGGGCTATCACCTATGTTAATTAG
RAC875_c9318_401	4AS3 - 0.76-1	383.485		4AS_5983997	-	-	-	4BL_7033651	4DL_14389224	-	-	-	-	-	-	-	-	-	-	-	-	AGAAACTCCCTGAATGACTCTGGTAACTTCTTATCAGAAGTGGATTCCTC[A/G]TTGTTAACTTGATCAAAAATCCTATACAGGTCTTGCACCAGTCTCGTAGA
RAC875_rep_c105617_1290	4AS3 - 0.76-1	383.485		4AS_6012292	-	-	-	4BL_6996296	4DL_14403379	-	-	-	5AL_2732999	5BL_10909238	5DL_3279865	-	-	-	-	-	-	GTCATATATGGTGGTGGATGGCCTGAGATGGTGATGTCCAAGGAGGTGGA[T/C]GAACTTGCAAGGAAGACCCCTGGGAAGAAATCTCATGCGATTGACGCCTT
RAC875_rep_c85651_256	4AS3 - 0.76-1	383.485		4AS_5960094	4BS_505884	-	-	4BL_6983508	4DL_14352871	-	-	-	-	-	-	-	-	-	-	-	-	CTGTCAATAATGGTAGGCAAATTCGACTGACGTGGCTTACTTGGGTGGCC[A/G]TCCGTTGTTTTACGATGATGATGAATCGTCACGATACTTTCCACCTTGTG
TA002399-0980	4AS3 - 0.76-1	383.485		4AS_5924912	-	-	-	4BL_6829070	4DL_14302398	-	-	-	-	-	-	-	-	-	-	-	-	GTATGGATTTCACAGCACAGaCATTTCcTTTTTGTTGCTGAGAGTTACGA[A/G]GCC
Tdurum_contig13148_309	4AS3 - 0.76-1	383.485		4AS_5936119	-	-	-	4BL_7032353	4DL_14366819	-	-	-	-	-	-	-	-	-	-	-	-	GCTAGAGCATTCAGTGTGAGTTGTACAAACTCTTCATCGTTGTTGTAGAT[A/G]cggcagttggggaactgcttgaagaactcatttgaagggtgattggcaca
wsnp_Ex_c1520_2906995	4AS3 - 0.76-1	383.485		4AS_5983997	-	-	-	4BL_7033651	4DL_14450471	-	-	-	-	-	-	-	-	-	-	-	-	TTTTGGATAGGAGTATAACTATCAAGGGTAGCTTGGTGAGGTCTCTTCCTCTGGGATTGGGCTGATCCATTATCGGAGAATAATGCAGCGGACGGTTTAG[T/C]GAATGGAACATCACGGTGAAGAAAGGAGGCAGCTAAGGTCGTGACAGTTTATAATGTTTATTTTTTCCTCCCACCTATTCTTTTTTCCTTCTTGAAATTT
wsnp_Ex_c16228_24682090	4AS3 - 0.76-1	383.485		4AS_5990100	-	-	-	4BL_7040922	4DL_14355674	-	-	-	-	-	-	-	-	-	-	-	-	GTTCACTCAATGATGTTCACCAACCTGATAACAGTGCTACCTCAACAGCATCATCCAGTACTGTAGCTAATCCATCTTATGATCACAAGCCTGACATTCT[A/G]AACAGTGATATTGCCAGTCATTGGCAGAATTTACAATATGGACGATTCTGCCAAGATGCACGCCCCATGGGTCCTGTATTATACCCTTTTGCAGTGCCTC
wsnp_Ex_c5487_9685671	4AS3 - 0.76-1	383.485		-	-	-	-	-	4DL_14450471	-	-	-	-	-	-	-	-	-	-	-	-	GTCTAAGCGCTTCAGGACATATTTCAACTTCTCTCACCCTGTTATAGATCGAAGTCTTGACCCAGATGAATGTGCATGGGCATATGGGATGAATGTCTTT[A/G]ATCTGGAAGCTTGGAGGAAGACAAACATTAGGGATACATACCATTTCTGGTTGAAGGAGAATCTAAGAGCCGGTCTTACTCTCTGGAAATTCGGTACTTT
wsnp_Ex_c5487_9686018	4AS3 - 0.76-1	383.485		4AS_5983997	-	-	-	4BL_7033651	4DL_14450471	-	-	-	-	-	-	-	-	-	-	-	-	GGCTAGACATTGCTTTTAAAAACTTGCAACCTTTTTGGACGAAGCACGTAAATTACTCCAACGACTTCATTAGAAACTGCCATATTTTGGAGCCCCTATA[T/C]GACAGATAAGGACTTGGAGAAATGGTGTAGACACACTGAACTGAGGGGGCATAGCCCCGCCATTCATTTGCTTACTGGAGAGGTGGATTGCTGTTGCTGA
Kukri_c8815_619	4AS3 - 0.76-1	383.485		4AS_5931477	-	-	-	4BL_7012071	4DL_14388874	-	-	-	-	-	-	-	-	-	-	-	-	TGGCCCCAAGTTTCCTGAAGTGTAGTGCTGCTTCAGCCGTGTCTTTCTGC[T/G]ATGTCGCTCCTCAAATGTAGTGGTAACTTAAAAACGCTTTTGCTCCTGTG
RAC875_rep_c105617_1344	4AS3 - 0.76-1	383.485		4AS_6012292	-	-	-	4BL_6996296	4DL_14403379	-	-	-	5AL_2732999	5BL_10909238	5DL_3279865	-	-	-	-	-	-	CTTGCAAGGAAGACCCCTGGGAAGAAATCTCATGCGATTGACGCCTTTTC[A/G]CGCGCCCTGCAAGCCATCCCAACAATCATTGCTGACAATGCTGGTCTGGA
RAC875_c55736_525	4AS3 - 0.76-1	394.302		4AS_5951722	-	-	-	4BL_7039928	4DL_14436962	-	-	-	-	-	-	-	-	-	-	-	-	TATACAATGTTCAACATCAGCGACAGCCAGACTCACTCAAGAAGCCTCAA[T/C]GGCGTGGAAGAACGGCTGGAGGATCCACTCGTTCGCTACGTGTGCGTCGC
wsnp_JD_c13364_13377722	4AS3 - 0.76-1	402.743		4AS_5990100	-	-	-	4BL_7040922	4DL_14355674	-	-	-	-	-	-	-	-	-	-	-	-	ATACATCTAACGTGAAAAGTTTTCCATATGTGAAAACATGATTACATGATCTTGCTTCTGCCAAGTGACAYGAGTTCACTATTAGCTTCCGGCTCTGGAT[A/G]GGTGTCCAGGCAGTACTAGTAGAATCCGATGATTTCCCAGTCTTGTCTCTGATATCGAGATGGCAGTACAAGGGCTGGCATTCTCGCTTAACCCTTCCTT
wsnp_JD_c5499_6647799	4AS3 - 0.76-1	402.743		4AS_5928658	4BS_4868222	-	-	4BL_7031211	4DL_14327643	-	-	-	-	-	-	-	-	-	-	-	-	ATYCAATTAACTCATAATCATATTCTTCATAATTTTCATCATCTGATAGTTCTTCCACTAACTGTTGAGCAACAATCATTGATTTCAGTTCATCCTGTTG[A/G]AAGGAGCCATTGTTATGGACACTTGCTAACTCATCATTTYGTAGATTAGAATCAGTTAGCACAGACTTTGATTGCTCCGTAAGTTCACCATCTGATGAAG
RAC875_c12883_549	4AS3 - 0.76-1	402.743		4AS_6014730	-	-	-	4BL_7028061	4DL_14244125	-	-	-	-	-	-	-	-	-	-	-	-	AGGGAGACAACGATCATGGTAATTCTTTGGATAATGATAACTTTGGTGGT[A/G]ctttgccatctctacagagtgggagctggagtgcccttatgcaggaaaca
Excalibur_c55877_207	4AS3 - 0.76-1	402.743		4AS_829205	-	-	-	4BL_6983508	4DL_14352871	-	-	-	-	-	-	-	-	-	-	-	-	GCATTCCAGTATACTTCTCTTGGCAGGCCAATCTTGGGTTCTGCTGATAA[T/C]GTCAAGTCTATCACCAAAAAGAATCTCATAGACTACATTCAAAAGCATTA
IAAV4922	4AS3 - 0.76-1	411.184		4AS_5990100	-	-	-	4BL_7040922	4DL_14355674	-	-	-	-	-	-	-	-	-	-	-	-	TGTACTGCCATCTCGATATCAGAGACAAGACTGGGAAATCATCGGATTCTACTAGTACTGCCTGGACACCTATCCAGAGCCGGAAGCTAATAGTGAACTC[A/G]TGTCACTTGGCAGAAGCAAGATCATGTAATCATGTTTTCACATATGGAAAACTTTTCACGTTAGATGTATTAGGGTTTAAGAATCTTGAAGTTGAGTTTC
Kukri_c33060_161	4AS3 - 0.76-1	422.592		4AS_5941710	-	-	-	4BL_7008162	4DL_14462845	-	-	-	-	-	-	-	-	-	-	-	-	ATTTTGACTGTGCTGTGGAGCCTATAGTGTGTTTCTGCTGCTATATTCCT[A/G]TTTCATAACTGTTGTTTTTTTGGCAAATAGTCATATTCTTGTATTGTATT
Tdurum_contig13148_1005	4AS3 - 0.76-1	422.592		4AS_5936119	-	-	-	4BL_7032353	4DL_14366819	-	-	-	-	-	-	-	-	-	-	-	-	CAATTTAGATGCTCAGGCTCCTCTAGAACAGCAATATCGGCCATTTCATC[T/C]GGAATGCATTCTGTGATATCCCCAACAGGTAGAATGCTTCTCATTTCTTT
Tdurum_contig13148_749	4AS3 - 0.76-1	422.592		4AS_5936119	-	-	-	4BL_7032353	4DL_14366819	-	-	-	-	-	-	-	-	-	-	-	-	tagcctgccaacctcaagaaattttggattcacaccatggatattgcata[T/C]AACAGATTTGGGTAAATCTTGAGTGGCACCTGATAGTCTGATTATCTTGT
BS00022125_51	4AS3 - 0.76-1	422.592		4AS_5990100	-	-	-	4BL_7040922	4DL_14355674	-	-	-	-	-	-	-	-	-	-	-	-	AGAGACAAGACTGGGAAATCATCGGATTCTACTAGTACTGCCTGGACACC[T/C]ATCCAGAGCCGGAAGCTAATAGTGAACTCGTGTCACTTGGCAGAAGCAAG
Excalibur_c9438_98	4AS3 - 0.76-1	422.592		4AS_5960827	-	-	-	4BL_6973248	4DL_14364758	-	-	-	-	-	-	-	-	-	-	-	-	TTCCATTCCTCTGGTCATGAAGAGCGCCAATCAGTATGTCCCTCCAGTGG[T/C]GGCACCAGTTCCAGTCAACACCACCGAAGAACCCCTACGGCACGAGCAGA
RAC875_c4244_329	4AS3 - 0.76-1	425.588		4AS_5964408	-	-	-	4BL_7038364	4DL_14364717	-	-	-	-	-	-	-	-	-	-	-	-	CGGAACAATGGGATGATGAAAGAGATTGTTGACTCTCAAGAGACTACCTT[A/G]ttgatcactgctgaccaagttgtgattcatgatggagttattcgagaaaa
Ex_c884_591	4AS3 - 0.76-1	428.585		4AS_5945003	-	-	-	4BL_7011163	4DL_14465479	-	-	-	-	-	-	-	-	-	-	-	-	GGTATGCAATCCATCAATTCAGTTTATGATATATGAAACACTGTCAAAGC[A/G]TCTCAAGTCAAAGCGGTCTGGAAAGCGATTCCCCAAGAAGAATATCACTG
Tdurum_contig13606_1076	4AS3 - 0.76-1	428.585		4AS_5926875	-	-	-	4BL_7034792	4DL_14313083	-	-	-	-	-	-	-	-	-	-	-	-	gcagttgagaactgatttaagcatatctcatgaagccacaaaagatcact[A/G]CGGTCTTTCAGAAAATTAGCTAGCTCTTCCTGGAATTCTTCTCCCAGCCT
RFL_Contig330_772	4AS3 - 0.76-1	439.993		4AS_6002438	-	-	-	4BL_6879054	4DL_14444085	-	-	-	-	-	-	-	-	-	-	-	-	CAGGCAGAGCTTGCGGCATGCCTTCCTTCATTACCTCACTTTTCTGATCT[A/G]CAAAAGATGAAGGATGAATTGAGAAGCTCATGGAATTCTATCGATGTGCT
Kukri_c48753_116	4AS3 - 0.76-1	439.993		4AS_6004907	-	-	-	4BL_6937395	4DL_14414331	-	-	-	-	-	-	-	-	-	-	-	-	CTTCTCAGTCAAAAAATGCACAGTTCGGTTTTCTGCAGAGTCCAAATGAT[A/G]TCACAGGTGGCTGGTCTTCTTTGCAAAATATGGATGGTTATAGAAATACT
Tdurum_contig10118_1332	4AS3 - 0.76-1	445.265		4AS_5934157	-	-	-	4BL_6824963	4DL_14327134	-	-	-	-	-	-	-	-	-	-	-	-	CCCTTGAGAACATAGTACCTTGCTAGGAGCTCAAGATACTTCGTTTGGCT[A/G]gtagaaataggtgcgcctaaatcatccaacctaggagcccctcgaacctc
Tdurum_contig13140_69	4AS3 - 0.76-1	445.265		4AS_5936883	-	-	-	4BL_6990050	4DL_14448131	-	-	-	-	-	-	-	-	-	-	-	-	AGGGACCGAAATTATTCAGTATCGGCCTCCTGCCCCTGAAACTTCTAGCC[A/C]AGTAATACCAGATGAAGCATTTTTGTCGGCCACCACACAACCAATCTCAA
Tdurum_contig10118_1962	4AS3 - 0.76-1	447.812		4AS_5934157	-	-	-	4BL_6824963	4DL_14372402	-	-	-	-	-	-	-	-	-	-	-	-	ACTGCGGAGTAATACTTGTAGTCTGACTCATTGAAGTAGCTAGGACAGCC[T/C]TCCCTCAATTTAGTGCTGATATCCTCAACAGTTCCTTTGCCCTCTGGGCC
Kukri_rep_c97822_175	4AS3 - 0.76-1	447.812		4AS_6004907	-	-	-	4BL_6937395	4DL_14414331	-	-	-	-	-	-	-	-	-	-	-	-	CRGAAAAAGAAACGGGATAAAGAAGAGGATGACAGTGAATTGGAAAGTGG[T/C]GATCCTTCTAATAATTCGAAGAAACCAAGAGTTGTTTGGTCAGTTGAGCT
Kukri_rep_c114024_301	4AS3 - 0.76-1	455.297		4AS_5934157	-	-	-	4BL_6824963	4DL_14327134	-	-	-	-	-	-	-	-	-	-	-	-	CTCTTTCGCCTTGTCCTTGGCCTCCTTGGCAGATTCTGCATCAGCTAGAA[T/C]ATTATCACGAGGAAAGGGGTCACTGGGTGATTCACCACTGCCTGGGATAG
Tdurum_contig10118_1347	4AS3 - 0.76-1	455.297		4AS_5934157	-	-	-	4BL_6824963	4DL_14327134	-	-	-	-	-	-	-	-	-	-	-	-	taccttgctaggagctcaagatacttcgtttggctggtagaaataggtgc[A/G]CCTAAATCATCCAACCTAGGAGCCCCTCGAACCTCTTCTTGATGCTTACG
RAC875_c16311_454	4AS3 - 0.76-1	464.806		4AS_5926875	-	-	-	4BL_7034792	4DL_14454925	-	-	-	-	-	-	-	-	-	-	-	-	GAAAAGTTATTGCGATATCCTCCACTTGTTGCGGTTGACCTCTCTCCCCC[A/G]CCAGCAGTGAGGGAGGGAGTTTCTCTGTTGCTTGAGCTCATAAGTACCTA
RAC875_c5589_365	4AS3 - 0.76-1	479.071		4AS_5926875	4BS_4884926	-	-	4BL_7034792	4DL_14313083	-	-	-	-	-	-	-	-	-	-	-	-	GGGCAGCATAGGACAGCTCCTTGCCCATCACCACCGCCGTCATCATCAGC[T/C]TACCGGCGTCCGGAAAAGCGTCGTGCTGCATCAGCACCTCCTCCACCGAG
Tdurum_contig10118_879	4AS3 - 0.76-1	479.071		4AS_5934157	-	-	-	4BL_6824963	4DL_14327134	-	-	-	-	-	-	-	-	-	-	-	-	TTGAGCATTTCCAGGCAAACCTCCCAAAGATTAAATGGAACAGCATAGTC[A/G]ttgtatagttgagtaatgctcttaagattcagtgaaagctctttcgcctt
Tdurum_contig13606_500	4AS3 - 0.76-1	479.071		4AS_5926875	4BS_4884926	-	-	4BL_7034792	4DL_14343982	-	-	-	-	-	-	-	-	-	-	-	-	ttcctcacggggagcacctcctcgaacgtgccgtcgaacaccaccgcgtc[T/C]GAGCTGTAGCACAGCCTCGAAGCGTTGAAGAGGACCGTTCCCTGAAGAGA
IACX287	4AS3 - 0.76-1	479.071		4AS_5934157	-	-	-	4BL_7021790	4DL_14327134	-	-	-	-	-	-	-	-	-	-	-	-	ACCAACTAATTCTTGTCCTGAACTTAACCTATCCTGTAGATAGGAGCATTTGATGATATA[A/G]GTCTCCCTGTGAAGTGCACTGCTGCTAAGTATGAAAAATACATATATAGATGCCATGTAC
Ku_c6839_1063	4AS3 - 0.76-1	479.071		4AS_5934157	-	-	-	4BL_6824963	4DL_14372402	-	-	-	-	-	-	-	-	-	-	-	-	CACACAGGATACAGAAGTCTGGATGAGCATAAGCAAAGCCCTTCATATGC[A/G]CCGGAAAACAAAGGTTCTGCTTCCTGAACAACTTGTCCCATGCTAAAGCC
Kukri_c6093_535	4AS3 - 0.76-1	484.012		4AS_5996061	-	-	-	4BL_7032378	4DL_14322917	-	-	-	-	-	-	-	-	-	-	-	-	TCATTGCGGATTTCAAGCTCTTTGGTGACAACATGTACTTCATACTTCAG[T/C]GAATTTATTTCCCTTTCACCTGACTGAATTGTGCTTTTCAAGACTTCAAT
wsnp_Ku_rep_c102728_89637829	4AS3 - 0.76-1	489.051		4AS_5974854	-	-	-	4BL_6980783	4DL_14340735	-	-	-	-	-	-	-	-	-	-	-	7DL_3385566	TATTTTTCTGCTTGATATCCGCAGCAGAGTGAAGTGATGTAAACTTGGCAAGCGATGTAATGAAAGCATCCCTTTGAGTMTTCATCGACATAGCTGCGGT[A/G]ACATGTATTGCACAGCGAAATCCCTCAAGACACTGGGATATGACAATTTCATCGTCACTCTGGTCAAGTGGCACACTGAAGGCAGCAAGCATAGGAGCCC
Ra_c11465_827	4AS3 - 0.76-1	499.844		4AS_5978559	-	-	-	-	-	-	-	-	-	-	-	-	-	-	-	-	-	ATTTTTACATTTGATAAGAACCTGTGGCTGTGATTCAGATGTACACATGG[T/C]CGTTTTGTGTGTGATCACATTTCTTGCTTGACATAGTATTCGGTGTTGTT
Tdurum_contig13976_113	4AS3 - 0.76-1	499.844		4AS_5938894	-	-	-	4BL_6961085	4DL_14324072	-	-	-	-	-	-	-	-	-	-	-	-	AGATAGCCATACACATATGCTCGTTCCATGTAATTAGAATAAGTGTAGTA[T/C]tgtgttgctgttctaagcttggggtattggagttagatggggctttattg
Tdurum_contig10223_404	4AS3 - 0.76-1	508.053		4AS_6012668	-	-	-	4BL_6872198	4DL_14381610	-	-	-	-	-	-	-	-	-	-	-	-	GTTGAGATATATGGCCCTTCTGCAAGAGAAGATGTTCTTTCATCTGTCAT[T/C]gatgaattcccggatgtcgttgtggtggactacacggcgcctgattctgt
Tdurum_contig31609_306	4AS3 - 0.76-1	524.682		4AS_5984780	-	-	-	4BL_7037408	4DL_14304554	-	-	-	-	-	-	-	-	-	-	-	-	TCTTACAACATCATATCAAATTTCTCAGAGTTGGAAATTCTTGGCAGCTT[T/C]TCTTTGCTACAGAACGTATGGTTGGAAGGCAATCCAATCTGCTGTGCTCG
BobWhite_c14570_161	4AS3 - 0.76-1	536.11		4AS_5976299	-	-	-	4BL_7036644	4DL_14381610	-	-	-	-	-	-	-	-	-	-	-	-	ggcgcggtctttgacatggaccggatggttaagatcagggatcctgagca[A/G]CAGCTTTATATGGTGGGTGTCCCCGAAGAACACATTGAAGGGCATGCATT
BobWhite_c14570_263	4AS3 - 0.76-1	538.927		4AS_5976299	-	-	-	4BL_7036644	4DL_14381610	-	-	-	-	-	-	-	-	-	-	-	-	catctgtaccatctgacttctcccgatgacagcgtttcatttgagttcca[A/G]CACAATGTTTGTGGCCGTTCAATCTACGCCGAAGGGTCAGTTGATGCCGC
Excalibur_c39621_715	4AS3 - 0.76-1	541.829		4AS_5938894	-	-	-	4BL_2641073	4DL_14324072	-	-	-	-	-	-	-	-	-	-	-	-	TTCTCCTATCAAAACTACAAGGGATCAACTCCAACGCTGTACATTTGGAA[T/C]gacatgaacgagccatcagtcttcaacggccctgaggtcaccatgcctag
Kukri_c57932_1000	4AS3 - 0.76-1	541.829		4AS_5952555	4BS_4884960	-	-	4BL_7029659	4DL_14372076	-	-	-	-	-	-	-	-	-	-	-	-	GTTCTTGAGCGTCCTGAATATGGTTATGCAACTTATTTCTTTGAAATTCT[A/G]CAATCAGTGCCAATAGAATGGCAGATCCGAAGGATGGTTACTGCTATGAA
Ra_c11465_720	4AS3 - 0.76-1	541.829		4AS_5978559	-	-	-	-	-	-	-	-	-	-	-	-	-	-	-	-	-	AGCTGTATGTGTGATTCGAAATGTGTCTCTGAGGGCAATCCTTTCTTTTC[T/C]CTTGAAATAATTTTATCTGTTTTCTTGGCCCTGATGCCTACATTGTGCTG
D_F5XZDLF02I1Z3E_69	4AS3 - 0.76-1	541.829		4AS_5929054	-	-	-	4BL_6966186	4DL_14464042	-	-	-	-	-	-	-	-	-	-	-	-	GGAAGAACTTTCTGCAGCGTAGTCGATGAACTGCCAATCCAAACAATATCATCATCACTAGCAGTCTC[A/G]CCTAATGCCATTACTACATCCTGCAGTGATTCTTTTTGTGTGCTGGATGAAGTACCCTTCCCAACATCATTGACAGCAATGGCAGTTTCAACTTGTGTTGTCACTTCTTCCATGGTAGCATCCTT
Ex_c32410_689	4AS3 - 0.76-1	547.921		4AS_5938894	4BS_2701469	-	-	4BL_6961085	4DL_14365349	-	-	-	-	-	-	-	-	-	-	-	-	GTGAAAACGCCGGCGCCGAACTTCATGAAGAGACCAAGCACCACCGTGAG[A/G]cccatccccagaacgatgctcagctgcagaacacgagaggtcgcggcaat
Tdurum_contig10223_464	4AS3 - 0.76-1	547.921		4AS_6012668	-	-	-	4BL_6872198	4DL_14381610	-	-	-	-	-	-	-	-	-	-	-	-	ccggatgtcgttgtggtggactacacggcgcctgattctgtgaactctaa[T/C]GCCGAGCTCTATTGCAAGCTTGGTGTGCCATTTGTAATGGGCACAACTGG
Kukri_c15925_432	4AS3 - 0.76-1	551.021		4AS_5929054	-	-	-	4BL_6966186	4DL_14464042	-	-	-	-	-	-	-	-	-	-	-	-	GCATGAGAAATCAGCATCGGATGTCACAGAGAAAGTGTGTGGAGGAGATG[A/G]AGCTGCCAGTGCCGTTGATCAAGGTGGAGAGAGCACTTCCTCCGCTATGC
Excalibur_rep_c102812_89	4AS3 - 0.76-1	551.021		4AS_5975340	4BS_4959542	-	-	4BL_7036976	4DL_14422981	-	-	-	-	-	-	-	-	-	-	-	-	CTCAGATTCTAGCACRCAAGCTTCCTTACAGTGTATCATCCTTTCCAAAT[T/C]AGAAGGTGAGGACCAAAGCACACCAAACTTGATTATTCTCCTTTGAAGCT
Tdurum_contig10223_311	4AS3 - 0.76-1	551.021		4AS_6012668	-	-	-	4BL_6872198	4DL_14381610	-	-	-	-	-	-	-	-	-	-	-	-	GAGGCAGCTACTTCAAGGGGTCTTCACCTAGTTCCTGTTTCATTCAGTAG[T/C]agagagaaccttgataaaacaatacaaattggtgatgttgacgttgagat
Kukri_c15925_409	4AS3 - 0.76-1	562.43		4AS_5929054	-	-	-	4BL_6966186	4DL_14464042	-	-	-	-	-	-	-	-	-	-	-	-	ACAGAGAAAGTAGCAAACGCACAGCATGAGAAATCAGCATCGGATGTCAC[A/G]GAGAAAGTGTGTGGAGGAGATGAAGCTGCCAGTGCCGTTGATCAAGGTGG
CAP7_c10483_164	4AS3 - 0.76-1	565.099		-	-	-	-	4BL_7034665	4DL_14452347	-	-	-	-	-	-	-	-	-	-	-	-	TGAGCTAGTGATTGATCATGGAGACCCAGGCGCAGTATGTGCACACGATC[T/C]TCTGGGAGATGTAGACGTAGACGGCGAAGGAGAGGCTCATGAGCGCCACG
Tdurum_contig31609_504	4AS3 - 0.76-1	567.705		4AS_5984780	-	-	-	4BL_7037408	4DL_14304554	-	-	-	-	-	-	-	-	-	-	-	-	GTATTGTTTGGAAGCAGACAAAAACAACCTGCTGGCTATGGATTTTATTT[T/C]cctgcaaaagatgatcatgaggatgaatacacttcaaattccatgatgaa
Ra_c64313_1337	4AS3 - 0.76-1	567.705		4AS_5975340	-	-	-	4BL_7036976	4DL_14422981	-	-	-	-	-	-	-	-	-	-	-	-	CTTCCATGAAGTATGGRAAGTTAGGACGATTTTGCAAGAAGAAGCATGTA[A/C]TGAACACTCCGACGTTGCTAGCATGATTAGAGAGATGCAGGAAGCATTCA
Tdurum_contig13005_196	4AS3 - 0.76-1	567.705		4AS_5964262	-	-	-	4BL_4202671	4DL_8967914	-	-	-	-	-	-	-	-	-	-	-	-	tgaatgacagctccggcgaggccaggatcgccaccttggtcaatcgagag[T/G]GCCCTCAAGTTAACGAGCTCGCCCTTCCACATGGAGCACTTGGTTCCATC
Ex_c10390_96	4AS3 - 0.76-1	570.253		4AS_5925239	-	-	-	4BL_7039071	4DL_14334985	-	-	-	-	-	-	-	-	-	-	-	-	TCTGGGCGCTGAAGTTGCCCCGAGTGAAGTCCCTGATGCGGGCTTGCAGA[A/C]GCAGGAATTTCATGCCATGGAAGCTGTTGAAGTGAAGCAGCTCCATCTGG
RAC875_c15353_1379	4AS3 - 0.76-1	570.253		4AS_5958195	4BS_4962105	4DS_2289531	-	-	4DL_14310856	-	-	-	-	-	-	-	-	-	-	-	-	TAACAACTCTGGCCAACATATGAAACAAGGCCAAGTCTCGCATGGGGATG[T/C]AGCCCATCCTCTGCTTGCTTCCAGCACGGCACCGGCCGGATCCACCTCGG
Excalibur_rep_c71950_370	4AS3 - 0.76-1	572.801		4AS_5933418	-	-	-	4BL_7041808	4DL_14331644	-	-	-	-	-	-	-	-	-	-	-	-	gcagatctactcaaggatgatgatgatgctcagctactacagcaagcact[T/C]GCTATGTCAATGGATGAGGGTGCTTCAGGAGCTGCAGCCGTGGCTGATGC
RAC875_c34085_165	4AS3 - 0.76-1	575.406		4AS_5978489	-	-	-	4BL_7041425	4DL_14465849	-	-	-	-	-	-	-	-	-	-	-	-	CTCCACGCCACCGGAAACGCTCTTGGGGTCGCGTGGGCCGTCTTCAAGAT[T/C]CGGAAAGCGCTCGACCCAAAGGGACACATCAAGAAGTTGTCCCTCGCGAG
RFL_Contig2363_640	4AS3 - 0.76-1	575.406		4AS_5933418	-	-	-	4BL_7041808	4DL_14331644	-	-	-	-	-	-	-	-	-	-	-	-	ggtgaccatgccctttctgatgttcttataagcactcctatctttactgg[T/C]GAAGAAGGTGGAAGTGGCTTTGCTGCTTCTGCAGCAGCTGCTGCAGCCAC
Kukri_c22734_560	4AS3 - 0.76-1	578.076		4AS_5951999	-	-	-	4BL_7006926	4DL_14433602	-	-	-	-	-	-	-	-	-	-	-	-	CTGCTTATCTCAGTAAGCGATGGCGAGGAGAATCTGTGATATCTGTAGTT[A/G]TCTGAAGAAAACACCGGCAGCTGTGGGTCGAGAGTTGGTGGCGGTGGGAG
RAC875_c22784_233	4AS3 - 0.76-1	580.816		4AS_6005994	-	-	-	4BL_6874432	4DL_14321055	-	-	-	-	-	-	-	-	-	-	-	-	CATAGTAAGTGTCAGCCCTTGACTCCCGATCTGGCCGAGAAGTTCTAGGA[T/C]GGCTCCTTTCATCATCAGCACGTTTATCATGATACCTCCTATAATCATCA
wsnp_Ex_rep_c66426_64644630	4AS3 - 0.76-1	588.816		4AS_5961427	-	-	-	4BL_4238469	4DL_13517375	-	-	-	-	-	-	-	-	-	-	-	-	TCTTCTGGCGGCGCTCCCCGATCGGCACCACGAGAAATCTCGGGATATTTGCGCCGCGAATGTCATGGAGAAGGAGGTGTGTGAAGAGATGAGTCCGCTT[T/C]CTCAACCTGTTGATTTGCCAGATGCCACTGCGCCCTCTGCGTCCGATCCCAGCCAGAAGCCTGCGAAAAAGGCGACGCGACAATGGGCCGCATGGACACG
wsnp_Ex_rep_c66426_64645835	4AS3 - 0.76-1	588.816		4AS_5961427	-	-	-	4BL_6981356	4DL_14377583	-	-	-	-	-	-	-	-	-	-	-	-	agaggtggacaactcaagatactgttgcagtggctgatgtcttttttyctgtgaatagcccctctattttccgattaaggtatggctggttctcccttgc[T/C]GAGCTTGAGGCAGGACTAAGTGAAATATCGTTGACCCGCTTTGAGAATTGCATGATACCAGAAGACATTCAGGTCAAATCTTCCTCAGAGGCCTGTGTGC
Excalibur_rep_c66426_1338	4AS3 - 0.76-1	588.816		4AS_5961427	-	-	-	4BL_6981356	4DL_14377583	-	-	-	-	-	-	-	-	-	-	-	-	TGTGGAGAGCTTGTGCTTTTCCCATATTGTGCTCATCAAGAGGATTTAGC[T/G]acctatcagaggtggacaactcaagatactgttgcagtggctgatgtctt
wsnp_Ku_c2114_4088174	4AS3 - 0.76-1	588.816		4AS_5994175	-	-	-	4BL_7041706	-	-	-	-	-	-	-	-	-	-	-	-	-	CTTGATATATACTCTGTATATTCTTTACACWGTTATAGTAGAGTCAAGGAATTAGAGCACATCAAAATTGGCACAACTACTAATGACACTACCCAGAAGA[T/C]GTGTTAGCAAGCAGAGAACAGTTGACAGAAAACATAGCAATTGTGCTGCAAGGAAGTCAATTTTAAGACATCAAATTCCAGAGCAGAGACAGCAAAATAG
wsnp_Ku_c2114_4088504	4AS3 - 0.76-1	588.816		4AS_5994175	-	-	-	4BL_7041706	4DL_14472029	-	-	-	-	-	-	-	-	-	-	-	-	WACCACACATAAGTGACATCACAAAGTGAGCACACTAATTGGTGGTTAATTGGTGCTGGTAACCGAATCCAAGCAAGAGAAAGCCCAGGAAAATATGAAT[T/C]TTCTCATTGCTAAATTTGGACGGATCTCCGGAAGTACTTTTCACAGAGAATTTAGTCTCAAAACTAGCAATGCGATTGGCAAATCAAGACATCATGGGCG
Ra_c108749_837	4AS3 - 0.76-1	599.608		4AS_4986530	-	-	-	-	4DL_5496403	-	-	-	-	-	-	7AS_4250981	-	-	-	-	-	CAAATAAGAGGTACATGTCTAGCATGGAAGCAAACATCAAGAAGAAGAAC[A/G]TGGGAAAACACCGGACCAGAAGACCAAACATCCGGGTGGTGTGTTGGGTG
RAC875_c9438_2793	4AS3 - 0.76-1	602.51		4AS_5994175	-	-	-	4BL_7041706	4DL_14472029	-	-	-	-	-	-	-	-	-	-	-	-	ACGTGCGTGTTGTAAATCCGATGGTTCAACAAACCTTAGCGGTCGTCTCC[A/G]CCACGGGAACGGGGGGCACGGCCACTGGGTTTCGCACGTAGCCCGGCGGC
Ex_c166_629	4AS3 - 0.76-1	605.507		4AS_5994331	4BS_4938504	-	-	4BL_7037444	4DL_14442270	-	-	-	-	-	-	-	-	-	-	-	-	CTGATGGAATTGACTATAATGATTTCCTTGCAAGAAGATCAGAGTCGCTT[T/C]TGCGATATATCCGTTCTGGTGCAGGAATCGGCAAACGAGAATATGCGGAT
Kukri_c18276_670	4AS3 - 0.76-1	608.607		4AS_6013538	-	-	-	4BL_7028498	4DL_14431351	-	-	-	-	-	-	-	-	-	-	-	-	taagcggaagatcccctgaagagatccaaaggaagcttaggtagtctgga[T/C]GTAGTTACAGTAAAAGATAAAACGCCACCTGCAAAACCTTTAGTGTCATC
Tdurum_contig33883_686	4AS3 - 0.76-1	620.372		4AS_6015006	-	-	-	4BL_7000160	4DL_14347401	-	-	-	-	-	-	-	-	-	-	-	-	GAAGAATTGAGGAGAAAGTTGTCGATATTCTTGCCAAATTGGCTGTCCAA[T/C]ggaaccatttttgttgtagatccctccgagcccacccagtgacatagatg
RFL_Contig5532_815	4AS3 - 0.76-1	623.112		4AS_6010427	-	-	-	-	4DL_14416645	-	-	-	-	-	-	-	-	-	-	-	-	GTGATGGACGCCGGCGTCCTGCAGGAGATCGCCGCGTCCAGGGGCAAGAG[T/C]GTGGCGCAGGTGTGCCTGAGGTGGGTGTACGAGCAGGGGGACTGCCTCAT
RAC875_c15061_1200	4AS3 - 0.76-1	631.121		4AS_5965838	-	-	-	4BL_6931319	4DL_14402153	-	-	-	-	-	-	-	-	-	-	-	-	GCCAGCCTTGATTACCATCTGAATTCACTGTGGAAAACGCAAGATGTTGG[A/C]tattttgcttgccgtgcaggattcgctacagtacatggtgtcttgcgcta
IACX71	4AS3 - 0.76-1	631.121		4AS_5966529	-	-	-	4BL_6986019	-	-	-	-	-	-	-	-	-	-	-	-	-	TCAACAGCCTTTTCTCATGTCATAGTGATGATCAATAATACTTCAAAATAACGACCATTC[T/C]TCCCTTGGTTCATTGTAATATGATGAAT
wsnp_Ex_c27570_36762421	4AS3 - 0.76-1	631.121		4AS_6013538	-	-	-	-	4DL_14450535	-	-	-	-	-	-	-	-	-	-	-	-	CGCAAAGTCTCAAATATAGCTTGGGGATCTTTACATACTGCTAAGGTAGCATCTCACACAAACGCAGGAAAAGGAAAAAAACACCATAGAGCACGGCAGC[T/G]GCCACGTCCCGACAAAGAAGACGAAGAAACTGTAGCCATCATGTTGAATCCTATGATACAATCCTACCATCTCAGCCAAAAATCTAATCGCACACATGAA
CAP7_c2486_188	4AS3 - 0.76-1	633.727		4AS_6004847	-	-	-	4BL_6980702	4DL_14446192	-	-	-	-	-	-	-	-	-	-	-	-	ATTCTGTAAATACCGAACATCACCAGGTACAGTACAATTTTCAAACAAAA[T/C]TGAAAACTATTTTCTTTCTGACATGATACTGAAGACTATTTACCGGCTCT
Excalibur_rep_c106922_335	4AS3 - 0.76-1	633.727		4AS_6010427	-	-	-	4BL_7035734	4DL_14416645	-	-	-	-	-	-	-	-	-	-	-	-	AGAGGGAATGTGACTAAGGTCCAGGTCAGCACAATGACACAGATGGTGCC[A/G]AACGGCAATGCTGCTGTTGCACTATAAGCAATGGCAACAGTGTTCAAGAA
Kukri_rep_c73440_2096	4AS3 - 0.76-1	633.727		4AS_6014028	-	-	-	4BL_6992409	4DL_14301572	-	-	-	-	-	-	-	-	-	-	-	-	GAAGCTATCTTAGCTCGTTCATACTGACCCTGGTGTCGTATCTTACGACG[A/C]ggggggagcagatggggtggattcctgacaacctgaacgaaggccacctt
Ra_c41520_149	4AS3 - 0.76-1	638.766		4AS_6015006	-	-	-	4BL_7000160	4DL_14347401	-	-	-	-	-	-	-	-	-	-	-	-	AGGCTGGACATCGACTTCGTGGTCTCCACCGGCGACAACTTTTACGAGAA[T/C]GGCCTCACCGGCGTCCATGACCAGCAGTTTGAAGAATCCTTCACCAATAT
RFL_Contig4280_1080	4AS3 - 0.76-1	641.213		4AS_5980059	4BS_4929221	-	-	4BL_7032923	4DL_1112531	-	-	-	-	-	-	-	-	-	-	-	-	AGGTTGAGAAAGGACGTTCCTCAAGACCACTCCTCTTGTTGGTATGATGA[T/C]GGCCGAGATGAATCTAGAAGTGTTGGCAATCTGCAGTGGCGATCAATGGA
GENE-0710_174	4AS3 - 0.76-1	641.213		4AS_6005570	-	-	4AL_7132650	4BL_4533674	4DL_14386665	-	-	-	-	5BL_10924587	5DL_4563599	-	-	-	-	-	-	CCGACGCGCGTGCAGAGAATTGCTCTTATTCTCCTCGTGCGGCGTTGCAT[T/C]GCAGAACCGGTGCGTGAACATGATCGCGCATCTCTTCCACGCGCCGCTGG
Ra_c69319_218	4AS3 - 0.76-1	645.974		4AS_6014889	-	-	-	4BL_7036956	4DL_14432681	-	-	-	-	-	-	-	-	-	-	-	-	GGAGGGGGCTCTCTCCGGCGAGTACGTGGGATCCCGTCTGCTCCTCCACC[T/C]CGTGCGACGACGGCCGACGGCTCTTTGTGTTGATAATTATTCGATGCTAT
Tdurum_contig33883_275	4AS3 - 0.76-1	653.174		4AS_6015006	-	-	-	4BL_7000160	4DL_14347401	-	-	-	-	-	-	-	-	-	-	-	-	AGAATACACATTCTTGGGTTTAGTTTTCGTGCAAGCAGCGATGAAGACAG[T/C]aagagtacatgtgctgcaccagctgatgaccccatagagttgcttgggaa
Tdurum_contig11355_258	4AS3 - 0.76-1	655.621		4AS_5994331	4BS_4938504	-	-	4BL_7037444	4DL_14331775	-	-	-	-	-	-	-	-	-	-	-	-	AACTTTGCCCAAATGGCAGGTTTTGGCTCAACTGAAATGAAGAAAAACTC[A/G]tgtgagacagtttttttttatgagtgcacgtatctggttaggttacaact
BobWhite_rep_c64139_407	4AS3 - 0.76-1	658.023		4AS_5928874	-	-	-	4BL_6961717	4DL_14404955	-	-	-	-	-	-	-	-	-	-	-	-	gaaggccgggaataccacaaaatccatcacaaactaggatgattctactc[T/G]TCCTTGATGCGCTTCTCAACCTCCTCCAGTGCCTTAATGTCCTTGTTGAA
Tdurum_contig19765_145	4AS3 - 0.76-1	658.023		4AS_6013538	4BS_3092897	-	-	4BL_7028498	4DL_14317945	-	-	-	-	-	-	-	-	-	-	-	-	tggactgttgataacttatctaggagagatcaagttggagaaaagaacca[A/G]TTGGTGATGGTTCTCTAGTTGCAGACTGCAATAAGATGAGGAGATAGCTC
Kukri_c10149_2003	4AS3 - 0.76-1	660.426		4AS_5974267	-	-	-	4BL_6973550	4DL_14323855	-	-	-	-	-	-	-	-	-	-	-	-	tcaggctttgtggatagtacaggtcaaagggatgatatcttccatcaact[A/G]CTCCCAAGTATTATCCGTAACCATGCAGAGGCCTTCCCACCTGCTGGTTA
Kukri_rep_c79597_513	4AS3 - 0.76-1	670.123		4AS_5971139	-	-	-	4BL_6971459	4DL_14211999	5AS_1487858	5BS_2298070	5DS_2723276	-	-	-	-	-	-	-	-	-	aacaaatggctcacagagaacaccatgcagcagctttattgtgacacgtg[T/C]GAGCGATTCTTAGCCGATAGGCTTGTGGAGGGGAAATGTCCGACAGAAGG
Kukri_c27174_1171	4AS3 - 0.76-1	685.217		4AS_5994331	-	-	-	4BL_7037444	4DL_14331775	-	-	-	-	-	-	-	-	-	-	-	-	AACAATGGACTTAGCGCGGTGTTGGGAAGCATACCCATCATATACTGAAA[T/C]AGGCGTTGAGAATATCTCTTTCATGATTTCATTGCTGCAGCCACAATRCT
Kukri_c52737_572	4AS3 - 0.76-1	687.823		4AS_5984805	-	-	-	4BL_7010897	4DL_14391157	-	-	-	-	-	-	-	-	-	-	-	-	ATCATGACACTGATCACGTCAAAGCTCGAGAGGGACGCAGGAGGAACATT[A/G]AAAGACCCGACCCGCTTGTCGAGAACCATTCCCTGCTCTAGGAACATGGA
RAC875_c65310_217	4AS3 - 0.76-1	687.823		4AS_5925465	-	-	-	4BL_7040630	4DL_14313415	-	-	-	-	-	-	-	-	-	-	-	-	AGARCCGGAGACAATTCCAGATGTTGTACTGTTACTCTGTTTTAGAATTC[A/G]TTCCAGCCGCCAAATAATCAACATTAAACTTTGCATCTTTGCTTGGAATG
RAC875_c7325_407	4AS3 - 0.76-1	687.823		4AS_5969124	-	-	-	-	-	-	-	-	-	-	-	-	-	-	-	-	-	GGGACATCCTACCTGAACACCTAAAGCATTACCAGAAGGATATGGGTCCT[A/G]TTGAATCACCTACGTACCGGCACTCAACTCTGTACAACGCAGCTCTTGAG
Tdurum_contig13695_626	4AS3 - 0.76-1	687.823		4AS_5966529	-	-	-	4BL_6986019	4DL_14303384	-	-	-	-	-	-	-	-	-	-	-	-	TCACATACATTCTTGAAGCACCTATTCAATGTTTCAACAAAAACTTGTAC[A/G]AGGTCGAGCATGGCAAGCTCATTCTCAGAGCTATCAAAGACAAAGACGAA
Tdurum_contig26812_281	4AS3 - 0.76-1	698.615		4AS_5790792	-	-	-	4BL_7038547	4DL_14415393	-	-	-	-	-	-	-	-	-	-	-	-	AAATTGGACGGTGGTTGCTTAGACAAATTGTTCATACACTAATCATAGGT[A/G]gtagcttgagctttgtagataaagcacagcatgggtattttttgtacttc
Tdurum_contig11428_612	4AS3 - 0.76-1	701.518		4AS_5984805	-	-	-	4BL_7018885	4DL_14391157	-	-	-	-	-	-	-	-	-	-	-	-	taccttacaactcaaggaggagatgcaggatggatcccagataatttgaa[T/C]GAAGGCCATCTTGACCGGTTCTTTTGGTTGATGGCAGGGATCAGCTTTGT
GENE-3071_90	4AS3 - 0.76-1	707.414		-	-	-	-	4BL_7040045	4DL_14316284	-	-	-	-	-	-	-	-	-	-	-	-	CCATTTTCATTATGGTAAGCRCTACAAATRACTCRTGC[T/C]CATTTATGATTCAAAATAATCACAAAGAGTACATGATGCTTGTTTACCTT
Kukri_rep_c69777_1004	4AS3 - 0.76-1	707.414		4AS_5980059	4BS_4929221	-	-	4BL_7032923	4DL_14455884	-	-	-	-	-	-	-	-	-	-	-	-	GTGGCTTTTGGGTGGTATTCTCTGAAACCATTTCCTGCACACGTCTCAAA[T/C]AAAGAACGTGAAGCAGTTCTTGTCGATGGAGCTTCTGTAATGATGTTGAC
Kukri_c23553_93	4AS3 - 0.76-1	710.411		4AS_5965838	-	-	-	4BL_6931319	4DL_14402153	-	-	-	-	-	-	-	-	-	-	-	-	CATGCCATTGGAGAATCGCTCCAGATAAAGATCGAGGAACTTCCAGAAGT[T/C]GAGCGGGCATTCGTTCACCTTGATTTCGAGTGTGACCACAAGCCAGAGCA
Tdurum_contig13186_2088	4AS3 - 0.76-1	729.458		4AS_5974267	-	-	-	4BL_6973550	4DL_14323855	-	-	-	-	-	-	-	-	-	-	-	-	agaagtccagacgggctctcacttccagaacttggcaatcttcggtagtc[T/C]GACAACTCAATTTCAGGTGGAATATCAATGAGCAGTTGTGCTGATAATGG
GENE-2875_113	4AS3 - 0.76-1	729.458		4AS_5974267	-	-	-	4BL_6973550	4DL_14323855	-	-	-	-	-	-	-	-	-	-	-	-	TAACAAGACACTTCTCAGAGTTTATAATAGAAAAGACAARATACAT[A/G]GCCAATACAGACATATCCTGGACCTCAACCACTGACAAAAATCTAATGCA
Kukri_c24516_885	4AS3 - 0.76-1	729.458		4AS_68475	-	-	-	4BL_6862377	4DL_14452000	-	-	-	-	-	-	-	-	-	-	-	-	atttgagacttctcaacggcagcatcatcaggaataacaacatggcacct[A/G]CAGCCATAAGCAGGAGCAACAGTGGCCAAGCTAATAGCCGTGCTTCCGGC
Tdurum_contig29659_337	4AS3 - 0.76-1	729.458		4AS_68475	-	-	-	-	-	-	-	-	-	-	-	-	-	-	-	-	-	ACAGGAGCATGTTGTACAGCACCACGTCGATGTCCATCACCTCGTCCTTC[A/G]tcttccggtacacgatcatcgcgtcctcgccgtagcgtgccctggtgtac
wsnp_Ex_c4220_7623030	4AS3 - 0.76-1	737.267		4AS_5974267	-	-	-	4BL_6973550	4DL_14323855	-	-	-	-	-	5DL_4603599	-	-	-	-	-	-	caaaaatgagcaagtaaggagtgatgaaaatggacgccatctcttctaatagcattactatggtatactgaaatagtgtttcaaattctttccgaaccag[T/C]TCATTGCTCTCTTTACCACGCCACCGCTTCGGCATGTAATGGGTTTGCTGGACAACGAGGCACATAGCACCTTCTGGGTCAATTACTTGAAGCTCATCAG
GENE-2393_177	4AS3 - 0.76-1	737.267		4AS_5971139	-	-	-	4BL_6971459	4DL_14461180	-	-	-	-	-	-	-	-	-	-	-	-	RTGGTTCAGCAGAAGGTAACTCAAGAGCGCTTCAAACATAAGAAAG[A/C]CGGCGCACTCTGCACCAGTATTTTCAGGAAACATACAAATTGCAGACAAT
Tdurum_contig27933_160	4AS3 - 0.76-1	752.693		4AS_5996324	-	-	-	4BL_7038082	4DL_1578353	-	-	-	-	-	-	-	-	-	-	-	-	agtgagctcgtccaaattcttgtatctattgtagtctctgtaatgtcttg[T/C]GGGTGGCCTTGTTGCCAGAACAATCATTGTTTGTCACGGATCAATCATAA
BobWhite_c6647_354	4AS3 - 0.76-1	752.693		4AS_5969337	-	-	-	4BL_7036061	4DL_14387221	-	-	-	-	-	-	-	-	-	-	-	-	TCTGAAGTATCAAAGTGTGTCAACTGCGATGGCATTGGCTCATTGACATG[T/C]ACCACATGCCAAGGTAGTGGCATTCAGCCACGCTATCTTGATCGCAGGGA
CAP8_c2552_103	4AS3 - 0.76-1	752.693		4AS_6012337	-	-	-	-	4DL_14373182	-	-	-	-	-	-	-	-	-	-	-	-	GAAGGGCAAGGGTTCACGGGGGGGCATGGTGGCTCAGCTGGCTTCCCTCC[T/C]GGGCCTCCAAGCTCCGAGTGATCGATGCCAGAGCTGCATGCGCGCATTGG
Ex_c18068_487	4AS3 - 0.76-1	765.68		4AS_5990652	4BS_3586111	-	-	4BL_6879783	4DL_14346433	-	-	-	-	-	-	-	-	-	-	-	-	GAGTCGGAGGAGCAGCAATGGCAATGGCAATAGCACCATTGATTGGTGGG[T/C]TGACGGTGTAAGGAGTAGCAAAGATTGGGCTAGTACAGAATTTGTACCTA
Kukri_c43580_342	4AS3 - 0.76-1	765.68		4AS_6006356	4BS_4890696	-	-	4BL_7012437	4DL_14435875	-	-	-	-	5BL_580739	-	-	-	-	-	-	-	TGCTTCTGTCCCAACACGCACTGTACACATCGTTGGTCCTGAACCCTGAA[T/C]ATATCAGATGCATCACATGTTCACTGGACTAGAAATCTAGTAATATGTGG
Excalibur_c18068_881	4AS3 - 0.76-1	765.68		4AS_5990652	4BS_3586111	-	-	4BL_6879783	4DL_14346433	-	-	-	-	-	-	-	-	-	-	-	-	TGCATCACTGTCGCACTCCTGTGTATCCAGAGGTCGCCAACCCGTCGCCC[A/G]tcaagcgaggaggtgcttgaaatgctctctggtgagggtgaaccaccaca
Tdurum_contig31265_347	4AS3 - 0.76-1	765.68		4AS_5933134	-	-	-	4BL_6982114	4DL_14399657	-	-	-	-	-	-	-	-	-	-	-	-	ACATAAACGACAACAACATCGCTGGCCCGAGCTCTCAACTCAAGCAAATT[A/C]CGGTCAATTTCATTCTCATGCTGTGAAATGTATGGTTTAAAGAAAGTTCC
wsnp_Ex_c41192_48071978	4AS3 - 0.76-1	765.68		4AS_5996324	-	-	-	4BL_7038082	4DL_14366265	-	-	-	-	-	-	-	-	-	-	-	-	atatcttcagaattttggcctttgccctctccccagagtagaatacgacaaatgtatttttgtacaccttttctccggattgcggatcagtgacaggttc[A/G]TCAACAGACTCTTGTCTGAGCAAAATGTTGCCCCTTGTGGTACGGAATAAGATACGTTCAAAAGCCATGGCCTTTTCCTTTGGCACAAGACCACTCAAAG
RAC875_c11421_295	4AS3 - 0.76-1	765.68		4AS_5989735	-	-	-	4BL_7038254	4DL_14396445	-	-	-	-	-	-	-	-	-	-	-	-	GAGCTTGGGTATCGGCCATCCACTGATCTCCAAACAGGGCTCAAGAAGTT[T/C]GTGCGGTGGTATCTTGAGTACTACAATCCTGAGTTGGCTGTGAAGCAGAA
Tdurum_contig32870_214	4AS3 - 0.76-1	773.68		4AS_5932519	-	-	-	4BL_7033975	4DL_14343094	-	-	-	-	-	-	-	-	-	-	-	-	AGCGGTGACCTTATGCTGCGACGGTACAAGGAGGACATGGCCAGCCTCCC[T/C]gaccaccgtggtatagatgagtttgaggaggtgcctgtggagggcttcgg
tplb0060i01_819	4AS3 - 0.76-1	773.68		4AS_5931306	4BS_4902758	-	-	4BL_6982114	4DL_14311868	-	-	-	-	-	-	-	-	-	-	-	-	CGCCGTCGTGGACGAGGCGCTCAAGGTGGCGGACGCCGGCGACGGGAAGG[T/C]GGTCGAAGAAGCGGAGTTCAAGAAGCTGCTGACGGAGGTGCTTGGGGCCG
wsnp_CAP11_c3346_1639010	4AS3 - 0.76-1	773.68		4AS_6012337	-	-	-	-	4DL_14373182	-	-	-	-	-	-	-	-	-	-	-	-	AAACTCATGGTAGTTTATCTGCTTGTTTTTTTCCAAAGGGATAAATAACTGCTTGTTGTTAGTCCTTAATTAACGCAAGACATGCCATACTTACACAATT[A/G]CAAGAGGCAATTACAATTACACTGCGCGCCATGGTAAATACTGGAATCCGTAAATACTAGCAAGGAGTATCCAATGCGCGCATGCAGCTCTGGCATCGAT
wsnp_CAP12_c124_70843	4AS3 - 0.76-1	773.68		4AS_5969337	-	-	-	4BL_7036061	4DL_14387221	-	-	-	-	-	-	-	-	-	-	-	-	ATGYACCACATGCCAAGGTAGTGGCATTCAGCCACGCTATCTTGATCGCAGGGAGTTCAAGGATGATGATGACTGAAGATTTTTTCGTTACGAGCTAACG[A/G]CGGTAAGGTGAGGAATCTGATCTAAGGATGATGCTGAATACTTGGTGACGATGTGTCCATCAGGAATGATATGATTGTTTTGTGTTGTATTATATTCATC
wsnp_Ku_c18734_28082266	4AS3 - 0.76-1	773.68		4AS_5942151	-	-	-	-	4DL_14389211	-	-	-	-	-	-	-	-	-	-	-	-	CCTTTTCCAACAAAGGGTAACCTCAGCCTTTCAAATCTGGGACACCCTAACCCGATGCGCCGGACGGCGGTGCTCGTGCTGATTACCAGGTGCCAGCACC[A/G]GCGCAGGATCGCAGCCCCGCAATGGATGGCAGCACGGGGTTAACAGAGCAGAGGGGGGCGAGGGATTCGGAGAAAGTCAGTGCTGGAGAGAGACGACGAC
wsnp_RFL_Contig1883_1034534	4AS3 - 0.76-1	773.68		4AS_6012337	-	-	-	-	4DL_14373182	-	-	-	-	-	-	-	-	-	-	-	-	CGGATTCCAGTATTTACCATGGCGCGCAGTGTAATTGTAATTGCCTCTTG[T/C]AATTGTGTAAGTATGGCATGTCTTGCGTTAATTAAGGACTAACAACAAGC
Kukri_c9931_1627	4AS3 - 0.76-1	773.68		4AS_5996324	-	-	-	4BL_7038082	4DL_14366265	-	-	-	-	-	-	-	-	-	-	-	-	aatgtatttttgtacaccttttctccggattgcggatcagtgacaggttc[A/G]TCAACAGACTCTTGTCTGAGCAAAATGTTGCCCCTCGTGGCACGGAATAA
Tdurum_contig102026_74	4AS3 - 0.76-1	776.286		4AS_5969337	-	-	-	4BL_7036061	4DL_14387221	-	-	-	-	-	-	-	-	-	-	-	-	attttgatattgcttcgactatttgtttgattgcacaaggcgttaagcaa[T/C]GAAGCTGATGATGTTAAAAGAGTATGATGTCAAATGACAAGCCTTCTCCT
Kukri_c49941_338	4AS3 - 0.76-1	787.097		4AS_5930585	-	-	-	4BL_7032709	4DL_14403888	-	-	-	-	-	-	-	-	-	-	-	-	atgactcttgcatggaagcaacggacagtgatcacaaacctgtaaaatgc[T/C]TGTTCAATTTGGATGTTGCACGTGTCGACAAACAGACAATGAGGCAGAAA
wsnp_Ex_rep_c105114_89631277	4AS3 - 0.76-1	787.097		4AS_5930585	-	-	-	4BL_7032709	4DL_14403888	-	-	-	-	-	-	-	-	-	-	-	-	GGCTGAGGAAGAATGACCAGCTGCGAGCAGAAATGAGATCCGGGAGAGTCTTCCAGGGATTACGTGAAGGAGATTTCCAATTCCCACCTACTTACAAATT[T/C]GAGAAACACAAAGCTGGCTTATCAGGGTATGATTGTAGTGAGAAGAAACGCATTCCTGCCTGGTGTGACCGAGTTCTATACCGTGACAGCCGAGCTAGTT
RAC875_c4204_251	4AS3 - 0.76-1	787.097		4AS_5930585	-	-	-	4BL_7032709	4DL_14438272	-	-	-	-	-	-	-	-	-	-	-	-	ATGGATGGCAACATCCAGCTCTTGGACCTGGATGGCAACTTGCTGGGGGG[A/C]TGGATTGCACATAGTAGTCCAATTCTGAGTATGGCTGTCGGAAGTTCATA
Excalibur_c81172_229	4AS3 - 0.76-1	789.914		4AS_6001833	-	-	-	4BL_6829582	4DL_14388660	-	-	-	-	-	-	-	-	-	-	-	-	cttaattggccaagctgtgagttaacactgtaagttgaaaagaagtccaa[T/C]TCGCTTCCTCTATAGGGAACTCCATATGTATCATGATTGCCTCTAATATC
Tdurum_contig10486_247	4AS3 - 0.76-1	789.914		-	-	-	-	-	-	-	-	-	-	-	-	-	-	-	-	-	-	ACGGAACCAAGTCTACTAGTACCCCCCCGCACATGGACCCGATTTTCGTC[A/G]TCATCATCATCAACCTAGACACAGCACACACACACCACCGCTTTATTCTG
Excalibur_c63676_254	4AS3 - 0.76-1	789.914		4AS_5992759	-	-	-	4BL_7013187	4DL_14453059	-	-	-	-	-	-	-	-	-	-	-	-	ATCGCGCTTTTCATCTGCTTGGCGGGAAATCAGACTTTGGGTCCAGCAGC[A/G]AGGATCTCCTCGGTGAGGGTGCTGTCCTCCCCGATCTTGTAGCTGGCGAA
wsnp_Ex_c39168_46522625	4AS3 - 0.76-1	803.217		4AS_6014259	-	-	-	4BL_7034734	4DL_14322116	-	-	-	-	-	-	-	-	-	-	-	-	TATCAGCGGCTTAAAAGTGGATGGAAATCATTCTTTTATGGGTTCGGCTCCTTCTTTGCTTCCTGGTTTCTTGCCACATTCTTGATGGTATCAGTAATTC[T/C]GCCTATATTGCCTGGTCCAAGAAACTTGGAAGTGAGCACGGCGTGTGTTGCTTACGCTTTCCTTTTTGTATCATCAACCTTCCTGAAGTAGGAAATGTTT
wsnp_RFL_Contig2124_1400618	4AS3 - 0.76-1	808.259		4AS_5992759	-	-	-	4BL_7013187	4DL_14369698	-	-	-	-	-	-	-	-	-	-	-	-	CCAAGATCAGATCTGGAGGGGCCAAAATAGCAAGATTACCTTCAAGCAGG[T/C]TGACACGTCTAGTTCCTGAGGCGATCTCCATGTCATCGTCTAGTGAAGAT
BobWhite_c1266_424	4AS3 - 0.76-1	808.259		-	-	-	-	-	-	-	-	-	-	-	-	-	-	-	-	-	-	CCTGGTGGGGGAGGTCCTGGTGGGGGTCCATATGGTGGTGGGGGCGGCGG[T/C]GGAGGTGGCCCTCGCGGTCCTCGCACACTATCTGACCTCCGATCAAACGA
Ex_c50431_341	4AS3 - 0.76-1	808.259		4AS_6001833	-	-	-	4BL_6829582	-	-	-	-	-	-	-	-	-	-	-	-	-	GTAGGTTAGCGTAGAACCCAGAACTGTACATTTCTGAAGTGAACTGTGGT[T/C]GGGTACTTTCTCGTGTTGTACCCTTTACATTCAAGAAATTAGAATATGTA
Excalibur_c7213_1169	4AS3 - 0.76-1	810.754		4AS_5993953	-	-	-	4BL_6962160	4DL_14463159	-	-	-	-	-	-	-	-	-	-	-	-	TGGCATCGAAGGTGAAGGCGACGAGGAAGCGGCCGGGACAGCCTTCATCG[A/G]GCTCAATCCGGAGCGTCTCCTTCTTGAGGTTGACGTCGTTGCGGATGGTG
Jagger_c1031_465	4AS3 - 0.76-1	813.249		4AS_5995835	-	-	-	4BL_6972597	4DL_14422381	-	-	-	-	-	-	-	-	-	-	-	-	cttcttcagtcttccttcttcctctgatatcctcatctgcattttcctcc[T/G]ACGCCATTCTTTGTCTGTCAAAATCTCACGAACTTTAATTATTAGCTGCT
Kukri_rep_c69658_148	4AS3 - 0.76-1	813.249		4AS_5992759	-	-	-	4BL_7013187	4DL_14369698	-	-	-	-	-	-	-	-	-	-	-	-	ATCTTCACTAGACGATGACATGGAGATCGCCTCAGGAACTAGACGTGTCA[A/G]CCTGCTTGAAGGTAATCTTGCTATTTTGGCCCCTCCAGATCTGATCTTGG
RAC875_c12945_722	4AS3 - 0.76-1	815.744		4AS_6014823	-	-	-	-	4DL_14374068	-	-	-	-	-	-	-	-	-	-	-	-	AGATCAACGCGGCCAGAGCCAGACGCATCAAGGACCGAGAGAATTCTTTC[A/G]TTCATTGCCTTGACAGCACCCTGGAAGGTATCTGGCTTGAGGAAAGATAG
BobWhite_c27656_108	4AS3 - 0.76-1	815.744		4AS_5998692	-	-	-	4BL_6997016	4DL_14470064	-	-	-	-	-	-	-	-	-	-	-	-	TTCCCGGGGAACAAGTGCAGCGTCGGCGAGACGGCGTTCGTCATAAAGGG[T/C]GTCATCGAGGCGGCCGTGCTCGCAGGGAAGATCCTTCACAAGCGCGACAT
CAP11_c8388_194	4AS3 - 0.76-1	815.744		4AS_5993953	-	-	-	-	4DL_14463159	-	-	-	-	-	-	-	-	-	-	-	-	TTCTTCAGCTAGTCAACAGCACACGCATGAACGTATAAGATGTCCTCATC[T/C]cggcatctgcagggctccccgccgggagtcggcgagccgcttcatggtgc
Kukri_c44394_84	4AS3 - 0.76-1	815.744		4AS_5950949	-	-	-	4BL_7040176	4DL_14462790	-	-	-	-	-	-	-	-	-	-	-	-	TTTGGGCCATATCTGAGAACTACAACACCACTGGAAGGGAGTTCTCCATT[T/C]GTTGATCCACCATTACTTCCACCATTTCACGCAGATGAGTTTGTCAATGG
IAAV8640	4AS3 - 0.76-1	818.19		4AS_5992759	-	-	-	4BL_7013187	4DL_14369698	-	-	-	-	-	-	-	-	-	-	-	-	TGGTAGTGAAAGTAAACATAAGGTCGTACAGATGAAAACTATGAGTGCTTCGCAATGTTCAGATGTGGCCAAACAGAAAACAACACCTTCGCAGCTCACG[A/G]TGTTTCAAGAGTCTGTGTCCAAACTAATGTTCATTCCTACCAACCTGTTGACTGATTCCGGCTTAGCTAATTCTGATAGCAATCATCCGTCATTGTGTGC
RAC875_c101744_98	4AS3 - 0.76-1	818.19		4AS_5993953	-	-	-	4BL_7040271	4DL_14329666	-	-	-	-	-	-	-	-	-	-	7BL_6678199	-	tatgatgcctcaaaactagaacccgtgaagcagtggcctcctcgggagac[A/C]TCTGCTCCTCCAATAACGCATGCTACATTCTCATGTGATAGTCAACTGAT
wsnp_Ex_rep_c70163_69115039	4AS3 - 0.76-1	820.637		4AS_5992759	-	-	-	4BL_7013187	4DL_14369698	-	-	-	-	-	-	-	-	-	-	-	-	GTTCCAATTTCATACCGCCCTGCAGAACCCATCAGACAACCAAAAAGAAGTTTTTGTAATTTAGGTCCATTGCCAGGTGTTATGTCTGAACTGACCAGGC[A/G]AGAAAAAGGTCCACACCCTCTTGTGCATGCTACAGCTCTTGCTTGTGGTGCTCGTGTTGTTCCTGTTGAGGAGGCAGCTTCGCTGATCAAGGCCATCGAG
RAC875_s117854_65	4AS3 - 0.76-1	825.578		4AS_5992759	-	-	-	4BL_7013187	4DL_14369698	-	-	-	-	-	-	-	-	-	-	-	-	AAATAGCAAGATTACCTTCAAGCAGGCTGACACGTCTAGTTCCTGAGGCG[A/G]TCTCCATGTCATCGTCTAGTGAAGATGGTGAGGAGAATGACCACAGTGAG
wsnp_Ex_c15000_23158167	4AS3 - 0.76-1	825.578		4AS_5992759	-	-	-	4BL_7013187	4DL_14369698	-	-	-	-	-	-	-	-	-	-	-	-	GCACACAATGACGGATGATTGCTATCAGAATTAGCTAAGCCGGAATCAGTCAACAGGTTGGTAGGAATGAACATTAGTTTGGACACAGACTCTTGAAACA[T/C]CGTGAGCTGCGAAGGTGTTGTTTTCTGTTTGGCCACATCTGAACATTGCGAAGCACTCATAGTTTTCATCTGTACGACCTTATGTTTACTTTCACTACCA
tplb0040n03_560	4AS3 - 0.76-1	825.578		4AS_5992759	-	-	-	4BL_146178	4DL_14453059	-	-	-	-	-	-	-	-	-	-	-	-	CACGTCGCACCCACCATCAGCGTCAGCGACAGCTCCCTCAAGTTCACCCA[T/C]gtcctctacaacctctcgcccggcgagctgtacgagcaggccatcaagta
Excalibur_c9329_765	4AS3 - 0.76-1	825.578		4AS_6001833	-	-	-	4BL_6829582	4DL_14388660	-	-	-	-	-	5DL_4524450	-	-	-	-	-	-	CAACATCTGAAAATGGAGAAATTGCTCAAATGTACATATCTGGATGGAGC[A/G]TACCTTCTTTTGGTATGGCAAACTACAAGCTGAGCAGCCCAGATGTGATG
RAC875_c7053_894	4AS3 - 0.76-1	825.578		4AS_5993628	-	-	-	4BL_6887853	4DL_14472217	-	-	-	-	-	-	-	-	-	-	-	-	AGGGATGGCGTGTTGGATGCCATGTTATCCTCATGAACCAGGGCTCTTGT[A/G]TTTAATGGCATGTTTGCCTCAACCCTTCTGTCCCTGTGAATGATGGATGT
wsnp_Ex_c30989_39836034	4AS3 - 0.76-1	830.518		4AS_5998316	4BS_4924338	-	-	4BL_7004794	4DL_14384310	-	-	-	-	-	-	-	-	-	-	-	-	gtgctcaaagattgttgaggcaaaactcaaatagcctacacaggcttcaaggaccgaataccttttcaagtaatagaacagaggaacctgggggtggacc[A/G]CCAACTGCATTAGCTAAGCTGACAAACCGGCTCAACTTCTTGAAAGAAAGAAGGGCAATGCTCGCAAGTGAGATGCAAAACTTAGATTTGGCTCGCCCAC
wsnp_Ex_rep_c68052_66798492	4AS3 - 0.76-1	835.459		4AS_5993953	-	-	-	4BL_7040271	4DL_14329666	-	-	-	-	-	-	-	-	-	-	-	-	CAACCAGAAAGATAATAACTAGAAGTTTGAAGTGTTAGACCTTTCTATCACTTCGACTCTTCATGGTGGTATGAGTCACTAACCAAGATGGGCTTCACTT[T/C]TACAACTTGGCTTCACAGAGCTGGTTCCAAGGGTGGTGTCGACGGGAGCACAATAAAAACCAAAACCAAGGCTTAACCGCAGTTCCGCAGTTCGTGTGTT
wsnp_Ex_rep_c69852_68811496	4AS3 - 0.76-1	835.459		4AS_5992759	-	-	-	4BL_7013187	4DL_14369698	-	-	-	-	-	-	-	-	-	-	-	-	CTGAAGGATGAAAGTTGTCTGAAGATGTATTTTTCTGAACCATAAAGCTGTATGAAGATCGAAGCTACCCTGCAAGGTAGTAAATTTATACTATAATTTA[A/G]AACATTTGTGTATAATTGGATTTAGGATTCTAACCACTTGTCTCATGTCGATTATAGACTGTAATTGGGTTAACTCAAATAGTTAACTCCATTGAAGGGT
Kukri_c36286_387	4AS3 - 0.76-1	837.954		4AS_5932632	-	-	-	4BL_7004847	4DL_14407318	-	-	-	-	-	-	-	-	-	-	-	-	ATCAGCTGCAGATTGACAGCGCCGCCGTTGCAGCAGGATGCCGTATCGTC[T/C]ACCTCGCTGTCGCCGCAGCCTTCTTTGAAGTCCTTGCTCTGATGGGCACA
GENE-2264_72	4AS3 - 0.76-1	843.104		4AS_5992759	-	-	-	4BL_6904836	4DL_14453059	-	-	-	-	-	-	-	-	-	-	-	-	GCAACATGGGCCGCGACGGCGACGTCGCCCTCTTCTTTGGACTCTCAGGT[A/G]CGTTCGTTAACAGAACGGAACAGACCCATCATCCATGGATGGATCCGGCC
BobWhite_c4311_148	4AS3 - 0.76-1	-		-	-	-	-	4BL_7005681	-	-	-	-	-	-	-	-	-	-	-	-	-	AAGAGCAAGAGCATATCGGCCGCCTCCCACTTCCTTCAGAGGATAAGGGC[T/C]GCTCTGCCCGGTGATCCTCTCTGCACCCCAGTCAACACCAATGGCACGGT
CAP7_c2486_160	4AS3 - 0.76-1	-		4AS_6004847	-	-	-	-	-	-	-	-	-	-	-	-	-	-	-	-	-	GAGCAGCAGTACGCAGGAAGCCAAGAGCATTCTGTAAATACCGAACATCA[A/C]CAGGTACAGTACAATTTTCAAACAAAACTGAAAACTATTTTCTTTCTGAC
Excalibur_c1401_201	4AS3 - 0.76-1	-		-	-	-	-	-	-	-	-	-	-	-	-	-	-	-	-	-	-	agcgagcagcgcggaaatgctgctcccgctgctcgcttggccatgacgag[A/G]CGGGTGCATCCTCTGATCTCCCTCAACCCCTACCAGGGCAACTGGGTCAT
IACX1244	4AS3 - 0.76-1	-		-	-	-	-	4BL_6973550	-	-	-	-	-	-	-	-	-	-	-	-	-	CATGATATACTAATTTTTATTCTTGTATATCTTGCAACCATGTTATAATTCTGTTAGTAT[T/C]ACCCCCCAAAAAACGCTGTTATTTTGTTAGTGTTACCTTATGGTTGTAGTGGGACAGTGC
Ku_c2054_2901	4AS3 - 0.76-1	-		-	-	-	-	-	-	-	-	-	-	-	-	-	-	-	-	-	-	TTGTCATGCGTCGTAATAATAATTCCTTCACCACTTTTATCAAACTGTGG[T/C]ctcccagcacgtccaaagatctgcatcacatcgagcatccccagatctcg
Kukri_c39377_286	4AS3 - 0.76-1	-		-	-	-	-	-	-	-	-	-	-	-	-	-	-	-	-	-	-	CCGCTTCCAGGAATTAGCTTGCTCGTCCCATGCACGCACTTCTTCTTGTA[T/C]ttgataatcccttgttgcatttatcgacctttcttcctaacggaagaaga
Kukri_c8815_531	4AS3 - 0.76-1	-		4AS_5931477	-	-	-	-	-	-	-	-	-	-	-	-	-	-	-	-	-	CTGCTGGGAGAAGATGCAAGAGTATGCCTGCTCCCCTTGAGGAGATAGAT[A/G]TCCAAGCTCACCGCTTGCTAAGGATGAAGCCATGTTTTGGCCCCAAGTTT
Kukri_rep_c105460_120	4AS3 - 0.76-1	-		-	-	-	-	-	-	-	-	-	-	-	-	-	-	-	-	-	-	GCAATGATGCGAAGACTACTAATATTCCGTCTGAAGTATGGCGATACTAC[T/C]tgcttatgaaccgccctgaggtatcagatacactgttcacttgggctgat
Kukri_rep_c115927_102	4AS3 - 0.76-1	-		-	-	-	-	-	-	-	-	-	-	-	-	-	-	-	-	-	-	GCCTCGGTGCAAAGAGCAGCAAGATCAGCACCAACATACCCATGAGTATC[T/C]cttgaaatatgttccagttccacatcttcagccaacttcatgtttttggt
Kukri_rep_c73263_267	4AS3 - 0.76-1	-		-	-	-	-	-	-	-	-	-	-	-	5DL_4512333	-	-	-	-	-	7DL_3328801	AATCCACAAGAGGAGCTGAAGTGCTGTTGCGATGCGTAGATGGGAGAGAG[A/C]GGATCTTGCGGGCGAGGGAGCATATACCTGAGACAGAGCCAGATCGTCGA
Ra_c27471_425	4AS3 - 0.76-1	-		-	-	-	-	-	-	-	-	-	-	-	-	-	-	-	-	-	-	TTATTGTTGAAAACGCGAGGCGCTGGGGATTCCAACCAAAACGTTACCTC[T/C]GGTCTCCGGGCAATGGTGCAAAATGAGAGAGACAGAGGCCGGCCCGCGAC
RAC875_c13805_836	4AS3 - 0.76-1	-		4AS_5984805	-	-	-	-	-	-	-	-	-	-	-	-	-	-	-	-	-	GCCAAGAGTGACCTCTTTACAAACCCATGGAGGCTATGCACAGTCACCCA[A/G]GTGGAAGAACTGAAGATCCTAGTAAGAATGTTCCCGGTCTGGGCAACTAC
RAC875_c1597_2062	4AS3 - 0.76-1	-		4AS_5976240	-	-	-	-	-	-	-	-	-	-	-	-	-	-	-	-	-	ACAAGATCAATTGTTTCTAACTGGGAAGGCAGGGATCAGTCCCCAAGTCA[T/C]GAAGAACCAACAACAAGCAATTCAGCGCTGGGGGCTCCTAGAGGCCGAAT
RAC875_c30724_1026	4AS3 - 0.76-1	-		4AS_5984805	-	-	-	4BL_7010897	4DL_14391157	-	-	-	-	-	-	-	-	-	-	-	-	ATACATATCTGAAGCTGAAAAGAAGCTTGCAATAGCCAATGCCATAAATA[T/C]AGTAGGAATGGCAAATCCTATTCCCCAACCCGAGTTATCTTGTATCCAAA
RAC875_c31095_274	4AS3 - 0.76-1	-		-	-	-	-	-	-	-	-	-	-	-	-	-	-	-	-	-	-	gtcaagtttcctgattacaatgctggaaaggtggaggtgcaatacttcca[T/C]GACCATGCAACTTTTGCTGCCGCTGTTGGCATGAAGCCCTCTCCTGTGGT
RAC875_c3743_241	4AS3 - 0.76-1	-		-	-	-	-	-	-	-	-	-	-	-	-	-	-	-	-	-	-	gwgcccatagtcgatccgttgcaaggggattttcctgagactattgagga[A/G]TTCTTGCAGCATGGGAATATGAAATGCATTGCGTTTAACCGCAGGGGAAC
RAC875_c45619_224	4AS3 - 0.76-1	-		-	-	-	-	-	-	-	5BS_2293915	-	-	-	-	-	-	-	-	-	-	TATCCTCAACTCCTCAAGCTTAGGGAACAAGAGCTCATTTGAACCTTCCT[T/C]GCCACTGTAATGTGTCGTGTTCCATTCTTCCAAGCCCTCCATACAGGTGA
RAC875_rep_c79201_153	4AS3 - 0.76-1	-		-	-	-	-	-	-	-	-	-	-	-	-	-	-	-	-	-	-	atgtggattgatcaggtgctagagcaccaagagcaaaaaggacggtgttc[A/G]AGTATGATATTAGCAACGATGACTGCTAAAATTTGCACACAACGGTTAAC
RFL_Contig2500_333	4AS3 - 0.76-1	-		4AS_5994331	-	-	-	-	-	-	-	-	-	-	-	-	-	-	-	-	-	GTGAGCACATTGACGATTCTGGTGATGGGGAAGGGCGGTGTGGGGAAGTC[A/G]TCCACTGTCAACTCCATTGTCGGGGAGAGGGTCGCGAACGTCAGTGCGTT
RFL_Contig3913_252	4AS3 - 0.76-1	-		4AS_5948868	-	-	-	4BL_7032583	4DL_14472498	-	-	-	-	-	-	-	-	-	-	-	-	GCCGGATCGTGGCCTTCGGCAGCATGCACACCGGCGGCCTCGCCATCCTC[A/G]TCCACGCCGTCATCTACTTCGCCCTCATCACCATCTTCCTCATCGCCATC
RFL_Contig4261_1438	4AS3 - 0.76-1	-		-	-	-	-	-	-	-	5BS_2266356	-	-	-	-	-	-	-	-	-	-	CCCATTAGAGGAATCACATCAAGTGCAGATATGCATCGACACAGCAATGC[A/G]TTGTGTTGAACCTGACAGAAACAATCGACCTAATATAGCAGAAGTTCTGG
Tdurum_contig12696_339	4AS3 - 0.76-1	-		4AS_5925969	-	-	-	-	-	-	-	-	-	-	-	-	-	-	-	-	-	cttctcatcgaggattacccttatgcaaacgatgggcttctgttgtggtc[T/C]GCCATTGGCAACTGGGTGGAGTCCTACGTGCAGCTCTACTACCCGGACGC
Tdurum_contig12726_113	4AS3 - 0.76-1	-		4AS_5970163	-	-	-	-	-	-	-	-	-	-	-	-	-	-	-	-	-	GTCATCGCCATGGACTTCGACGAGTACGAGTACCTCGAGAAGACGGTCGA[T/G]gcctccgccgcgcctccggccaacggatccgacgggaaggaccgcggctc
Tdurum_contig41932_671	4AS3 - 0.76-1	-		4AS_5982421	-	-	-	-	-	-	-	-	-	-	-	-	-	-	-	-	-	GATGGAATTTCTAATGTATGGCTGGAACAACAAGTCGGTGATGATATTGC[A/G]acgtcttatttgagaactgtagacatggtttgccacgctggaccttgtga
Tdurum_contig41932_811	4AS3 - 0.76-1	-		4AS_5982421	-	-	-	-	-	-	-	-	-	-	-	-	-	-	-	-	-	TTCATGTTGCAAATATTTCTTCGGTTTCTGTTCTCAAGGGTATAGTAATG[T/C]AGAAATGGCTAAATTTTACAAATTGTAGTACTTCTTGTGAGCAAGCATTC
Tdurum_contig57212_71	4AS3 - 0.76-1	-		-	-	-	-	-	-	-	-	-	-	-	-	-	-	-	-	-	-	ccgatctagcagctcgcttaaacgtggtgtaggtacataatctgtcttac[A/G]AAAACGTTTCACCCTTGGAACAGCAGAACAGCAAGGTACAGCGCCGACTC
Tdurum_contig9906_89	4AS3 - 0.76-1	-		4AS_5903885	-	-	-	-	-	-	-	-	-	-	-	-	-	-	-	-	-	ctgctgaagttcctaaacctccccgctcctctaaaactctgtcagcactc[A/G]GCAGTTTACAGCTGACTGCTCAACAGAATACAGAACCATGGTTGAACACT
tplb0030b11_1170	4AS3 - 0.76-1	-		4AS_6014759	-	-	-	-	4DL_14460724	-	-	-	-	-	-	-	-	-	-	-	-	GAAGGACGGCGTGGGGCTGTAGAGGCTGGAGTTGGCGATGACGACGCCGA[T/C]GTCCTCCGCGCGCACGCCGGTCTTGGCCAGCAGCTCGTCCACGACGCCGA
GENE-3446_736	-	851.113		4AS_5986324	-	-	-	-	-	-	-	-	-	-	5DL_4524899	-	-	-	-	-	-	ACTCAAATCAACATACGATCAAAAAAGGTTGATATTGAAATTGGTCTGAC[A/C]TGACCCGTCCATCRCCCAACCCGACCCAACTCGACCCGAGATATTC
TA004826-0843	-	856.666		4AS_5992929	-	-	-	4BL_6978379	4DL_14442258	-	-	-	-	-	-	-	-	-	-	-	-	GCA[T/C]TATTGGGACAGTTAACCAAGAAAGCAGACATATATAGTTTcGGGGTGCTG
Tdurum_contig10840_148	-	856.666		4AS_5986149	4BS_3110906	-	-	4BL_6990736	4DL_14404340	-	-	-	-	-	-	-	-	-	-	-	-	gagagatagcacctgctaggcgggaactctcccacacttccacaactggc[A/G]TGTCTTCTCTGGTCACAAATAAGCGGTCTCCGCCGCCTTCCATCATCTCT
RAC875_c10793_195	4AS4 - 0.63-0.71	856.666		4AS_5941098	-	-	-	4BL_7037293	4DL_14422867	-	-	-	-	-	-	-	-	-	-	-	-	CAATGTGAGGACAGAAATGTTCTGCGCTATGTGTACTATTATCTTGCACG[A/C]ATTTTGTCAGATAATGGCTCCCAGGGTTTAAGTGCTGCTGGTGGAATCCC
RAC875_c18564_222	4AS4 - 0.63-0.71	856.666		4AS_5958273	-	-	-	-	4DL_14451358	-	-	-	-	-	-	-	-	-	-	-	-	ACCTACGGCATCTCAGCTGCTCAAATGGCAATCGCTGCAAACCATGGAGC[A/C]ACAAAAGCTACACCAGATTATCCTGTCCCCAGGAACTCAGCAATGGTTTC
Tdurum_contig107_272	4AS4 - 0.63-0.71	856.666		4AS_6010362	-	-	-	4BL_3493188	4DL_14375098	-	-	-	-	-	-	-	-	-	-	-	-	CCATTGCCGTCATGTGATGACGATGAATCCAAGAGACTTTGCTTCAGTAA[A/C]tagcaaggactcattgctatgctgtagaggagtaacaatcaggaagagcg
IAAV5596	4AS4 - 0.63-0.71	859.568		4AS_5962926	-	-	-	4BL_7026287	4DL_14338156	-	-	-	-	-	-	-	-	-	-	-	-	AGAGAAGAAATGAAAATGAAAGTATTATCCAGGAGATTCAACTTCGTTCTTCACACAATGATGCAGGGTTCCATGCCATTACATCTGATATTTTGACTAC[T/C]TCAGAGAATTCTCACTTAGTGGGTCATGAAACCAGAGAGAGAATGGAAACTCTATCCACCTCCTTCTTAAATCATTTGGGATTGCTGACTGAAAAACACA
Kukri_rep_c103908_316	4AS4 - 0.63-0.71	868.008		4AS_6014186	-	-	-	4BL_7041782	4DL_14376753	-	-	-	-	-	-	-	-	-	-	-	-	TCTTTTCGATCTRAATGGTAAAAATTTCGATTCCCACCATCACTAGACAA[A/G]ACTCCTTCACTCCATTCCACTATCAATTCCTTGAGATAATAGTCATATGC
Tdurum_contig25618_276	4AS4 - 0.63-0.71	868.008		4AS_5947817	4BS_4909853	-	-	4BL_6992808	4DL_14365987	-	-	-	-	-	-	-	-	-	-	-	-	CAGGTCTTGCTAAATCAAGACATGAGCTTCTTTGATACATATGGAAACAA[T/C]ggtgatatagttagtcaagttctgagtgacgtattgctgattcagtcagc
wsnp_Ku_c50991_56423564	4AS4 - 0.63-0.71	870.748		4AS_5926147	-	-	-	4BL_7031657	4DL_14319836	-	-	-	-	-	-	-	-	-	-	-	-	GTGCCTTTTCTACATTTTTCTGGATATGTCGCCGTGTAGGTTCTCCAGGCTCTTTCTTCACCAAATTACTGGGCATTATCTCCACATTTCCAGAAACTGA[T/G]TGTGGCATGGTGGTGTGAGGATTTACATTACACGCCATAGGTTTCRAAATCTTCTCAGCTGGTGATTTATTGGAGACTGGTGCAGGAACCTCCAGGCTGA
Kukri_c19569_532	4AS4 - 0.63-0.71	870.748		4AS_5986667	-	-	-	4BL_7032188	4DL_14461135	-	-	-	-	-	-	-	-	-	-	-	-	TGTGACCCGTGCCATTGGTGCTTGGCGGATTAGCCGCCAAAGCTTGTTGA[T/G]CATGCGAGGATCTCTTTAGAAGCAAAATATATAGCTCGTAGCCTGTGATG
Excalibur_c74302_593	4AS4 - 0.63-0.71	870.748		4AS_5947817	4BS_4909853	-	-	4BL_6992808	4DL_14365987	-	-	-	-	-	-	-	-	-	-	-	-	AGAGTTAGGAGTGCTATTTGCCAACAATTGAGCAGGCCAACAATGAGACC[A/G]ccgacgaatgtggccatattgtgtatgtagttgcctactttctcactaat
Ku_c46434_507	4AS4 - 0.63-0.71	870.748		4AS_6014495	-	-	-	-	-	-	-	-	-	-	-	-	-	-	-	-	-	TCCCACAGCTCTCGGTTCAGACTTTTCATACCTCTGTGGAGATTACCTAC[A/G]GCACCACTGTGTGCTAATCGTCCAAGCAAAGC
Kukri_c36221_1501	4AS4 - 0.63-0.71	870.748		4AS_5958479	-	-	-	4BL_7035933	4DL_14465686	-	-	-	-	-	-	-	-	-	-	-	-	TTTGGGCCGTCTGCCAGGTGGAAGACCTCCTGCAATTCTTGCTCTGCAGG[T/C]GTGCGTTTTGGCTGTACAATGTTGTCAGGAATAGGAAGGCCCGGCAGCGC
D_contig75669_60	4AS4 - 0.63-0.71	870.748		4AS_5984308	4BS_4876414	-	-	4BL_6993852	4DL_14453500	-	-	-	-	-	-	-	-	-	-	-	-	ATGTTTTTGGAAACTGATGCAAACTTCAAATATGAACCAACAAAACTACACATGTAAGT[T/C]GAGTCTGCCAATACAAACTTCAGATATGAAAACCAAGAAAAGCAACACGTAAACAGAATGCACAAGCGCAGCATCATGCACATGAAAGGCACCTGATAAATAGAAACAAGATTTTAAGATCTGTT
wsnp_BE442776A_Ta_2_1	4AS4 - 0.63-0.71	873.488		4AS_5987204	-	-	-	4BL_6917980	4DL_14356986	-	-	-	-	-	-	-	-	-	-	-	-	TAAACCTATTGAGATAAAATCACCACTAGGAGCTTAATGATTTGCTATCTTTAAACTATT[A/G]TTTTTGTCCTTCCATTACAGTTCAAATTCTTCAGCTGTGGCCATCACAACTACAGACCTT
IACX65	4AS4 - 0.63-0.71	886.186		4AS_5987204	-	-	4AL_7076089	4BL_6917980	4DL_14356986	-	-	-	5AL_2772661	-	-	-	-	-	-	-	-	ATTCATATTAGTTGTCGCTGCTTTAGTATAACTCTGT[A/G]CTAAAGTTGTGCTAAAGCAGGGACAATTAATATAGATCAGAGGGAGTGGTAGCTAAGCAA
RFL_Contig1087_986	4AS4 - 0.63-0.71	886.186		4AS_5946461	-	-	-	4BL_7029912	4DL_14407427	-	-	-	-	-	-	-	-	-	-	-	-	GTGGATCATCCGTGTCCGCGTGTATAACCTGTATGGGAAGGTTATCTTGA[T/C]GTACAATCTGTATGTGTATGTTTTTCCACTTTAGCTAAATGTAAGTCTAC
wsnp_JD_c14769_14413046	4AS4 - 0.63-0.71	886.186		4AS_3987988	4BS_2471225	-	-	4BL_6998141	4DL_14413257	-	-	-	-	-	-	-	-	-	-	-	-	CCACCCATATATTATTTTCTCATCGAAAAMGCTTTCAGGCCTTGTGCTGATGCATACCGGCGGTTTCCGTGCCTTGTAGTATTACATGACTTTCCACCTT[T/C]TCTCTTCGTGCTGTGATACAGTTCAGGATGTGATTGTGTATTTGATGTAGTCCATATTCTGTTGTCGTAAGTCTAGAAGAAGCTGGTGAAATTTATTTAA
Ex_c25745_1432	4AS4 - 0.63-0.71	886.186		4AS_5977594	-	-	-	4BL_7039503	4DL_14453588	-	-	-	-	-	-	-	-	-	-	-	-	GCAGGTTGTGTAGGAGATCTGCCGAGCTATGATGCATTTACACTTGGAGG[A/G]CCTTACTCAGTTAGGGGCTATGGTATGGGTGAACTGGGTGCATCTAGGAA
Tdurum_contig10962_670	4AS4 - 0.63-0.71	886.186		4AS_5909300	-	-	-	4BL_7038944	4DL_14463671	-	-	-	-	-	-	-	-	-	-	-	-	agagtatttatttcttcttcagtcatagaaggagcatgtgggctgttgtc[A/G]GTATCTAGCGCTCTGAGAGCATCATAATCTAAATCATCAAACTCGCGGTC
Tdurum_contig25794_516	4AS4 - 0.63-0.71	886.186		4AS_5967294	-	-	-	4BL_6914265	4DL_14334657	-	-	-	-	-	-	-	-	-	-	-	-	cgcacacctcgttgctgtagctgtgagaaaatggagccaaggaacacgaa[A/G]TATATGTCGCTGGGAGACGGGCGCAGTTTGTGCATGGAATGCCTGGATTC
wsnp_Ex_c2617_4864218	4AS4 - 0.63-0.71	886.186		4AS_5898011	-	-	-	4BL_6848499	4DL_14465814	-	-	-	-	-	-	-	-	-	-	-	-	CATCAGAGGTAAAGGCTGTCCAGAAGTTGATGCGCTGTGGAAGCCGTTCGGTAGTATGGCAATAACACTGGCTGGAGCTGAACTAGCATTTGTCATGTTA[T/C]CGTAGATGTTTCCCAGAGGAGGGCAAGAGCAGCCAATTGGTGCTGAACTACCTCGGCCAGAATTCTGTGAAGATGATTGATGAGGAGTTTCTGCTGTTTG
RAC875_rep_c70191_89	4AS4 - 0.63-0.71	886.186		4AS_5898011	-	-	-	4BL_6848499	4DL_14465814	-	-	-	-	-	-	-	-	-	-	-	-	TGGTTCAGCACCAATTGGCTGCTCTTGCCCTCCTCTGGGAAACATCTACG[A/G]TAACATGACAAATGCTAGTTCAGCTCCAGCCAGTGTTATTGCCATACTAC
Kukri_c12307_480	4AS4 - 0.63-0.71	886.186		4AS_5937739	-	-	-	4BL_7040578	4DL_14394929	-	-	-	-	-	-	-	-	-	-	-	-	TATCATCTTTGCCAACTTGCACATCCTCTTCTAAAAGCATCTGGTTTGGG[A/C]AGCATTGTTTTCATATCATCTGTCTGTGGATTAGTAGCCGTATTTAGCGG
Kukri_c22186_502	4AS4 - 0.63-0.71	886.186		4AS_5946461	-	-	4AL_7085776	-	-	-	-	-	-	-	-	-	-	7DS_3110277	-	-	-	CTGGGCAAGGCTATCTCGGTCATCTTCCGTCTGATACATAGGTCAAACCA[T/G]GGCTCACACACTCTCTCGCCGATATTTCACTTCGCTCCCGTGAATACATT
Kukri_c8929_2161	4AS4 - 0.63-0.71	886.186		4AS_5984689	-	-	-	-	-	-	-	-	-	5BL_10827037	-	-	-	-	-	-	7DL_3339756	GAAAAATCTGTGTGTGGGGCACACCTCATGGTCTAGGATGCTTCACAGTC[A/G]TCCAGGAAGGCTATGGGACTTCAGCTTCCAATCGAGGCACTTTTCAAGGA
BobWhite_c5640_282	4AS4 - 0.63-0.71	886.186		4AS_5970422	-	-	-	4BL_6960424	4DL_14438449	-	-	-	-	-	-	-	-	-	-	-	-	TTACTGGACGGCAATTTTGAGGCACGTGTATCAGACTTCGGACTTGCAAA[A/G]CTACTGGAGGATGAAGAATCTCATATTACTACAATAGTTGCAGGAACATT
Ex_c862_1984	4AS4 - 0.63-0.71	886.186		4AS_6005971	-	-	-	4BL_7013939	4DL_14439393	-	-	-	-	-	-	-	-	-	-	-	-	CTGGGAGAAAATGCAAACTATGCTGCATCTGAGTATGCATGGGAATCTGC[A/G]ACGCCGCCTGGTACTGCTCTAATGATGCTTGATGCTGATAAAATGGTTGC
GENE-2768_352	4AS4 - 0.63-0.71	886.186		4AS_5937739	-	-	-	4BL_7040578	4DL_14394929	-	-	-	-	-	-	-	-	-	-	-	-	TACTCTATATGCCATGACTAAAGGTAACTACTGTAGCTCACTACCCGCCC[A/G]TGACTTTGACTTCCTGAGCATCTACTACGATTTTTTAGACATCTTCTATG
GENE-3446_130	-	886.186		4AS_5946144	-	-	-	-	-	-	-	-	-	-	5DL_4524899	-	-	-	-	-	-	AATTTGATTGCCTTAATTTGTTGAAGTCTTAAAAATAGAAATTCATCTTC[A/C]ATTGAGAATTTGAAATATATATTGTAGTTACATGTGGTAAATTGGGCAGG
Kukri_c8938_3022	4AS4 - 0.63-0.71	886.186		4AS_6005971	4BS_4901526	-	-	4BL_7013939	4DL_14399057	-	-	-	-	-	-	-	-	-	-	-	-	CATTGTTTACATGGGTGGATAGGAATTTGGGACACTCCATTCCATCTTGC[A/C]TGCGCCGTTCTGCTCCACCGGTTATGCTTGGAAGGTTTCGGTTACACCCC
JD_c2765_491	4AS4 - 0.63-0.71	886.186		4AS_5963718	-	-	-	4BL_6973121	-	-	-	-	-	-	-	-	-	-	-	-	-	GTCATGAGAAACTGTACTATAATCCGGTGGAAACGATCAAAGCTTCCAAT[T/C]TTCCATTCCATGCATGCATGATTCATCCTCCAAAT
Ra_c24348_396	4AS4 - 0.63-0.71	886.186		4AS_4644580	-	-	-	4BL_6858862	4DL_14462091	-	-	-	-	-	-	-	-	-	-	-	-	CAAAAAGAGCTCGCCTATGTTAGGAGGTACCAAGTTACAGATGGTAGACA[T/C]AATGGGGATGTAAACTTGAGATTATACGGTGACCACTATGATTCTTGTAG
Tdurum_contig10962_1122	4AS4 - 0.63-0.71	886.186		4AS_5909300	-	-	-	4BL_7038944	4DL_14463671	-	-	-	-	-	-	-	-	-	-	-	-	GCCACCGGCCTCGATGTCGGCCCTGCTGCCCCGGAACACAAAGCTCATGG[T/C]gtccaccggccaccaccaccacttccaccaggtgtaagatgggttccaaa
Excalibur_c38886_129	4AS4 - 0.63-0.71	886.186		-	-	-	-	-	4DL_14449463	-	-	-	-	-	-	-	-	-	-	-	-	TTGGAACCAAGAGTCGATGGTCACTCAAGGTACGGCTTTGAAAAAGGAAA[T/C]ATATATATATACATTGCAGTGTCAAGACTTAGGTTAAGAAAATACAGAAT
Excalibur_rep_c68581_339	4AS4 - 0.63-0.71	886.186		4AS_5928962	-	-	-	4BL_6916256	4DL_14339996	-	-	-	-	-	-	-	-	-	-	-	-	TTTCTTGAAGAAAGTTCTGTTGCTGAGAAAGAAAATGATGAATGGCTCCG[T/C]GAGCTTGCTACCAGCAATACTGTCCTTGAGACGCTGAATTTCTTTCTGAC
Tdurum_contig13349_455	4AS4 - 0.63-0.71	886.186		4AS_5987300	-	-	-	4BL_7039405	4DL_14383386	5AS_1528124	-	5DS_2779698	-	-	-	-	-	-	-	-	-	ATATCTGCAAACTCTCCTGGTGGCCCAACGTCTAATATGTTCGCTGTTGG[A/G]ccatatgccaatgaacctcagcttgtctcacctccaacagccttttcaac
Excalibur_c35839_515	4AS4 - 0.63-0.71	888.589		4AS_5947817	-	-	-	4BL_7004096	4DL_14340601	-	-	-	-	-	-	-	-	-	-	-	-	GAACTCTACAAATTACACCTTGGTAAGATACTGAAGCAAAGTCTTGTGCA[T/C]GGGTTGGCTATAGGCTTCGGTTTTGGTTTCTCGCAGTTTCTTCTTTTTGC
Ku_c104619_404	4AS4 - 0.63-0.71	888.589		4AS_5977439	-	-	-	4BL_7039964	4DL_14381829	-	-	-	-	-	-	-	-	-	-	-	-	GAAACAATAGGGGACGAATGACCGGGAATATGATGACTTTTCCCCACACT[A/G]TTAACTATGTGTCACACGCTCAGACAGCTAAAGATTTCATGTCCATGTCC
CAP8_c6777_261	4AS4 - 0.63-0.71	888.589		4AS_5951503	-	-	-	4BL_6993057	4DL_14357443	-	-	-	-	-	-	-	-	-	-	-	-	CCCTCCTCGAAGAGCTTGAGAAATCGTAACTGATCCCGCTCCCTCTTCTT[T/C]TTCAGCCAGTACTTGTAGGCTCCGAACAAGGCGAGGACGACGATAATGGA
CAP11_c2377_150	4AS4 - 0.63-0.71	888.589		4AS_5931086	-	-	-	4BL_6970247	4DL_14419553	-	-	-	-	-	-	-	-	-	-	-	-	GGCGACTACTGCGGCGCGCAGCAGGGCTGCCAGATCAACTACAGCAGCTG[T/C]AGGGTGCGCTACGAGATCTACCCCTTCTACTTCCCGCTGGACGGCGCCGA
wsnp_Ex_c35839_43909849	4AS4 - 0.63-0.71	890.991		4AS_5947817	4BS_4903855	-	-	4BL_7004096	4DL_14340601	-	-	-	-	-	-	-	-	-	-	-	-	CATGACTCTCTGATGGACCTGAACGGTCTCTATGTTAGATTGATGCAGCCCCATTTTGGCAAGGGCCTTCGCCAGCATCGGCTAGGCTAATGTAATTAAT[A/G]TTGGGTTTGTTAGGTGTAAATTATGTTAGGGCATGACCAAGTTCCCCTGTCGCTCTCTGTCCAGACGCGTAGCTCCACGGTTGGGGCTGCTGGCGATGTT
BobWhite_c5689_279	4AS4 - 0.63-0.71	890.991		4AS_5947817	4BS_4903855	-	-	4BL_7004096	4DL_14340601	-	-	-	-	-	-	-	-	-	-	-	-	ttctttgcctctaggtggtcatcgtgtgcagcgaaacccgttcctccttt[T/C]TCTAAATTAATCAAATTCCTCTCTTTGCACGGTTTGCTGCACATTAAGCA
IACX1896	4AS4 - 0.63-0.71	890.991		4AS_1981878	4BS_4953180	-	-	4BL_6985344	4DL_14406907	-	-	-	-	-	-	-	-	-	-	-	-	CAAATTAACCAAGTCCTCTTATTGTCACAGTACTGTTGACTATCCTATTTTTCTTTGCTT[T/G]AAGGATGCACTCTTGCTCTCCGTTGATCACCATGGATTTGAGGTGCTCGCCAGGGTTCCT
BobWhite_c27944_234	4AS4 - 0.63-0.71	890.991		4AS_5946066	-	-	-	4BL_6874183	4DL_14353526	-	-	-	-	-	-	-	-	-	-	-	-	CCAATAGTTCCTACGCGATTCACCGCATTAAGGTGCTGAACAAACTTCGC[A/C]atcttttatctataaagaggaccacatcgcaggatgaggagcttgaactc
wsnp_JD_c15643_15039462	4AS4 - 0.63-0.71	890.991		4AS_5958479	4BS_4833956	-	-	4BL_7035933	4DL_14465686	-	-	-	-	-	-	-	-	-	-	-	-	GTCAGTTTTGCAACCATGGTTGGTGCTGTTAACCCGTGTTTGTTTGTAGTTGGTACAATGTGTCGGTGATTCAAGGTAGGATCCTCGAGTTTTAGGGAGG[T/C]ATATCGTAATATGCTTGTACTGGGTGCCTGGTACATGACTAATTTGTGGCTTCCTAGGGTGGTAATTTTACTTGCCTGAGAAAGAAGAGAGCTTCAGTAA
Ku_c36044_421	4AS4 - 0.63-0.71	890.991		4AS_6015113	-	-	-	4BL_6998159	4DL_14470543	-	-	5DS_2589898	-	-	-	-	-	-	-	-	-	TACAACATGCGTAACACCATCAAGGATGACAAGATCGCCTCCAAGCTYCC[A/C]GAGGCCGACAAGAAGAAGATCGAGGATGCTATTGACGGTGCCATCACCTG
Kukri_c36044_457	4AS4 - 0.63-0.71	890.991		4AS_6015113	-	-	-	4BL_6998159	4DL_14470543	5AS_1532634	-	-	-	-	-	-	-	-	-	-	-	GCCTCCAAGCTYCCMGAGGCCGACAAGAAGAAGATCGAGGATGCTATTGA[T/C]GGTGCCATCACCTGGCTCGACAACAACCAGCTTGCCGAGGCTGAAGAGTT
BobWhite_c25005_505	4AS4 - 0.63-0.71	890.991		4AS_5993386	-	-	-	4BL_6995387	4DL_14340372	-	-	-	-	-	-	-	-	-	-	-	-	tgcgtgtacgcatcgatcttgttcacttcctcgatgaatttctgaatgtt[A/C]GGTCTGTCCTTGGTGATATCATAGTTTTTGATACCAGAAAAGAATATCTG
wsnp_RFL_Contig1073_101625	4AS4 - 0.63-0.71	890.991		4AS_5990981	-	-	-	4BL_3934192	4DL_14449463	-	-	-	-	-	-	-	-	-	-	-	-	ATGACATTTTCATCAACAAGAACTGTAATGTGGACATGGTCAATGTTTAC[A/G]AGGGATTGGACTCGTGTGAGAATACTCAAAGCCTTTTAGGTGGTTGCATC
RAC875_rep_c80538_77	4AS4 - 0.63-0.71	895.929		4AS_5330710	-	-	-	4BL_6923005	4DL_14447942	-	-	-	-	-	-	-	-	-	-	-	-	tggccatgtcagacgaagctgttgctgctctagacaagatcgaagctgcc[T/C]TGTCCAAGTTCAGCGACGGCCCGTTCTTCCTTGGCCAATTTAGCTTGGTG
wsnp_Ex_c6044_10590220	4AS4 - 0.63-0.71	908.149		4AS_5944179	-	-	-	-	-	-	-	-	-	-	-	-	-	-	-	-	-	AAGGACATCGAGGGTAATCTGATGAAAATGAAACAAGAAACTTATGCGACAATTCTATGATTTTGCTGAGGCATGAGTGCAAACCTCAGCGAGGACACCA[T/C]TTGCACCACAAATTGATCGGCGTTTTTTTTGATGTGTCTGCCTACCTTCATTAGGCAGTTCTTAATTTGTAGAGTTCGATCAACATTGTTGTACATGTGT
RAC875_c6138_1112	4AS4 - 0.63-0.71	918.011		-	-	-	-	-	-	-	-	-	-	5BL_10826631	5DL_3359395	-	-	-	-	-	-	TTCACTTCAGCTGGTGGTTTGGCAGTTGTTTGTATTCAGTACTCGGTGCT[T/C]GGTTCTTGCATATTGTGTTGCCAATACAGTACCATTTGCCTATTCTCAGT
RAC875_c49255_718	-	931.04		4AS_6012398	-	-	-	-	-	-	-	-	-	-	5DL_4524899	-	-	-	-	-	-	GATTGGCCTGTCGAGCTTCTCAAGACTAAAACCATGAGAGCTGCAATGCG[T/C]gcaaattggtatggattattgggtaagaaaataaaagatacatttggtca
RAC875_c44406_176	4AS4 - 0.63-0.71	948.449		4AS_5937739	-	-	4AL_7170659	-	-	-	-	-	-	-	-	-	-	7DS_3110277	-	-	-	cattcgtgttgttttcctctggttcattgcagctcaagatgaggcaatga[T/C]GCGTTGGGGAGGGAGATGGAACTGTTGCTGCTCAGCACCCTTGCCAGCAG
wsnp_Ex_c2617_4863745	4AS4 - 0.63-0.71	955.781		4AS_5898011	-	-	-	4BL_6848499	4DL_14465814	-	-	-	-	-	-	-	-	-	-	-	-	ATTTTTATTGGCGGCAAGCTTGTTGGCTAGGCTCGCCCTACGGGAGATAGAGGTGGCTGACGCGGCACATAGCTGGCCGGAGCTCTACCTTGGCCGGCTG[T/C]TGCCATAGCCTTCAGCTTATGATCGGCAAAGACTGCATCGTCTTGCGAGGCTGGCAAATCGGCCTGCGTCCTCACAGGGCTCCTCCCGTGAAGCATCACT
RAC875_c10748_532	4AS4 - 0.63-0.71	963.59		4AS_5958914	-	-	-	-	-	-	5BS_2277928	-	-	-	-	-	-	-	-	-	-	GGTGCCCAAACTCCGCCGTCTTGCCGTTGTTGCAGGCTGATTGGCGCAGC[A/G]CCTCCGACCACTTTTTATCATCCGGTCACCACTAGGCCAGACCACCACCG
RAC875_c12369_470	4AS4 - 0.63-0.71	966.33		4AS_5900929	-	-	-	4BL_7032830	4DL_14471329	-	-	-	-	-	-	-	-	-	-	-	-	AGGCCCAATTGTACAGCTGACCAAAGTAGGGTGAAGAAGTTCCTCGCCTG[T/C]aagtacaggaaagttgctccagccagaatgcacaaaggagatctttccta
RAC875_c13191_788	4AS4 - 0.63-0.71	966.33		4AS_5935831	-	-	-	4BL_6980844	4DL_14416382	-	-	-	-	-	-	-	-	-	-	-	-	TCTTGTAGCTGTAGATATATTGATTATGGAAGGCTGAAGTTCGCAATTGA[T/C]GCAAGATGATCCCCTCCAGCAAGAAAAAAAAAGTTCTGAATATGAGAGTT
RAC875_c17748_229	4AS4 - 0.63-0.71	966.33		4AS_5977594	-	-	-	4BL_7039503	4DL_14453588	-	-	-	-	-	-	-	-	-	-	-	-	tcaccagcaacctccagaacattcctagatgcacccagttcacccatacc[A/G]TAGCCCCTAACTGAGTAAGGTCCTCCAAGTGTAAATGCATCATAGCTTGG
RAC875_c32014_235	-	969.147		4AS_5992929	-	-	-	4BL_6978379	4DL_14442258	-	-	-	-	-	-	-	-	-	-	-	-	CAAAACGCCGTCCCACCGGGTGTGCTGAAAGAACCCCGTCGTAAAATGGG[T/C]AGTTTGGGGGATTTGGCTCTGGACACGTCCTCGAGTCAGAGCACCAGAGT
RAC875_c51156_1276	4AS4 - 0.63-0.71	971.964		4AS_5984689	-	-	-	-	-	-	-	-	5AL_1107352	5BL_10796711	-	-	-	-	-	-	7DL_3339756	ACGACAAGGTTGGAGTAGCCGTGGCCGATGGTGACTCCATCCCAAGAGGC[A/G]CCGCAGAAGTGGTCGTTGCCAACATAGTCTTGATCGAAGTTGAGATAGTA
TA003453-0234	4AS4 - 0.63-0.71	983.075		4AS_5996102	-	-	-	-	-	-	-	-	-	5BL_10834424	5DL_4542801	-	-	-	-	-	-	GCC[T/C]GACCTTCACGTTTATCTTTTCATGGTCATgaaaaacgTAATGTGCATTGG
wsnp_Ex_rep_c69890_68851948	4AS4 - 0.63-0.71	998.46		4AS_3987988	4BS_2471225	-	-	4BL_6998141	4DL_14413257	-	-	-	-	-	-	-	-	-	-	-	-	GTCAGCTCCATCGAGTTCAACCCGTGGCAGTATGGCGACTTGCCTTCCCAATGATTTCAAWGGGTCTGAAACCACCCATATATTATTTTCTCATCGAAAA[A/C]GCTTTCAGGCCTTGTGCTGATGCATACCGGCGGTTTCCGTGCCTTGTAGTATTACATGACTTTCCACCTTCTCTCTTCGTGCTGTGATACAGTTCAGGAT
CAP8_c365_200	4AS4 - 0.63-0.71	1005.94		4AS_5937739	-	-	-	4BL_7040578	4DL_14394929	-	-	-	-	-	-	-	-	-	-	-	-	CAACAAAGCGAAATATGGCCTCTTCCTTGGTAGTCTTCAAGCTGGATAGA[A/G]CCCATTGACACTCATACCTCCATCCACTGAGATCGTCTGGCCTGTTATGT
Ex_c21934_425	4AS4 - 0.63-0.71	1005.94		4AS_6010362	-	-	-	4BL_6885712	4DL_14468384	-	-	-	-	-	-	-	-	-	-	-	-	ttggcgatgatggtggatttgctcctaatatttccagtataaccgaaggc[T/C]TGGATCTTGTCATTGCGGCAATAGATAGAGCTGGATATAATGGAAGGATC
Tdurum_contig10962_1060	4AS4 - 0.63-0.71	1005.94		4AS_5909300	-	-	-	4BL_7038944	4DL_14463671	-	-	-	-	-	-	-	-	-	-	-	-	ttcaccggccgccccccggcatgaatccgcatggcacggcgctccgcggc[A/G]AACCCTGGGAAGCCACCGGCCTCGATGTCGGCCCTGCTGCCCCGGAACAC
wsnp_BE423455A_Ta_1_2	4AS4 - 0.63-0.71	1005.94		4AS_5961097	-	-	-	4BL_6992431	4DL_14472969	-	-	-	-	-	-	-	-	-	-	-	-	TTATGTGGTATTACTATATTTAGCAGGTGTAAAAAAAGAATAACATGAAATGCAAGGTAG[A/G]CGAGGAGCTTTGTTGAAAGAATGGCAGCACGGGATATCCATCGATCATATTAAGCACTGT
RAC875_c49255_943	-	1008.48		4AS_6012398	-	-	-	-	-	-	-	-	-	-	5DL_4524899	-	-	-	-	-	-	CTCAAGCTCAGGGATCCGACCGGGCAACCCGCTGCAAATAATTCCCCACC[A/G]tacctggaagacatcgatattggagagttggttggtctcaagggggaata
Tdurum_contig34920_104	4AS4 - 0.63-0.71	1010.98		4AS_6014250	-	-	-	4BL_7032086	4DL_14467840	-	-	-	-	-	-	-	-	-	-	-	-	AAGACTGATGTTCTACCATCCAATCACACGAAAAAGGAACAAATTGTAAC[A/G]ctggtctggttacaaactcgaactcgacagctctttgcactgagaaacca
wsnp_Ku_c46057_52907637	4AS4 - 0.63-0.71	1013.47		4AS_5926147	-	-	-	4BL_7031657	4DL_14319836	-	-	-	-	-	-	-	-	-	-	-	-	AAGTAGCACGCCTTTCTTCTCGTTCGTCAACGGAGTAAAAGATCTACTGGGAATATCCGATTTAGATCTATTCAAGACAGGCTCGTTGCTAAAGCCAGCC[A/C]CCAGAGCCGAGACGGACATCCCCGTCGGAGTAGATGGGGGCTTCATGGAGAGTGTCATTCCAGATGGAACTGATTTGTCGGATAGAAAACCGGCCTTTCT
wsnp_Ex_c2617_4864441	4AS4 - 0.63-0.71	1015.97		4AS_5898011	-	-	-	4BL_6848499	4DL_14465814	-	-	-	-	-	-	-	-	-	-	-	-	CCAATTTCTCTGCTAATGTGTGAATCGCCAGGTTCCTCAGGTGTTGGTAGCAGTTCAGAACCAACCAGCACAAATTCCCTGTGCACACGAAAATCGTTTG[T/C]GTGGCAGCATCTTGATTTTCGTCGTGAGATCCTCATTTCCCCAACAATACTGGATACCAGTTGATGTTTCTTGTTCTTATTACCTGCTGTGATCCAAGCT
Tdurum_contig13349_827	4AS4 - 0.63-0.71	1018.41		4AS_5987300	-	-	-	4BL_7039405	4DL_14383386	-	-	-	-	-	-	-	-	-	-	-	-	CCAATCCCTGAGCAAGATGTTCCTACTGCACACTGGAAGACATCTAGGTC[T/C]gtctgtgacacaccatattccattgcatcgcccattcctgagcaagaggt
wsnp_BE423455A_Ta_1_3	4AS4 - 0.63-0.71	1023.26		4AS_5961097	-	-	-	4BL_6992431	4DL_14472969	-	-	-	-	-	-	-	-	-	-	-	-	TCCATCGATCATATTAAGCACTGTCTAAGGTGCAGTTTTGATTCAACAAAATGGAGACTC[A/G]CATGATTTTGGATAATCTACTGACAGCATATTTTATGGCTTTCTTATGCTACCAAACAAT
wsnp_CAP8_c296_283066	4AS4 - 0.63-0.71	1028.2		4AS_5951951	-	-	-	4BL_6961658	-	-	-	-	-	-	5DL_4562511	-	-	-	-	-	-	ACACTTCACTTCTGATCCGATTTGGTATCTGACCACCCCTGTGTAAGCTGCTTTCTACTTCTGGTTGGTACTCCCTTCGTCCGAGAAAATGTGTCCCTCA[A/G]ATGATGACAAGATTGAGACAAACTTTTTCGGACGAAGAGAGTATTAAACAGACACTTGGTTTTTCATGGTGTCTTGAGATGTCKGGGAGCGACACCATTA
wsnp_Ex_rep_c68124_66892390	4AS4 - 0.63-0.71	1030.7		4AS_5984689	-	-	-	4BL_7006796	4DL_14454623	-	-	-	-	-	-	-	-	-	-	-	-	tattacttactcttggacaatcggttccgggccactagtggctatttgggggctgactatctacaatcaatgggtaggagttttaatcagtttacttcat[T/C]GGAATCAGCAAGCCCAAGTACCAGGCAGTATCTTCCAGCAAGCAATGATTCTCAAGGCAGTGGCTTGCGGCCATATTACCCCGTTGAAAGAAAATGGGCT
Kukri_rep_c111349_100	4AS4 - 0.63-0.71	1033.14		4AS_5954542	4BS_4011776	-	-	4BL_7037690	4DL_3498491	-	-	-	5AL_924782	5BL_10804356	5DL_4585297	-	-	-	-	-	-	TTCTTTAAGTTTGTCCACTCGTTCTTTCATCCAACCTTTGACCAGAGCAG[A/C]AATTGCATTTTCAGCTTCATACGGTGGCATCTGTCTAATCAAYGACTTGC
GENE-2367_129	4AS4 - 0.63-0.71	1035.55		4AS_5958479	-	-	-	-	-	-	-	-	-	-	-	-	-	-	-	-	-	ATACAAACATTTTCAAGAATTCTTGTGAGTTGAAATATAAATGGAAACCT[A/G]AGATTGATAGGAACRAAACARACRAAGTTAGGCAGAGA
Excalibur_c60716_53	4AS4 - 0.63-0.71	1035.55		4AS_5973111	-	-	4AL_7093888	-	-	-	-	-	5AL_2806314	5BL_10905161	-	-	-	-	-	-	-	TTCTTTTATTAAGTAGGAATGGGACTTGATTGAGCTTTACTTGTGTTGCA[T/C]TGTTCTATAGATGCATGAGACACCTGTAAGTCTGTAACCTTTCTCCCTTG
BobWhite_c1382_325	4AS4 - 0.63-0.71	1035.55		4AS_6012766	-	-	-	4BL_7006796	4DL_14454623	-	-	-	-	-	-	-	-	-	-	-	-	gaaatggaagagaaagcaaagagagagatcaagatattgaggttgttcat[T/C]CACCCTCATATCATCCGGCTTTATGAGGTCATTTACACACCTACAGATAT
wsnp_JD_c27944_22630918	4AS4 - 0.63-0.71	1035.55		4AS_4680653	-	-	-	4BL_7040774	4DL_14322583	-	-	-	-	-	-	-	-	-	-	-	-	ATCACGGGTTTTGCTATTGCGACAATAAAGGATGCATACATCTATGATAATTTGGTCTCTATTGGGGAAGCATCAAGGACTCTGGGAAGCAGGGGAAAGT[T/C]CAGCTGCCTTGTTTGATATTTTGAGTGGATTCATTTTGGTAAACCTGGAATGCAGTATGTTTCTGACTAGTGTGGCACCAAAAAAGACTTCTATTAATGT
BobWhite_c13835_185	4AS4 - 0.63-0.71	1037.95		4AS_5980032	4BS_4865548	-	-	4BL_6966466	4DL_14446638	-	-	-	-	-	-	-	-	-	-	-	-	TTGRTCTCCCGGAGCGTGCGCTTGGCGTCCATGTTGTTGTCGAAGGCGTT[T/G]GCGATCTTCTTGATTGCCACCATCTCCCTCGTCTCGAAGTTCATCACCGA
Excalibur_c73081_150	4AS4 - 0.63-0.71	1037.95		4AS_1147238	-	-	-	4BL_7032188	4DL_14357915	-	-	-	-	-	-	-	-	-	-	-	-	ACATCAGACTGGCGTCCATTTTGTATCAATCCAGAAATCAACGCATTCCA[T/C]GTGTTGATGCCTTTAGCATCTGCTTGACGGAAAAGATCCATTGCCTCATC
Ex_c63544_226	4AS4 - 0.63-0.71	1037.95		4AS_5933917	4BS_4958778	-	-	4BL_7019401	4DL_14460493	-	-	-	5AL_2730056	5BL_10921376	5DL_4604413	-	-	-	-	-	-	AGGCGATCTGGTAAGGAGATAGAGGCCGCGCCCAAGTTCCTCAAGAACGG[T/C]GATGCTGGCATAGTGAAGATGATTCCCACCAAGCCCATGGTTGTGGAGAC
Ex_c68271_917	4AS4 - 0.63-0.71	1040.35		4AS_5984308	-	-	-	4BL_6993852	-	-	-	-	-	-	-	-	-	-	-	-	-	CCCCTTCCAATTCATGGTGATGGCTCTAATGTCAGGAGCTACCTGTACTG[T/C]GAGGATGTTGCTGAAGCTTTTGAGGTAGTTCTTCACAAAGGAGAGGTTGG
Kukri_c22927_732	4AS4 - 0.63-0.71	1040.35		4AS_5936831	-	-	-	4BL_6869671	4DL_14346323	-	-	-	-	-	-	-	-	-	-	-	-	GTTGGCAGCTCGCTGGTCCATTTTTTCTCTGATTTACCATAGCCATCTCT[A/G]TAGCCCATGTAATCATAATTCTTCAAGCACGTTCCTTCAGCAAGTTCTTG
Kukri_c27124_80	4AS4 - 0.63-0.71	1040.35		4AS_5993838	-	-	-	4BL_6859730	4DL_14464357	-	-	-	-	-	-	-	-	-	-	-	-	AATCCTGAATCAACACAGCCAGAGCATTTGGACAAGCTCGAGCAGCTACA[A/G]TCATACTCTGGTCACAGAAATTTCAGAACTGTTAAAGGAGTCAGTTTCTT
RAC875_rep_c71185_1940	4AS4 - 0.63-0.71	1040.35		4AS_5984308	-	-	-	4BL_6993852	4DL_14453500	-	-	-	-	-	-	-	-	-	-	-	-	AACTGCGAGGCCTCATGGTTACCAACCACAGCATCCTCATCAGTTTCTCC[A/G]TACACCTCATCAGTACTGACGTGAATAAATCTTCTGATCTGGCCAGTARC
Tdurum_contig10966_169	4AS4 - 0.63-0.71	1040.35		4AS_6006183	-	-	-	-	-	-	-	-	-	-	-	-	-	-	-	-	-	cttgttgttcctagatctttagcgttgctttgatctcagattagaaacaa[A/G]AATAGTACTCCTTTAGTATCCCCACTGTGGCATGTTCTCGTGTATAGTCG
wsnp_Ex_c10527_17198865	4AS4 - 0.63-0.71	1040.35		4AS_5939630	4BS_4935446	-	-	4BL_6979359	4DL_14389450	-	-	-	-	-	-	-	-	-	-	-	-	GGAAGATCTGAAAGAATGTCTTCAAGGACAATTGGCTTCTCTAGTTGTACTGATGTGCTGTCAGACCACCCAACCAAATTACGCTCAAAAGCCAATGGGC[A/C]ATTATTCTTCACAATCGCTCCATGTGTAGGCAGAGGAAATGGGGGCAATTTCTCTTCAGGATGACAGCCCAATAAAAATACACGCATCCTAAATTGTGGA
wsnp_Ex_c1387_2659020	4AS4 - 0.63-0.71	1040.35		4AS_5979025	4BS_4843890	-	-	4BL_7031075	4DL_14444539	-	-	-	-	-	-	-	-	-	-	-	-	GTCTGAGTTTGGAACATGTTCAAAATTAGTGCTAGATAAGTTGCATTGGATAATTAATCACATTGATGGTCTGTGTGCCGATGGATCCTATGAGCTTTCC[A/G]ACTTCAGTAAAGAAGTTAAGAAAGTGTTTGATGGTAACTTTATCGACGGCACTCCTATTGTCAACATTTGCACCTTTCTTGATATCTTTGATCTAAAACC
wsnp_Ex_c14529_22547438	4AS4 - 0.63-0.71	1040.35		4AS_5979025	-	-	-	4BL_7031075	4DL_14444539	-	-	-	-	-	-	-	-	-	-	-	-	GTGCACACGAGATCATCCCAAATAGGGGAATTGCATGTGATAATATAACTGCGGGTATATCCAGTTTTYTGTCTTTATCATCATAAGCAGCCAAGACAGA[A/C]ACCATTAACAATGCTTTGATTCTAGGTTTATCCAAGATCAGCTCTCCATCAGATGCCAYATTGATCTCTTTGGCTAAATGTTTGGCTATATTGGCTGAAA
wsnp_Ex_c14641_22698595	4AS4 - 0.63-0.71	1040.35		4AS_6009581	-	-	-	4BL_6971530	4DL_14421068	-	-	-	-	-	-	-	-	-	-	-	-	GCTTGCGTCAATTGAAGAAGACAGGGCAGTAGAAGAAACTCATGAAGGGAATTCAGCAGAGGAGTCACATGATGCAGAGAAGGCAGATCGGTCACAGGAC[A/G]GGGCACCTGGTGATCCAACGAGTGTTACATTGGAGGGAGACAATGGAGGGTCTTATTTTCCTTGGAGGGAGGAACTGGAGAGCTTGGTTCGTGGAGGTGT
wsnp_Ku_c7197_12439299	4AS4 - 0.63-0.71	1040.35		4AS_5958273	4BS_4829746	-	-	4BL_7029475	4DL_14451358	-	-	-	-	-	-	-	-	-	-	-	-	GACGCCGGCCATAGAATGAGGCTGCTGTACTTGTTCTCAAGTATATCGTATATATCAGGGCCAGCAGGATATTCCGAAAAGCAGCGCACGTCGAGTAGCC[T/C]GTCCTGGAAAGCGTCATCAATGCCCAATAAGGTGAGCATATCAAGCACATACGAGAAATCTCGTTCTTCCTCATCCACGAAAGCATGGGGTAGTATCTCC
wsnp_Ra_c13906_21872355	4AS4 - 0.63-0.71	1040.35		4AS_3989588	4BS_4958778	-	-	4BL_7019401	4DL_14460492	-	-	-	-	5BL_10921374	5DL_4604413	-	-	-	-	-	-	AGCTGGAGGCCCTGCCCAAGTTCCTCAAGAATGGTGATGCTGGCATAGTGAAGATGATTCCCACCAAGCCCATGGTTGTGGAGACCTTTGCCACTTACCC[T/G]CCTCTTGGTCGTTTTGCTGTCCGTGACATGAGGCAGACTGTGGCTGTTGGTGTCATCAAGGGCGTCGAGAAGAAGGACCCAACCGGGGCCAAGGTGACCA
wsnp_Ra_c31915_40982091	4AS4 - 0.63-0.71	1040.35		4AS_5952241	-	-	-	4BL_7008049	4DL_14444011	-	-	-	-	-	-	-	-	-	-	-	-	AGAACTTAAAATTCGCCGGCCACCCATCCACATACTCCCAGGTAAGGAAATACTTCACGTTAATGAGCCAAACCAAGATACATATCACTCCAATAATGGC[A/G]GTGAGCGCCTCACCGAACTCATTGAGCTTCTTTTTCAGCGGCGTGTCATCCTCCTCCTGTGATGCCTCCTGGATCTGCGAATGGATCTTGCCTATTTCAG
BobWhite_c1014_412	4AS4 - 0.63-0.71	1040.35		4AS_5980032	4BS_4865548	-	-	4BL_6966466	4DL_14446638	-	-	-	-	-	-	7AS_4252983	-	-	-	-	-	aggtaagggtgctccagcgcctcttcaactgtgatcctctgcagcgggtt[A/G]AAGGTGAGCATCCTCTCGATGAGGTCCAGCGCGGCGGGCTGCACCTTGGG
BobWhite_c12823_247	4AS4 - 0.63-0.71	1040.35		4AS_6008166	-	-	-	4BL_7009229	4DL_14403906	-	-	-	-	-	-	-	-	-	-	-	-	AGGAGTTCTCGGCGATGAGCAGGCTGGCGTCGGAGCTCCACCGGTTGCGG[A/C]GGTCGCCATGGGAGGTGCTGTGCTCCGCGCTGGTATCATGCGGCCTGGTG
BobWhite_c15521_122	4AS4 - 0.63-0.71	1040.35		4AS_6013147	-	-	-	4BL_5280663	4DL_14466474	-	-	-	-	-	-	-	-	-	-	-	-	GCCGCGTCGGTGCCGCCGGCGCTCAAGGCCATCACGCTCACCCACGTCCG[A/C]TACCACCGGGGCGACAGGGTCGGCCTCTTCCTCGCGTGGGTCTCCCTAAT
BobWhite_c3531_680	4AS4 - 0.63-0.71	1040.35		4AS_5975853	4BS_1091744	-	-	4BL_7034293	-	-	-	-	-	-	-	-	-	-	-	-	-	CAAGGGCATGGATATGCTGTTCTCGTGTGTTTAGGGTTATTAATCTGCTG[T/C]AAGATGCTTCTGATTGTTGTTCTAGCCATAGAAAGTTAATGGCATTACTA
BobWhite_c667_117	4AS4 - 0.63-0.71	1040.35		4AS_6009581	-	-	-	4BL_6919657	4DL_14436441	-	-	-	-	-	-	-	-	-	-	-	-	TGTYACCATCACTTGTTAAATCGAACCAGCAGACTTCAGCATTCCATCCG[A/G]TGCAGCACCAAGTGTCACCAGCTCATGTGGCACGCAAGGACAAAGCTGCT
BobWhite_c39599_82	4AS4 - 0.63-0.71	1040.35		4AS_5947817	4BS_4903855	-	-	4BL_7004096	4DL_14340601	-	-	-	-	-	-	-	-	-	-	-	-	CCTGGGGCAGGCTAGGATCAGAGCTCCACTCAAGGTGAAATGGCAAGCCT[A/G]cagagcttgatatccaaacagttggttgcgccgaactgcacggccactgc
Excalibur_c75762_88	4AS4 - 0.63-0.71	1040.35		4AS_6014186	-	-	-	4BL_7041782	4DL_14376753	-	-	-	-	-	-	-	-	-	-	-	-	AGCTCTACCTTAAGCCGGCGCAAGAACAACCTGGTGGCAACATCCGGCTG[T/G]CCCTTTGCTGTCAATATGATGCACGGAAAACGGTTGTAGAACCGGTCCTC
Excalibur_c8906_123	4AS4 - 0.63-0.71	1040.35		4AS_5967159	-	-	-	4BL_7011042	4DL_14462201	-	-	-	-	-	-	-	-	-	-	-	-	GATCCTCATCCAGGCCGAAATCTGAATTCTTCTGCATTAGACATGCTTCA[T/C]TTGGCCGATGCCCTTGGGATTGTGGACAAGTTCTGGGTTGTAGGCTATTC
Excalibur_rep_c106935_730	4AS4 - 0.63-0.71	1040.35		4AS_5979025	4BS_4843890	-	-	4BL_7031075	4DL_14444539	-	-	-	-	-	-	-	-	-	-	-	-	GCTCCAGAGTCATTCCTTTCTATGCTACCCCAATGGCATGTTCATTTGTT[A/C]TGAGGGCATGCTTGGTAATTGAATGCCCATTTGGAAGTATCGGCACTCAC
Excalibur_c1387_277	4AS4 - 0.63-0.71	1040.35		4AS_5979025	-	-	-	4BL_7031075	4DL_14444539	-	-	-	-	-	-	-	-	-	-	-	-	GTGTGCACTAGCCGAAGATGAACAGGATTCACTCTTATCCTACTTGTATC[A/G]TCAAGCTGGAATGCAGTTTTGGGAAAAGAAGTTAGTGTCTGCAGAAGGTG
Kukri_c31851_239	4AS4 - 0.63-0.71	1040.35		4AS_5958273	-	-	-	4BL_7029475	4DL_14451358	-	-	-	-	-	-	-	-	-	-	-	-	TCTCTTCTCAATTGGGAGCCAAAAGTCTCTCTGAAGCAAGGCCTGCCACG[T/C]ATGGTTTCGGACTTCCAGAAACGCATCTTGGATGAGAAATGAGGGGCAGG
RAC875_c21582_1283	4AS4 - 0.63-0.71	1040.35		4AS_6014186	-	-	-	4BL_7041782	4DL_14376753	-	-	-	-	-	-	-	-	-	-	-	-	TTGGACCAGAAAGCCGTCCTCCTGTTTCATCCAAACTCAGAGCCCCCCCA[T/C]GCCCTAGGAGACCACAGGGAATGATAAAAATAACTGTCAACTCATTGAAT
RAC875_c36989_66	4AS4 - 0.63-0.71	1042.75		4AS_5966966	-	-	-	4BL_7037371	4DL_14342572	-	-	-	-	-	-	-	-	-	-	-	-	CCGTGATGACCATATACAAGCTGGTGGTCATGGATGCTCCCATCTGGGGC[T/C]tgggcgaacggctcgaagactgcctcatcgcgggggagagggcgctgttt
RAC875_c6086_422	4AS4 - 0.63-0.71	1042.75		4AS_6009581	-	-	-	4BL_6919657	4DL_14436441	-	-	-	-	-	-	-	-	-	-	-	-	TTCTTAGTGAAGCCGATACGGAAGAATGAACTTAAGACCCTTTGGCAGCA[T/C]atatggaggcgatgccacagttccagtggaagtgaaagtggcatccatac
RAC875_rep_c71185_1214	4AS4 - 0.63-0.71	1042.75		4AS_5984308	4BS_4876414	-	-	4BL_6993852	4DL_14453500	-	-	-	-	-	-	-	-	-	-	-	-	TTACCATATATTAAGAACTTGTAGGTGGCCTTTTGAGGGACACTGCTGGT[A/G]CTCTTGGATGTGGCTGCAGCAGGTACTGTACTACATTCCTTGGCTTCAGC
wsnp_BE445427A_Ta_2_1	4AS4 - 0.63-0.71	1042.75		4AS_6008166	-	-	-	4BL_7009229	4DL_14403906	-	-	-	-	-	-	-	-	-	-	-	-	GGAGAAGAAGCAGCAGTTCTTGACACAGGAGCAGATGATGTGGCAGCAGTACCAACGGGA[T/C]GGCATGCAGGGGCCGTCGAGCTTGGCCAAGCTCGATCGGACCTACAACAACGGCTTCGGC
wsnp_Ex_c3178_5868813	4AS4 - 0.63-0.71	1047.69		4AS_5926147	-	-	-	4BL_7031657	4DL_14319836	-	-	-	-	-	-	-	-	-	-	-	-	CTGCAAGCTGTAATCCTGTTAAAGCTACTATTGATTGTAAACCAGCAGTTAATCAGATTCATGCTCACAAAAATGTGGCCCGGAAGCCTTGTGATGTATC[T/C]CGAAGTTCCTCCAACCCTACAGCTGAACCTCTGGTTTTCAATTCTCTGCACCGTGCTGTACTTGATGGTATGTCCCAAGGAAGTGCTTCAATGGACTTTT
wsnp_Ex_c8131_13753986	4AS4 - 0.63-0.71	1047.69		4AS_6009581	-	-	-	4BL_6919657	4DL_14436441	-	-	-	-	-	-	-	-	-	-	-	-	CAAACGGGAATGAAATGAAAAACGATTCTCCCATCAACATGCCATCCCAAGAGCTGGGTCTGAAGATATCGGAAACAACTAGATGTGGAACTGAAATCCA[T/G]GATGAACGAAGTATTCTGAAAAGATCAAATATCTCAGCATTCACCAGGTACCATACTCCCATGGCTTCCGATCAAGGTGGGGCAGCATTTCGGGGAAGCT
Kukri_c27124_239	4AS4 - 0.63-0.71	1047.69		4AS_5993838	-	-	-	4BL_6859730	4DL_14464357	-	-	-	-	-	-	-	-	-	-	-	-	AGGAAAAAGGGAGGTGAATTGATGAGGATCATGCGCGGCGATAAACATAT[T/C]GTTAATTGCATCGAACCCCATCCGCATTTTCCCTTCCTAGCTACTAGTGG
RAC875_c4812_321	4AS4 - 0.63-0.71	1047.69		4AS_5993838	-	-	-	4BL_6859730	4DL_14464357	-	-	-	-	-	-	-	-	-	-	-	-	GATCTTTGGTTCCCATCACCATCACCAAGCCCAATGAAGAAAGTCTCATC[A/G]CCACCAGTTGCGAAATCGGCAGCAGATGGTTCATGATTTGCGTACAGTTC
RAC875_c485_325	4AS4 - 0.63-0.71	1047.69		4AS_5979025	-	-	-	4BL_7031075	4DL_14444539	-	-	-	-	-	-	-	-	-	-	-	-	TAGAAACAGTTAAAGGAGCCTGGGCTGTGATAAAGCCGTGCAGTATAGGA[A/G]aagttcaaagtactctgagaacatgcaaagaagaagtcaatatcttagct
wsnp_Ku_c16481_25377573	4AS4 - 0.63-0.71	1050.19		4AS_5957822	-	-	-	-	4DL_14447088	-	-	-	-	-	-	-	-	-	-	-	-	TTGATCCATGGGGGACAGGTTGTTCCAAATKTATACATAGGGCAATSAGTTTATGCCATAATTAAGGTTGATTGAAATTGGATAGGGGCGGTTATTGATG[T/C]GATTCTTCCTTGCGTTTATAGCTCATGTAGATGGCATTTGATATGCACAGCTGATATAGTATTATGTTGTTGTTGAGATGGTATTCATGGACCAACTGGA
Excalibur_rep_c73056_201	4AS4 - 0.63-0.71	1050.19		4AS_5947817	-	-	-	4BL_6992808	4DL_14340601	-	-	-	-	-	-	-	-	-	-	-	-	ttctccgcaatgctgcgcaatgaggctggatggtttgacaaagaggagaa[T/C]AGTGCTGATACACTATCCATGCGCCTAGCAAACGATGCTACATTTGTCCG
RAC875_c7344_751	4AS4 - 0.63-0.71	1057.67		4AS_5993386	-	-	-	4BL_6995387	4DL_14340372	-	-	-	-	-	-	-	-	-	-	-	-	cagaaattcatcgaggaagtgaacaagatcgatgcgtacacgcaaacgaa[A/G]CTGGACCCACAATTTCTGCTTGAACACACAAAGAAGCGGCTTGGGATTGA
RAC875_c22562_429	4AS4 - 0.63-0.71	1057.67		4AS_5977769	-	-	-	4BL_7037966	4DL_14343593	-	-	-	-	-	-	-	-	-	-	-	-	GAATGGGAAATCTGTGCACCACCAAACCAATTGGCAACCCTTAACTGTTA[A/G]CAGATCGCAAAGCAAGATTTGCACCTTAATGCTTCTTCAGTAAGAAGCCC
Kukri_c56700_292	4AS4 - 0.63-0.71	1057.67		4AS_5936831	-	-	-	4BL_6869671	4DL_14346323	-	-	-	-	-	-	-	-	-	-	-	-	caaagctcgtgatggttgctggaggcgttgcagttttattggctgaatcc[A/G]TGACATTATCAATATTTTCATCCAAGGTAGCCAAGAACTGGTCCAACATC
Excalibur_c73081_112	4AS4 - 0.63-0.71	1057.67		4AS_1147238	-	-	-	4BL_7032188	4DL_14357915	-	-	-	-	-	-	-	-	-	-	-	-	GTATCCCAGCACCCATCATCTCATGAAGCAATCCAAGAACATCAGACTGG[T/C]GTCCATTTTGTATCAATCCAGAAATCAACGCATTCCATGTGTTGATGCCT
Excalibur_c11218_356	4AS4 - 0.63-0.71	1057.67		4AS_5977439	-	-	-	4BL_7035718	4DL_14339648	-	-	-	-	-	-	-	-	-	-	-	-	CAACAAAGGGAGCAGCAGAACAACAGCAACGAGCCTTACCGCAGGTATGA[T/G]CAGGAGACCAGCAACGGCAACGGCTGGAATTCTCCGCAAGATGGATCAGC
BobWhite_c1494_101	4AS4 - 0.63-0.71	1057.67		4AS_5992534	4BS_2933506	-	-	4BL_4340900	4DL_14307382	-	-	-	-	-	-	-	-	-	-	-	-	ACCCAACTATGAGTATGCTCTGGCAAATTGGTGATGTTGTACGCCAAACG[T/C]AGGGAGGGGAATTAGGCCTTGGTCTTCTTGGGCACTGCCAAACGCTCCCT
wsnp_Ex_c23130_32358433	4AS4 - 0.63-0.71	1057.67		4AS_5947817	4BS_4903855	-	-	4BL_7004096	4DL_14340601	-	-	-	-	-	-	-	-	-	-	-	-	cttcgctcgagctcgcgttcaccaccgaagggggagccccgttcagcctggcagtggccgtgcagttcggcgcaatcaactgtttggatatcaagctctg[T/C]AGGCTTGCCATTTCACCTTGAGTGGAGCTCTCATCCTAGCCTGCCCCAGGTTGGTTGGCTATCTGTTGCTGCYSGMGCTACTG
wsnp_Ex_c27088_36309449	4AS4 - 0.63-0.71	1057.67		4AS_6009581	-	-	-	4BL_6971530	4DL_14421068	-	-	-	-	-	-	-	-	-	-	-	-	ACATGACCCCTCATCTGTGTGCCCACAAGTTGATTCCAAGGAAGGGGCAGATGGTTTGCAAGTGAATGGGGACTCTGGGTCAACAAACCTGGGGAGCTAC[A/C]TTACTGGTTCAGCATTAGAAAATGAGTTGGATGAGGGCATTGATCTTCAAGATCAGGTAACATGGCTAAAGGTTGAGCTGTGCAAACTGCTTGAGGAGAA
wsnp_Ex_rep_c70265_69211592	4AS4 - 0.63-0.71	1057.67		4AS_6009581	-	-	-	4BL_6919657	4DL_14436441	-	-	-	-	-	-	-	-	-	-	-	-	AATGGAAGCAATACGCAAAACGCAAGTAGCTCCGCTCCCAATATTGCAAGGCCAAACATGGACAGTGGTGCCATGGACAAAACAGAGGCTGGCGGTGGCA[A/C]CGGTAGTGGGAGCGGGCCGAGCGGTAGTGGCAATGACATGGTATGTCAGAATCAGCTCAGCCAACGAGAAGCTGCAGTGAACAAATTCAGGCAGAAGCGG
Excalibur_c6644_1461	4AS4 - 0.63-0.71	-		-	-	-	-	-	-	-	-	-	-	-	-	-	-	-	-	-	-	TTCTACGCACGGCGGTGCTGCCTTGGATCGGCCCTCCATCGCGCCGCTTC[A/G]gtcgtcaccatgcatctcagctccaataaccaggtcacgatggctgatga
Kukri_c57687_182	4AS4 - 0.63-0.71	-		4AS_5979563	-	-	-	-	-	-	-	-	-	-	-	-	-	-	-	-	-	GTCAGCTGTGGTTTCTTGTAGGCGGATGTGTCTCGGACCTAAGTTGCTGC[A/C]GCTGGACCGTGGTTACATGCATCCTTGCTTGGAGGCAGCGGTGCTGGGAG
Kukri_rep_c116388_204	4AS4 - 0.63-0.71	-		-	-	-	-	-	-	-	-	-	-	-	-	-	-	-	-	-	-	acgcgccacccttccgaccttcttcaccttgtcaggcaagtatgatgggt[T/C]ACAAACAACTTTTTTGCATTTTGCCGTCTCCCCTTCGGATGTCACACCAA
RAC875_c51156_226	4AS4 - 0.63-0.71	-		-	-	-	-	-	-	-	-	-	-	-	-	-	-	-	-	-	-	GCAGATTATATCTGGTGTTGAATACTGCCACAGAAACATGGTTGCTCATC[A/G]TGATCTAAAGCCAGAGAACCTGTTACTTGATTCCAAATACAATGTGAATC
RAC875_c79934_95	4AS4 - 0.63-0.71	-		4AS_5956229	-	-	4AL_7091960	-	-	-	-	-	-	-	-	7AS_4217098	-	-	-	-	-	TCTTCCTCTGCAAGTAGCAAGCTGCTTCCTCTGCCTGCAACTGCCTGCTT[T/C]CTCCGCCAATAGAGTGTGCAGGTCACACCACTCACACACGGCCGGCGACG
RAC875_c12224_267	4AS1 - 0.20-0.63	1057.67		4AS_5957814	-	-	4AL_7125174	-	-	-	-	-	-	5BL_10805795	-	-	7BS_3107982	-	7AL_4480203	-	-	TGCACACCCCTTGACCAGATAACAACCTCTATGCGGCCACTACTTACCCA[T/C]GAAGTTGGCTAACCACTTGCATGCATCTAACTAATCCATTCGGCCAGCCG
Tdurum_contig29370_313	4AS1 - 0.20-0.63	1065.31		4AS_5994877	-	-	-	-	-	-	-	-	-	-	-	-	-	-	-	-	-	TAAAAGATTATAGTGATCCTTCGGTGTCTTGTGCTTGTTCTTCATTCATG[A/C]taagttatatttcgttagcagccttaataaatgcccttcttatgctcagg
RFL_Contig3105_1847	4AS1 - 0.20-0.63	1065.31		4AS_5995459	-	-	-	4BL_7037774	4DL_14312792	-	-	-	-	-	-	-	-	-	-	-	-	CGACGCAGCTCGACCCGACGCTGACTTACCCGTACAAGTACCGTGCCGCC[T/G]CCTTGCTGGAGGAGGACAAGATGGAGCGTGCGCTGGAAGAGATCGACAAG
Kukri_c82663_73	4AS1 - 0.20-0.63	1065.31		4AS_5926375	-	-	-	4BL_7007233	4DL_14371621	-	-	-	-	-	-	-	-	-	-	-	-	CCTGTTCGTATTGAGGCTGGGAAGGTGCTCACCAAGTACCTCAAGGACCG[A/G]CCGGTCTTTGAAGCCGACGATCAGTCCGCCATGGTGTATATCCTCGCTAC
Tdurum_contig10278_573	4AS1 - 0.20-0.63	1065.31		4AS_5968487	-	-	-	4BL_7004927	4DL_14345642	-	-	-	-	-	-	-	-	-	-	-	-	aacggcacaaaccaagctgcgatgttcacagccaagaacacgatagacat[T/C]CTTCTCTGGAAGAAGCATGAAGGGGACGGGAAGGTTCTCCAGCCATGGCA
Excalibur_c11507_1183	4AS1 - 0.20-0.63	1065.31		-	-	-	4AL_2414837	-	-	-	-	-	-	5BL_10806653	-	-	-	-	-	-	-	AGGAATATCTAACTCATCAACTTGAGGAGATGACTCATGCACATCTGATT[A/G]TGTCACACTTGGCAAGGTTTCTTGTGCTTGTATTGCAGGAGCTTCTTGAG
Kukri_c60257_126	4AS1 - 0.20-0.63	1065.31		4AS_5944311	-	-	-	4BL_7040926	4DL_14465092	-	-	-	-	-	-	-	-	-	-	-	-	TACAGCATGCAACCAAGGAATGTGCTGACACGTTGAGACCTGGTAACTCT[A/G]TTGCTGTTCCACTTCCATCAACTTCCCCTCTGCATCAACAGGAAGGGGTG
RAC875_c9822_994	4AS1 - 0.20-0.63	1065.31		4AS_6007327	-	-	-	4BL_6964387	4DL_9270243	-	-	-	-	-	-	-	-	-	-	-	-	gcagccagctttgatgccctctgcaagtttaatgtcaaatccctgtcgta[T/C]GAATAATAAAGTCCGCAAGTAGTTTCTGCAATTCTCAAGAGAGACATGAA
tplb0035b22_184	4AS1 - 0.20-0.63	1065.31		4AS_6011648	-	-	-	4BL_7038542	-	-	-	-	-	-	-	-	-	-	-	-	-	AAGAGCAAAGATAAACTGTTCAACATTATTTGATGGCAACGTGCTGCTGG[A/C]TGCGACTACTAGTGATGCAGGCGTGCTTGGTCTACTGGGGGTTGGGTGGC
wsnp_Ex_c1865_3515470	4AS1 - 0.20-0.63	1065.31		4AS_5901715	-	-	-	4BL_6969419	4DL_14422832	-	-	-	-	-	-	-	-	-	-	-	-	CTATGTGTCTCAATCTGTTCGTCTGTAGATAACGGAGTTGGGCTCGAATAGTGACCGTTGCTTAGTTTCTCCAGAACTGAGAATACAATCTCTCTTTGTA[T/C]TGGTTCATGCCCGTTCAAAAGATTTCCCATGCTCAAAACTTTCCTCCATGACTGATTGGCAGTAGGGGGACGAAACAGGCTTGATACAGCCTCCCTTTCA
wsnp_Ex_c3666_6687919	4AS1 - 0.20-0.63	1065.31		4AS_2792131	4BS_4956501	-	-	4BL_6973269	4DL_8658132	-	-	-	-	-	-	-	-	-	-	-	-	TATTTTTGTCTACCAACAGAGACAGAACGGTTTTAGCACGATGCTGATATGGCAGGATTTGTCCATGTGTTGAACTCAAAACTCGTGCATGGCTCATAGG[T/C]ACCGAAGATGATTTTCTTTTCTTTGATTTTACATGACATGTAGGCCAGCTAAACATGCCATCATGTCTATCTAAAACTGAAACCGGCAGGTCCTTTCTTC
wsnp_Ku_rep_c77171_75478137	4AS1 - 0.20-0.63	1065.31		4AS_5968141	-	-	-	4BL_7037448	4DL_14432551	-	-	-	-	-	-	-	-	-	-	-	-	aaaggagcaccagtgctagtggcagcatcttcaggaaatgtgaatgttagctgcttcacacgattagagaagtaatcttcaaacttcagtcttgcccagg[T/C]TATGCAGTCTTCAAATTTATAACATCGCTCCTTGTCAAGGCATTCACGTACACGCTCCAACAATTCCCTGGCTTGAGCATCACCTGCCTTTCTCATAGCA
BS00080883_51	4AS1 - 0.20-0.63	1065.31		4AS_6004050	-	-	-	4BL_6982461	4DL_14450260	-	-	-	-	-	-	-	-	-	-	-	-	gtggaggcctgcgccatcgacgcctggccggacgtgaatgtgcatttcgg[T/C]TTCATCATCTGCGTGGAGGAGCTGGCGATGGAGTACAAGCACCAGGAGTG
BobWhite_c6133_231	4AS1 - 0.20-0.63	1065.31		-	-	-	4AL_7170603	-	-	-	-	-	-	-	-	-	-	-	-	-	-	AGTTGGTCGGTTAATTTATTTATCACACACTAGGCCAGACATTGCCTATG[A/C]TGTTAGCTTGGTGAGCAGATTTATGCATGACCCGAGATCAAGTCATTTAG
RAC875_c43401_334	4AS1 - 0.20-0.63	1065.31		4AS_6000763	-	-	-	4BL_7033850	4DL_14427438	-	-	-	-	-	-	-	-	-	-	-	-	TGCATTTCGGTTTCATCAACTGCGTGGAGGACCTGGTGATGAACCGCAAG[T/C]GCGAGGAATGGGAGTCGTGCTTCCAGAAACAGGGGCTTGACCCCAAGCCT
RAC875_c33223_91	4AS1 - 0.20-0.63	1067.92		4AS_5954293	-	-	-	4BL_7035644	-	-	-	-	-	-	-	-	-	-	-	-	-	TTCTTGCGTGTTGTTGGGAGTGAGTTGATCCAGAAGTACCTTGGTGACGG[A/C]CCCAAGCTTGTAAGAGAACTGTTTAGGGTGGCTGATGATCTGTCTTCTTC
JD_c2319_68	4AS1 - 0.20-0.63	1079		4AS_5954293	-	-	-	4BL_7035644	4DL_14470872	-	-	-	-	-	-	-	-	-	-	-	-	GATGTAAAGGTTATTCTAGCCACAAACCGCATTGAGAGCCTTGACCCAGC[T/C]TTGCTTCGACCAGGCCGAATTGACAGAAAGATTGAATTTCCATTACCAGA
wsnp_BE442869A_Ta_2_1	4AS1 - 0.20-0.63	1079		4AS_5958693	-	-	-	4BL_7038270	4DL_14404113	-	-	-	-	-	-	-	-	-	-	-	-	TTCCCTTTACATGTAGCGAATACTTGTTACCAAAATTTATAACCTTGTGATTATCCGAGG[T/C]ATCATGTTTGTGTCCATTCATTTGGCTATTAATCAATTTACATGCTCCATGCAATCAAAC
D_GA8KES402G72JE_129	4AS1 - 0.20-0.63	1079		4AS_5928033	-	-	-	-	4DL_14350731	-	-	-	-	-	-	-	-	-	-	-	-	CTTCATTACACCAATTAATAGCAGGGAAATGGGAACGTGTTGAAACAAGTGGGTTTTGCTAGGAACCAGACATGAGGTCCAGGTCCACAACCGAGTGGCAAGCTGCCTCAAACAGTCAACCTAT[T/C]ACATAGCACCCTCTAAGGTATCGGACTGTTAACAACAAAGCATTGGCTGGAAACTAGATGCTACAAACAGTCAAACACTACTTTAAAAGAAACCAGGTTTTTGCAAAATAAGCATATATACTATC
GENE-2354_155	4AS1 - 0.20-0.63	1088.3		4AS_5927184	-	-	-	4BL_6970657	4DL_14307801	-	-	-	-	-	-	-	-	-	-	-	-	GGATGGATGTGTGTTTCTTCGGCGCGTGAGCATTTTTCTCCCCACTTGGT[T/C]CTCCTCGTCACATTTGACCATCTTGTTTCCTCTTCTTCTTTTTTCGCTCG
Kukri_c25072_508	4AS1 - 0.20-0.63	1094.61		4AS_5970746	-	-	-	-	4DL_14461925	-	-	-	-	-	-	-	-	-	-	-	-	AATCAATAGCCGGCCATATATCTGCCTCGGCAACTGGCCCTGGCCGGTCT[A/G]CCTCCACATGCCTCCCAAACCTGGCCTTCTTCCTTGAATTACGGTTTACC
D_GDEEGVY01EDW81_100	4AS1 - 0.20-0.63	1100.5		4AS_5939167	-	-	-	-	4DL_14377750	-	-	-	-	-	-	-	-	-	-	-	-	GCTGCTTAATAACATGTCCAATACGATAAATTCAACCGATAACCGAGCAGTAACAGCGGCATATATACAAGTCGCGGGGATCTTGAGACACATTGCTTG[A/G]CACTTCCCCTTAGCTCCTCTAGCAGGTTACACGCGAAGCGACCAAAAGTGAAGAAAAAAAAAGGAGGCATAACAAATACAGTAGTAAATAGTAGTAGAAAGAAATTTAATGCCAAACAGCAAATG
Kukri_c44469_1240	4AS1 - 0.20-0.63	1108.71		4AS_5973071	-	-	-	4BL_6977303	4DL_14304542	-	-	-	-	-	-	-	-	-	-	-	-	TGATCCTTGGTTGCATTTAGCAGGAAATCAAAGCCAGCATGAACCAGTGG[T/C]GCAAGCTTTTCAACTGAAGGACCTTCAAGAATGGAACCAAATGCAAATGT
Excalibur_c19065_589	4AS1 - 0.20-0.63	1108.71		4AS_6007327	-	-	-	4BL_6964387	4DL_4384010	-	-	-	-	-	-	-	-	-	-	-	-	aatgtgacacagagtttccttgcaagaaaatctttggactcacagctgca[A/G]CGAATGGGGGCATTATCATCAGCTGAAAGTATCTCTCAATCTGATAGCAT
Tdurum_contig28734_370	4AS1 - 0.20-0.63	1116.53		4AS_5929923	-	-	-	4BL_6837653	4DL_14463621	-	-	-	-	-	-	-	-	-	-	-	-	ttcgatttcattgctgaccaggtactcgcatacttgctgatgtctgctct[A/G]TCAGCGGCTATCCCTATCACGAACCGCATGAGAACAGCTGTGATCAACAA
owm126	4AS1 - 0.20-0.63	1126.83		4AS_6015094	-	-	-	4BL_7029024	4DL_14358608	-	-	-	-	-	-	-	-	-	-	-	-	-
D_contig25920_404	4AS1 - 0.20-0.63	1137.14		4AS_6015094	-	-	-	4BL_7029024	4DL_14358608	-	-	-	-	-	-	-	-	-	-	-	-	AAACATTTGGTATACCTACAATGAAGTGTGAAACCTGGTCATCGTAATTTATAGTGGTTTTGAAAACTGAAACTGCGCAAGGTCATTATACTGAATAGTGCTCCCTTGGTCAAAAACATAAACC[A/G]TTTTGTACATCTTCATTGTTACGCAACTTTGACTATAAATTTGGTGGCAATATGTCAGACAACAGACCATAGTACTAATAATAGAATAATATTGCAAGAGTACAATTGTTGAAATGTCTGATGGT
wsnp_Ex_c50586_54818545	4AS1 - 0.20-0.63	1139.69		4AS_6015094	-	-	4AL_7161840	4BL_7029024	4DL_14358608	-	-	-	5AL_2776037	-	5DL_4509872	-	-	-	7AL_4555617	-	7DL_1162805	CCAGGAAGAAGATCCAGAAGGACAAGGGCGTCGAGCCCTCCGAGTTCGAGGACACCGTCGCGCAGGCTTTCTTTGACCTGGRGAACGGCAACCAGGAGCT[T/C]AAGAGCGACCTCAAGGACCTGTACATCAACACTGCAATCCAGATGGATGTTGTTGGGAACAGGAAGGCCGTGGTGATCCATGTGCCATACCGTCTGCGCA
Excalibur_c23460_247	4AS1 - 0.20-0.63	1139.69		4AS_5944311	-	-	-	4BL_7040926	4DL_14465092	-	-	-	-	-	-	-	-	-	-	-	-	ACATGTGCTTGGACCAAATATGAATCCAATGCGTCCAGATTGTCTGAAGA[A/G]TGACTATACCAAAGGGTGTAAGGTTCTTCGTGAGGCATATAATTCACTTT
IAAV562	4AS1 - 0.20-0.63	1142.23		4AS_5901715	-	-	-	4BL_6969419	4DL_14422832	-	-	-	-	-	-	-	-	-	-	-	-	TTACAGGCAACTGTAAATCATGGTATCACATGGGAGCTTGGCAGCCCGATTATCTCCAGATGCCCACAAGCACAAAAGCTACAACTGCGTCATCAGGAAA[A/G]ATGGTCCAGGCTTCTTAATCCCGGTCGCTGGACAATCCAATTGCTTGCCACCTCATGCAGATCACACTGTTTTTCGTCGATAACAAGTCAACACTTGACA
RAC875_c26184_273	4AS1 - 0.20-0.63	1142.23		4AS_5928033	4BS_4891622	-	-	4BL_7036449	4DL_14441933	-	-	-	-	-	-	-	-	-	-	-	-	ctacaggataaaattgaacaaggtattcacaatactgaaaaaataaggga[T/C]AGTGCAAGTGGAAGATACAAGGATCTCATGATCCCATGGGATTGGATGCT
Tdurum_contig29810_260	4AS1 - 0.20-0.63	1147.27		4AS_5928033	4BS_4891622	-	-	4BL_7036449	4DL_14441933	-	-	-	-	-	-	-	-	-	-	-	-	gcaaagcggacaccttgcaggagcagttcctcatcatttacaaatggatc[T/G]GACTTCAGTGCATTCATAATGCGGTTCATGTATTCTTTTGCAAGCTTCAA
wsnp_CAP7_c2243_1090229	4AS1 - 0.20-0.63	1157.35		4AS_5901715	-	-	-	4BL_6969419	4DL_14422832	-	-	-	-	-	-	-	-	-	-	-	-	aagcagtggatacaagcgagagtggtaccttacggccgggattaagaagcctggaccat[T/C]TTTCCTGATGACGCAGTTGTAGCTTTTGTGCTTGTGGGCATCTGGAGATAATCGGGCTGCCAAGCTCCCATGTGATACCATGATTTACAGTTGCCTGTAA
Excalibur_c39344_438	4AS1 - 0.20-0.63	1157.35		4AS_6009291	-	-	-	4BL_6980195	4DL_14432849	-	-	-	-	-	-	-	-	-	-	-	-	TGGATGGCCATTGTATTTTGACTGCATTTCCGCAGAAGGTGATTGTTCCA[T/C]AGATTGGTGGGGGTTAAGGAAAGCTTCACATTGTCGGATWTTGCGCCCTC
Excalibur_rep_c110721_506	4AS1 - 0.20-0.63	1157.35		4AS_6009291	4BS_4868145	-	-	4BL_6980195	-	-	-	-	-	-	-	-	-	-	-	-	-	TGCRGCAGCGAGCCCTTGAGAAAGCGTTGGCTGATGCTTTGACAGAAGGC[T/C]TGAGTCCTGCTGAGGCAGCCAAGCAAGCTCAGAAGATCGGGGCAAAAGCG
GENE-2675_283	4AS1 - 0.20-0.63	1157.35		4AS_5997516	-	-	-	4BL_7035437	4DL_14323922	-	-	-	-	-	-	-	-	-	-	-	-	CGACAAACACCTACTGTTCGTTCTCAGGTGCACGCGTAAGTGTGTGCGTA[T/C]GTGCAACGATCTCTGTTCAAGCACATTTTTGCATAGTTCCAGGTAGAGTG
CAP8_c1410_173	4AS1 - 0.20-0.63	1157.35		4AS_6010140	-	-	-	-	4DL_14226733	-	-	-	-	-	-	-	-	-	-	-	-	AAATTTTAGGGGGGGAAATTCCCAAAAAATCAAGTCTAGTGCTTTACAGT[A/C]GGATTATTTTAGATTCTTCAGACGATGGCATCAAAGTCCACGGCGAGTAT
RAC875_c53368_255	4AS1 - 0.20-0.63	1159.9		4AS_5973409	-	-	-	-	4DL_14379651	5AS_1548762	5BS_2290983	5DS_2747955	-	-	-	-	-	-	-	-	-	CAAACACAGTTCCATTAGCATTGAATGAACAACATAAGATTTGGTGATTT[A/G]TTGGTTGAACTTGAACAGCACTGGAAGATGCATCACCACTCTTCCCAGCG
BobWhite_c17260_218	4AS1 - 0.20-0.63	1159.9		4AS_6001763	-	-	-	4BL_6964029	4DL_14447445	-	-	-	-	-	-	-	-	-	-	-	-	ACGACAGCTAGCCGTGCGTAGCTGCTCGTGCCGGCTTCTGCCATTGCCGG[A/C]CGTCATCATGAGCGGTAGCTTCTGGCTTAGCTTGCGCGGCACATTGGCAT
BobWhite_c21037_285	4AS1 - 0.20-0.63	1162.4		4AS_5947083	-	-	-	4BL_7021286	4DL_14346440	-	-	-	-	5BL_8718884	-	-	-	-	-	-	-	GGTCAGTGCTGAAGAGTCCCTTGCTGATCGCAGTCTAGTAGTTGTTGCAC[T/C]ACAGAAATTTACATCATTACCTCCACCTAAACCAGCTCTTCCCTCACGCC
Excalibur_c11622_295	4AS1 - 0.20-0.63	1164.89		4AS_6013516	4BS_4767043	-	-	4BL_6992123	4DL_14379475	-	-	-	-	-	-	-	-	-	-	-	-	TATAGCGCAGTAGTGAGCATGAAGTTAAGTAGTGGGTAATCTGGGATTAT[T/C]gtcaatagccacttgggttgcccattgggtacctttgatctgagccagat
Excalibur_c14544_972	4AS1 - 0.20-0.63	1164.89		4AS_5951878	-	-	-	4BL_7039368	4DL_14434979	-	-	-	-	-	-	-	-	-	-	-	-	AATGACTACCGATTTGGTGAGTTCTGTGGACCTGAGGTTAGACGAAAGTA[T/C]CGAAGCAGAAGATCTGCAGAAAGCAGTGATGAACATTGGAGACATCCTTA
Excalibur_c59240_281	4AS1 - 0.20-0.63	1174.97		4AS_5898290	-	-	-	-	4DL_14462516	-	-	-	-	-	-	-	-	-	-	-	-	GACAACCGTACACAGAAAGCACAAGCATGGGCTCAGTTGAAGCACTACAA[T/C]GTGCCTAGGCCAATGCCTTGCGGTGATTTCTGTGGTGTGAGCATCAATTG
Kukri_c21003_699	4AS1 - 0.20-0.63	1177.52		4AS_6013516	4BS_4919407	-	-	4BL_6992123	4DL_14379475	-	-	-	-	-	-	-	-	-	-	-	-	GCCGAGATCTCTTCCTTTTCCTCTATTTTCTTCTTATCATCGTAGCAGCT[A/G]TTACTTCCTTCAAGGTCCACCAAGATAAGTCCACATTCACTGGAAAATCT
Tdurum_contig33017_181	4AS1 - 0.20-0.63	1177.52		4AS_5993288	-	-	-	4BL_6854279	4DL_14467039	-	-	-	-	5BL_10916717	-	-	-	-	-	-	-	gcagcaacagtgttctccaaccaacaaatgcatcagcatgaattccaccc[A/G]TACCACCAACATCGGCATCTAGATTACAGAAGCAACGCTTTCCTTTAGAA
Kukri_c47660_356	4AS1 - 0.20-0.63	1177.52		4AS_5973409	-	-	-	-	4DL_14464664	-	-	-	-	-	-	-	-	-	-	-	-	TGGCTGCTGGAAGTGACAGCACTGCATAATGAGGTGGGAGTTCTGGATTT[A/G]CACTTTCTGAAGGAAACTGAACTTTTAGATCACGGCGTGGTATCCTCAGA
RAC875_c16976_218	4AS1 - 0.20-0.63	1177.52		4AS_5951878	4BS_4874616	-	-	4BL_6966883	4DL_14402840	-	-	-	-	-	-	-	-	-	-	-	-	GAGCAAGACAATGGCAAGGATGAACTGCTAGCAGTTGCGTGTGGTGCGGA[T/C]gatgtcaagaatcagcgacctgcaaggaaacgtcgttggggcggtaatgg
RAC875_c47118_59	4AS1 - 0.20-0.63	1180.07		4AS_6001139	-	-	-	4BL_7028942	4DL_14470936	-	-	-	-	-	-	-	-	-	-	-	-	TACTGCTCTGCCCCGTCAACACCATCGAGCTGTCCTTATCTTTGTTCCGG[T/C]TGTAGAAAAAAGAAGGATGCAATGGAAGGTAGAAGATCTAATCGCTCGAC
RFL_Contig3861_550	4AS1 - 0.20-0.63	1180.07		4AS_5947083	-	-	-	4BL_7021286	4DL_14346440	-	-	-	-	-	-	-	-	-	-	-	-	atttgtaaggagcagatggcatattttgccatcagcctggtgaacgtcct[T/C]ACCGACCTTCTGGAAAGCAAGCAGGAGGACATTCATATCCTTGGATGTCA
RFL_Contig3861_578	4AS1 - 0.20-0.63	1180.07		4AS_5947083	-	-	-	4BL_7021286	4DL_14346440	-	-	-	-	-	-	-	-	-	-	-	-	CCATCAGCCTGGTGAACGTCCTCACCGACCTTCTGGAAAGCAAGCAGGAG[A/G]ACATTCATATCCTTGGATGTCAAACTTTCGCGAGGTTTATTTACAGCCAG
Ra_c8748_417	4AS1 - 0.20-0.63	1182.56		4AS_5950214	-	-	-	4BL_7035253	4DL_14392124	-	-	-	-	-	-	-	-	-	-	-	-	GAGATTCAGAAGAAGATATGTTTGAGCATATCAAATTACCACCCCGAGCA[T/C]tggcagccatcatggagtgtacgcacagcactagtagcattgattgcttt
tplb0026c23_641	4AS1 - 0.20-0.63	1190.2		4AS_5960965	-	-	-	-	4DL_14334674	-	-	-	-	-	-	-	-	-	-	-	-	ATGGCGCTCAGTGTTGCTATGGTGTGGGGAATGCCTGAAGGGGCTGTTTA[T/C]CTGTGGACTTTGCCTATGTTCCATTGTAATGGTTGGTGTTACACCTGGGC
Ex_c15042_1351	4AS1 - 0.20-0.63	1190.2		4AS_6015007	-	-	-	4BL_6984850	4DL_14411610	-	-	-	-	-	-	-	-	-	-	-	-	TTGTATGCTTCATCCAGCAGCCCAGCTCGTGACAGTGTATCCACCATTGC[A/G]CCGTAGTGTTCAACCTTTGGAGTGATTGAATACTTTGTGGACATCGTTTC
Tdurum_contig18987_309	4AS1 - 0.20-0.63	1192.87		4AS_5995464	4BS_4920733	-	-	4BL_7030159	4DL_14364796	-	-	-	-	-	-	-	-	-	-	-	-	AACTTGTTGTAGTTACTGTTAGTGGTAGCATTCCTTCCTCTTGCTCCAGA[T/G]aaggcatctgtttcagatgagttaatttcatttttctttaaacacgataa
RAC875_rep_c69612_1311	4AS1 - 0.20-0.63	1192.87		4AS_5947083	4BS_1883599	-	-	4BL_7021286	4DL_14346440	-	-	-	-	-	-	-	-	-	-	-	-	CACCGAACACTAGTTTGTGTTAATGACTTGGCCTCCTGGCTGCGAGTAAC[A/G]TGGTATCAGTTGTTGTAGCGTATGTATGACCACGTGTATCTATCTATGTA
Kukri_c22407_260	4AS1 - 0.20-0.63	1192.87		4AS_5986186	-	-	-	4BL_7036913	4DL_14467046	-	-	-	-	-	-	-	-	-	-	-	-	TGAAGAGAATGACTACGCATTGCTTTGGAGACCGCAACAGCTAACTTTTC[A/G]TGCTCATGCAGTGCATGCGAACCAGAAATTACTATAACCTCCTGCCCAGC
Kukri_c28121_81	4AS1 - 0.20-0.63	1192.87		4AS_5973409	-	-	-	-	4DL_14464664	5AS_1548762	-	5DS_2747955	-	-	-	-	-	-	-	-	-	TCATTATGCAGTGCTGTCACTTCCAGCAGCCAGATACAAAGACGCTGAGC[T/C]GGAACTAGCTTTTGAGCCTGGAAACTCCTCTGCTTGCAAGTCTGAATCAC
Excalibur_c17514_270	4AS1 - 0.20-0.63	1192.87		4AS_6009291	-	-	-	4BL_6980195	4DL_14449313	-	-	-	-	-	-	-	-	-	-	-	-	ACCAGTTCGTCGAGCGAGCAGGTGAATACTTCTTCGTAGAGCGGCGGATC[A/G]CTGCGCGCGCTTGCGCGTGTGGTTTATGGCGCCTTTCGGTCTTTGATTCG
Excalibur_c13574_517	4AS1 - 0.20-0.63	1192.87		4AS_6013369	4BS_4474655	-	-	4BL_6971658	4DL_14346571	-	-	-	-	-	-	-	-	-	-	7BL_6736950	7DL_3327070	GGAATAGCCACATGCTTCCTATCCCGCTCCCTCTCATTCTCCCGGCGCTC[A/G]CGAAGACGTACTCTTTCTCGTTCGCGTCCCCTTTCCCTTTCACGCTCTCT
tplb0056l21_172	4AS1 - 0.20-0.63	1207.33		4AS_5994354	-	-	-	4BL_7038204	4DL_14316526	-	-	-	-	-	-	-	-	-	-	-	-	CTGCGCGGGCGGTGAAGGAGACGACGGGGATCGTGGGTCTGGACGTGGTC[T/C]CCGAGGCGCGGGATGTGCTCATCGGGCTCTACACGCGCACCCTCAAGGAG
RAC875_c19343_316	4AS1 - 0.20-0.63	1221.79		4AS_6013516	-	-	-	4BL_7036308	4DL_14322461	-	-	-	-	-	-	-	-	-	-	-	-	AGTGCCCCCAAGTAGTTCAGAACTTCCAAGGCCCTCATTAGAGTTTCGGG[T/C]GCAGGAGGATCCATGAAGTCAAAATGCACTAAATCATCAATTCCAAGCTT
Kukri_c25085_467	4AS1 - 0.20-0.63	1234.48		4AS_5942101	-	-	-	-	4DL_14374358	-	-	-	-	-	-	-	-	-	-	-	-	CATCGAGCACTAACCACATGGGCATCATGGGTCGACCGCTACATCGATCC[A/G]CGCAAAACGCAAGTGTTCTTCCGAAGCTCGTCCCCATCACACTTCAGCGG
Tdurum_contig29370_236	4AS1 - 0.20-0.63	1236.93		4AS_5994877	-	-	-	-	-	-	-	-	-	-	-	-	-	-	-	-	-	ttactgttgtttgacatgcacgaaaatgtggataatgaactcaaaaatct[A/G]TCATGACTTAGATAACAGTACCTTGGTAAAAGATTATAGTGATCCTTCGG
Tdurum_contig21791_86	4AS1 - 0.20-0.63	1236.93		4AS_5951394	-	-	-	-	-	-	-	-	-	-	-	-	-	-	-	-	-	cagcaccttgtgcatgtaattcctagcctagttgtactatgattcctatc[T/C]CGTGCACTAAATAGTAGAGAGAGGTTAACACTTGGTATACAAATCCATAA
BS00065555_51	4AS1 - 0.20-0.63	1236.93		4AS_5967946	-	-	-	4BL_6888581	-	-	-	-	-	-	-	-	-	-	-	-	-	TCTTCTGACTGAAGGAAACATTTGCCACTTGGGCATAACACGTGATACCT[A/C]TCTTGAATAAGTACCACACATGTCAAAGGTTGAATTACAGACCAGAAGAA
RAC875_c34232_184	4AS1 - 0.20-0.63	1241.78		4AS_5928033	4BS_4891622	-	-	4BL_7036449	4DL_14441933	-	-	-	-	-	-	-	-	-	-	-	-	AAGGCAAAGCGGACACCTTGCAGGAGCAGTTCCTCATCATTTACAAATGG[A/G]TCGGACTTCAGTGCATTCATAATGCGGTTCATGTATTCTTTTGCAAGCTT
Ex_c72358_240	4AS1 - 0.20-0.63	1249.11		-	-	-	-	-	-	-	-	-	-	-	-	-	-	-	-	-	-	AGCATTTGTCGGCGACAAGGCCACAAGAGAACAACTTGTCCTGATCGTGG[T/C]GATGTACCGAAACAACCACGAAAGCTGGCAAGATGCAAGAATTGTGGCGT
IAAV8784	4AS1 - 0.20-0.63	1251.6		4AS_5944311	-	-	-	4BL_7040926	4DL_14465092	-	-	-	-	-	-	-	-	-	-	-	-	AAGCACTGGAACTCCTTCACCAGTGCATTTTTCCTTGATTCTGTCGATGTCATGGACGAGGTTGACCAGCATGGATCCGTGACTATCAGCCCTGACGAGA[A/G]GCTTCTCGCAATGGAGCTAAGGTGCCACAGATGCAGGAGCGCCCACCCGAATATTCCGAAGCTCAAAACCCACATCGCGGCCTGCAAGTCCCCCTTCCCC
BobWhite_c8825_540	4AS1 - 0.20-0.63	1254.05		4AS_6000202	-	-	-	4BL_7020133	4DL_14333157	-	-	-	-	-	-	-	-	-	-	-	-	CAGTTCTCCACGGATCCAAAGCGGATGGCGAACATCTCCTCCTTGAGCTC[A/G]CAGTCGGCAAAATCCAGAGCGTGCCACACGCACGACTTGTCGCTCCCAGC
D_contig27001_541	4AS1 - 0.20-0.63	1269.14		-	-	-	-	-	4DL_14128768	-	-	-	-	-	-	-	-	-	-	-	-	TTGCGATTACAAGGATGCTAAGGCAGTAGCGAAGAAATGAGATACGTATGAGACATGATCGCTGCTGTTACAACAAGGAACGCCTCGGTGTGCCTGCCTGCCTGCCACTGAGCAGAGCTGAAGC[T/C]AACAGAGCAGAGCAATCTATCCGGTGGCCATTGTCATCGCCATCGCCATCGCGCACGAAGGAAGGTCACATGATTAGAAGCCGTTCATCTCTAGCAGGTAGGTGCGGCGCTTGCTGAGCATCGCC
RAC875_rep_c92086_545	4AS1 - 0.20-0.63	1269.14		4AS_6004838	-	-	-	4BL_5312028	4DL_14390658	-	-	-	-	-	-	-	-	-	-	-	-	GAGCACGGCGGCGTGCGCGACGGCACCTCCCTCGTGCTGTGGAAGTGGTG[T/C]gagggcgacaaccagcgctggaagatcctcccctggtaaacgtgtcatgc
RFL_Contig3024_396	4AS1 - 0.20-0.63	1282.83		4AS_5957950	-	-	-	4BL_6973174	4DL_14444742	-	-	-	-	-	-	-	-	-	-	-	-	ACCACTTCAAATGGTGCATTTATTGACATCCAATCAAAGGCTACTGCTTT[T/C]TTGCCTATAGATGAGGCATGCCTTCTCGATATTGACAATATAGAGGAGGC
Tdurum_contig18529_407	4AS1 - 0.20-0.63	1285.73		4AS_6010524	-	-	-	4BL_6990988	4DL_14471462	-	-	-	-	-	-	7AS_4103926	-	-	-	-	-	tatgacaagatgaccttgattcacaaccaagatatcagtaactctatgca[T/G]CGCCAATCAGGCCCCTTAATTGGTCAAGGCAGTCATTAAGTGATTTATAC
Tdurum_contig18529_556	4AS1 - 0.20-0.63	1285.73		4AS_6010524	-	-	-	4BL_6990988	4DL_14471462	-	-	-	-	-	-	-	-	-	-	-	-	TGCATCTCAGCTGACAATAATTCTCGTCTGCTTCCAGTCGTGGAGGAAAT[T/C]tcgatatagaccttgcaaagttgcagagaagcttgagcatacttcgtgaa
Tdurum_contig18529_787	4AS1 - 0.20-0.63	1285.73		4AS_6010524	-	-	-	4BL_6990988	4DL_14471462	-	-	-	-	-	-	-	-	-	-	7BL_6739739	-	CTAGCCCCACTCCGTACAATCTGCTGAAGGATATCACCAATTATATCTAG[T/C]aattgatttggtagcctggtctctttgtttgcatcatctgaagcgttgct
Kukri_c3927_989	4AS1 - 0.20-0.63	1285.73		4AS_5938663	-	-	-	4BL_7000591	4DL_14312079	-	-	-	-	-	-	-	-	-	-	-	-	GATATAGTTGCAAATATGCCTCTCAAGATATGCTACCCTGCTCTGGAGTA[T/C]gaggaatggcgtattatcactggttgcgaccccaaaaacacgccctggtc
RAC875_c27848_429	4AS1 - 0.20-0.63	1285.73		4AS_5929305	-	-	-	4BL_6990988	4DL_14416287	-	-	-	-	-	-	-	-	-	-	-	-	CCTGCCCACCCTTTCTCCAACCTCATTTTCACCATGCTTCCAGCAGGCAC[T/C]AAGCAATGCACCCCATGCTGGAACATCAGGTAACATGGGCATGCTCTCAA
Kukri_c37646_279	4AS1 - 0.20-0.63	1285.73		4AS_6012288	-	-	-	-	4DL_14393671	-	-	-	-	-	-	-	-	-	-	-	-	TGGGAGAGTGAAGATGCAGCTACATTGCCATTGAGAGGGGTGGTTGCTGG[T/C]GATCTGAGGAAAGAGAAATGTGAGAGTAGGTGCGGTTGGCATGAAGGAAA
BobWhite_c2209_876	4AS1 - 0.20-0.63	1288.72		4AS_5960201	-	-	-	4BL_7039044	4DL_8017124	-	-	-	-	-	-	-	-	-	-	-	-	GCAATACCTAATGGAGGGTTGAATGATGAAATGAGGGGAATCCATAGAAA[T/C]GACGCTCATACGGATTTACAGTCGAGCCTGGAGAGCTTCCTAGGGAAGCT
GENE-2637_396	4AS1 - 0.20-0.63	1288.72		4AS_6011830	-	-	-	4BL_7002633	4DL_14422608	-	-	-	-	-	-	-	-	-	-	-	-	ATGTGCTTATGTCAATCTTATGACCCTGACCATATACTTAAGCTTATTAC[T/C]GCAATAATTTCAGTTAGATTGAAAATATCATTAATATTGCACTTACAATT
Kukri_c20814_196	4AS1 - 0.20-0.63	1288.72		4AS_5943084	-	-	-	4BL_7036153	4DL_14466503	-	-	-	-	-	-	-	-	-	-	-	-	CTTGGTGTAACCCACAGATTTGAGTCCAAATATGTAACGGTCGTCTTGTA[T/C]AAGCCCATAGAACGATAGCATAGCAACCGCATGAAAGTTGAAGCTAATGC
BobWhite_c9516_59	4AS1 - 0.20-0.63	1288.72		4AS_5960201	-	-	-	4BL_7039044	4DL_14388879	-	-	-	-	-	-	-	-	-	-	-	-	TTGTAACAGATCAGTCACCTGCACATCTTGCTGCAGATAAGGTTGTCTCA[A/G]AAAATTTGGTAGATAAGGTTGCCTTGGAAAATATTGCAGATAAGGTTGCC
Excalibur_c4628_1981	4AS1 - 0.20-0.63	1288.72		4AS_6011311	-	-	-	4BL_7032350	4DL_14447185	-	-	-	-	-	-	-	-	-	-	-	-	AGCCAAACGAAAGATGGAGTGGTTACACAAGTACTGAAAAAGGATGCAGT[A/G]TCACCTGTTGAGCAACCTGAGCATGTAAAAACAGAACGGCATAGCTTAGA
JD_c57158_144	4AS1 - 0.20-0.63	1288.72		4AS_6012091	-	-	-	4BL_7032172	4DL_14305940	-	-	-	-	-	-	-	-	-	-	-	-	GCAGGATGGTTTTTGCCAATTCCATAGATAGAGCAAATGTTCCTCGCACA[A/G]ACTGTTATGTCAATTACAGGAATTATTCGATTGGGATGCAAAGGACATAG
RAC875_rep_c77874_269	4AS1 - 0.20-0.63	1288.72		4AS_5960414	-	-	-	4BL_7002633	4DL_272976	-	-	-	-	-	-	-	-	-	-	-	-	ACATTCCCCGCTCTTCCCTGTTCTCTTGTTGCTATTGATACTATGGATGT[T/C]agtggagagcaacattatgatataagacatgacataatgaagaaaagaat
RAC875_rep_c70611_1593	4AS1 - 0.20-0.63	1288.72		4AS_6011312	-	-	-	4BL_7032350	4DL_14447185	-	-	-	-	-	-	-	-	-	-	-	-	TAGCACCTGGCAGATCAGAAGGTTTATTCGTGCTTTGATTCTGGTAAGCA[T/C]GATGGGAGGAACCAATAGCTGGACTTGCAGAAGAGACAGTCCGAGAAGCC
RAC875_c5351_198	4AS1 - 0.20-0.63	1288.72		4AS_5968916	-	-	-	-	4DL_14472090	-	-	-	-	-	-	-	-	-	-	-	-	GAGATTGAAGAGCGGGATCTTGCACCTCTGTCGGTGGGCCAGCGGCTTGA[T/C]ATCGCGATCAGCATTGCCCACTGTCTAGATTACCTGCACAATGAGCGGGT
Kukri_c6749_1000	4AS1 - 0.20-0.63	1288.72		4AS_5960201	4BS_3117277	-	-	4BL_7039044	4DL_14388879	-	-	-	-	-	-	-	-	-	-	-	-	ATAAATAAGATTTCAACTTCTTTCATGGATGTAGACAGGTCCTTTACCCC[A/G]TTTCTAACATCACGAAAAGGTTCCTTCGATTTCCCGTTTATAGAATGAGC
GENE-2637_94	4AS1 - 0.20-0.63	1288.72		4AS_6011830	-	-	-	4BL_7002633	4DL_14422608	-	-	-	-	-	-	-	-	-	-	-	-	TTGTTATGGTTCCGAAGAGGTAGGTATCTCTAGTGCAGTGATATCATGTG[T/C]TTATGTCAATCTTATGACCCTGACCATATACTTAAGCTTATTACCGCAAT
RAC875_c63940_1037	4AS1 - 0.20-0.63	1288.72		4AS_5960201	-	-	-	4BL_7039044	4DL_14421979	-	-	-	-	-	-	-	-	-	-	-	-	cttgctgcagggagcaagtccctgttcctcagcctccaccacaagccgac[A/G]TGAAGCATCTTACCTGGCATAGATCAGTGTCTTCGCACTCTTCGTCATCA
RAC875_rep_c73827_306	4AS1 - 0.20-0.63	1288.72		4AS_6011830	-	-	-	4BL_7002633	4DL_14422608	-	-	-	-	-	-	-	-	-	-	-	-	ACTTTATTGACATCTACAAACCCATGAATGTTGCAACCTTCGCCTTGTTC[A/G]tcttttaacctttgaacgaagccctctctcttgcactgatcaattgattc
RAC875_rep_c99909_486	4AS1 - 0.20-0.63	1288.72		4AS_5969591	-	-	-	4BL_6893408	4DL_14427957	-	-	-	-	-	-	-	-	-	-	-	-	ctaatgtctttctagaatatccaaatatggcaacattctgaggaagaaaa[T/C]CACTGTAATACAGAGCAAATAGTGCTGGGAAGACTTTATTTCTTGCCAGT
RAC875_c63940_213	4AS1 - 0.20-0.63	1288.72		4AS_5960201	-	-	-	4BL_7039044	4DL_14388879	-	-	-	-	-	-	-	-	-	-	-	-	ATGGGACTACTTTGGCCTTTTTCAACCTGTTGAGAGCCAGTTGTCATTTC[A/G]TGATGAGAAGGAATCTGGTCATGATTTTGAAAATGCTGATGATATTAGGC
RAC875_c9526_88	4AS1 - 0.20-0.63	1288.72		4AS_6011830	-	-	-	4BL_7002633	4DL_14422608	-	-	-	-	-	-	-	-	-	-	-	-	attagggggcgaaagattcactcaaatcagttttctgtgacggagcactt[T/C]AGAGAAGCAATTGGCCTCCCGAGGCCCCCGCCCGGTGTATATTTCTTCTA
RAC875_rep_c74695_101	4AS1 - 0.20-0.63	1291.83		4AS_6011830	-	-	-	4BL_7002633	4DL_14422608	-	-	-	-	-	-	-	-	-	-	-	-	TAAGCCACAAGATAAACAAACTGTCCTTTGGGAAAGAGTTTCCTGGTGTT[A/G]tcaatcctcttgatggtgtagagtggaaacaggagcagacaactggatta
TA002283-0691	4AS1 - 0.20-0.63	1291.83		4AS_5943084	-	-	-	4BL_7036153	4DL_14466503	-	-	-	-	-	-	-	-	-	-	-	-	TGAAGCTAATGCTTGACAACTCACCGCGAAAgCAGCAAcGAACAGCAACA[T/G]CGT
RAC875_rep_c107017_339	4AS1 - 0.20-0.63	1298.14		4AS_5961634	-	-	-	4BL_6823220	4DL_14305940	-	-	-	-	-	-	-	-	-	-	-	-	agatttcagggatgatgttatgagtgagggagtcgtgggatttgaggcaa[T/C]TGGAGATTTTGTGTCCGCTGAGGGCAGCCTTACTGCGAGAAGGAGGCTTT
Kukri_rep_c101167_218	4AS1 - 0.20-0.63	1298.14		4AS_5969506	4BS_4960600	-	4AL_7124369	4BL_6995669	4DL_14364870	-	5BS_2293937	-	5AL_2811403	-	5DL_4531222	-	7BS_3104858	-	-	-	-	ACAAAGAATCATGGACGCCCAAACGCCCATGCTATCTAAAGCAGCTGAAA[T/C]GAGACAACCGCAAGTACACCGAAAAAAGCCTGCAACGCTTGAGGAGCGAA
Kukri_rep_c108264_725	4AS1 - 0.20-0.63	1298.14		4AS_5966871	4BS_773459	-	-	4BL_6977361	4DL_14466415	-	-	-	-	-	-	-	-	7DS_3807430	7AL_4524450	-	-	GCTTAGTGGCGAGACTGCAGCAGGGGCATATCCAGAGTTAGCAGTGCAGA[T/C]AATGTCCAGCATCTGCTTAATGGCAGAGACCTATGTGGATCACGGTGCAG
BobWhite_c2591_732	4AS1 - 0.20-0.63	1298.14		4AS_5977994	-	-	-	4BL_7032132	4DL_14099714	-	-	-	-	-	-	-	-	-	-	-	-	TATAATGGTGACGTCGTCGTTGCCCATGTTCTTGTTGGTGGCCGGGAAGG[T/C]GGTGTCGTACATGTTCATCAGCTCGGCGATGGACCTCTGGCCGTCCCCCA
RAC875_c3205_304	4AS1 - 0.20-0.63	1298.14		4AS_5966871	-	-	-	4BL_6977361	4DL_14466415	-	-	-	-	-	-	-	-	-	-	-	-	AAGGGTGATGAGACCATGATTTCCATGAGCTACAAAAAGTTGGCTGTAGA[T/C]GTGAAGCCTGGGAGCACTATACTATGTGCTGATGGCACCATCACACTCAC
BobWhite_c65403_472	4AS1 - 0.20-0.63	1301.36		4AS_5940993	-	-	-	4BL_7023411	4DL_14325385	-	-	-	-	-	-	-	-	-	-	-	-	ttctttctcgacaaggtcaagggaatggtggatctgatggtagattctgc[A/G]CAAACACTGCTCGAGTCATGGGAAGCGAGGGTCGACAAGAGTGGCGGCAC
Excalibur_rep_c67372_944	4AS1 - 0.20-0.63	1301.36		4AS_5962309	4BS_4834202	-	-	4BL_7034470	4DL_14353281	-	-	-	-	-	-	-	-	-	-	-	-	ACACCAGGTTGCAGCTCATCAGCATTGACTTGCCTCGAGTCAGGAATGAT[A/G]TGTAACGTGTGATTCACATCCATCTTAGCCTCATAGGTATGACTAAGCTT
Excalibur_rep_c68108_377	4AS1 - 0.20-0.63	1301.36		4AS_5963612	4BS_4958653	-	-	4BL_7040217	4DL_14434189	-	-	-	-	-	-	-	-	-	-	-	-	GGCGCCAATGTAACTGCTACCGGGCTCATTTCTGCAAGTGAGAAGAAAGG[T/C]GGACTTCAAAGAGAGAAGCGAGACACGAAGGTTCGAACAGAGAAAGGTGT
Tdurum_contig42090_4524	4AS1 - 0.20-0.63	1301.36		4AS_5962309	4BS_4834202	-	-	4BL_7034470	4DL_14353281	-	-	-	-	-	-	-	-	-	-	-	-	gcacctttgtgatgcacaccaggagatgcaggggctgaggccgcgcagtg[T/C]GCAGTTGCTGTAGCTGGTGTGATCATGCAGGCACTTGTTGGAAGGAACGA
Tdurum_contig42090_4740	4AS1 - 0.20-0.63	1301.36		4AS_5962309	4BS_4834202	-	-	4BL_7034470	4DL_14353281	-	-	-	-	-	-	-	-	-	-	-	-	cttactgtggattcggccgtcaagtatcttcaacttgcgaacaaactctt[T/C]GCACAAGCTGAACTTTACCACTTCTCTGCCAGTATCCAGGAACTTATCAT
Ex_c7077_1189	4AS1 - 0.20-0.63	1301.36		4AS_5927516	-	-	-	4BL_6978270	4DL_14378970	-	-	-	-	-	-	-	-	-	-	-	-	CCAGTCTCCTTGACGGAGGCGGTAAGCCCGTGTACCTCGAGAAGGAGCTT[T/C]CCAGCGGACTCGGTCGCCGCGGCGGAGGCCACAGCCGAGCGGTGCCGTGG
Excalibur_c22134_223	4AS1 - 0.20-0.63	1301.36		4AS_5985938	4BS_4885001	-	-	4BL_7011493	4DL_14400163	-	-	-	-	-	-	-	-	-	-	-	-	TTGTTGGAGCCATGGTGGCCGGCCCTGATCGCCATGACGGCTTCAAAGAC[A/G]TCCGGAAGAACCGCAACTACACAGAACCAACCCTAGCGGGCAACGCTGGT
Kukri_c19638_1026	4AS1 - 0.20-0.63	1301.36		4AS_5965887	-	-	-	4BL_6965958	4DL_14354761	-	-	-	-	-	-	-	-	-	-	-	-	aatatgcgtgaaacagtcggatatattcgtgaaaagcacatgacatctat[A/C]GGAGAGAAAGGGAAGATCCTGATCAATCAACCAGTGAAGATTAAAAGCAA
BobWhite_c22101_636	4AS1 - 0.20-0.63	1301.36		4AS_5968738	-	-	-	4BL_7019402	4DL_14451578	-	-	-	-	-	-	-	-	-	-	-	-	AGTGTAACACAAAGGGACTGGTACATTTGCTCTGCCGTACCCTCGAAAAA[T/C]ctcccacaaccagcaatgaacaaggtgtctccagtaaatactgctgggtc
Tdurum_contig42090_5476	4AS1 - 0.20-0.63	1301.36		4AS_5962309	4BS_4834202	-	-	4BL_7034470	4DL_14353281	-	-	-	-	-	-	-	-	-	-	-	-	CTGCATTGAGAAATGAACTAGAAGAACCACGGAGCTCTGAAGGTGATCAA[T/C]taccaagactccaaagcctgcaaaggatactccaaggaagtgtggctgtt
Ex_c30319_438	4AS1 - 0.20-0.63	1301.36		4AS_5927516	-	-	-	4BL_6978270	4DL_14378970	-	-	-	-	-	-	-	-	-	-	-	-	AACAAACTGGTGACTAGTTGGGTTCTATATATTCTTATGCCCGGTGAAAC[A/G]TGCTAACTTATGTGAAATTGTAGAGCTAGTGCCCATTTGGCCAGGCATAT
Excalibur_rep_c67372_884	4AS1 - 0.20-0.63	1301.36		4AS_5962309	4BS_4834202	-	-	4BL_7034470	4DL_14353281	-	-	-	-	-	-	-	-	-	-	-	-	CTGCTCTCCAAGTCCTCGTCCTCCATTACAGGATCAACGGCAGTTATTTG[T/C]AGATAGCATACACCAGGTTGCAGCTCATCAGCATTGACTTGCCTCGAGTC
Kukri_c12779_1615	4AS1 - 0.20-0.63	1301.36		4AS_5954052	-	-	-	4BL_6991514	4DL_14392550	-	-	-	-	-	-	-	-	-	-	-	-	TGAAGTATCTGGCGAAGCTTTTTGTCAACATTGTTACAATCCACAGTGCA[T/C]GATTTGGCTCTTGCTATTGCACGGTCCATCCTCTCTATCTTCTTTTTTAT
Kukri_c53258_556	4AS1 - 0.20-0.63	1301.36		4AS_5963612	4BS_4958653	-	-	4BL_7040217	4DL_14381292	-	-	-	-	-	-	-	-	-	-	-	-	CATTCGTTGTCACAAATGTTGCAAGCAGATAGCAACGAACCAGAAATAAT[A/C]GAGTGGGGAAATGCTGAAAACCCACCCGCAATAGTTTTTCATAAAGATTC
RAC875_c18604_606	4AS1 - 0.20-0.63	1301.36		4AS_5970458	-	-	-	4BL_6876485	4DL_14388187	-	-	-	-	-	-	-	-	-	-	-	-	AATGAAAATAACCGAGAGGCACTTGTTCTTCAACATGGTGATTTTCGGTC[A/G]AAAAAATGGAAACACATTTGTGTGGGGGAGGTTGTCAAAATTCATTCCAA
BobWhite_c22101_495	4AS1 - 0.20-0.63	1301.36		4AS_5968738	-	-	-	4BL_7019402	4DL_14451578	-	-	-	-	-	-	-	-	-	-	-	-	TTTGCCTCACGCTGCTTTTGAGCCCATTCCAGTTTCTGCTTCATTTTTTC[A/G]TTCTCTGGCTCGACTGTCAGCATGAATTGTAGGCTCTTTACAGTGTACTC
GENE-0296_190	4AS1 - 0.20-0.63	1304.71		4AS_5962309	-	-	-	-	-	-	-	-	-	-	-	-	-	-	-	-	-	GCTGCTTGCTGAATTTGAGTTCTATAAAATCATGAAACGACTTTACCTGA[T/C]ACAGATGTTTTTTTTTGTGCCTCTAGAACTCATTCAACTATTTCAAGAGC
GENE-1050_465	4AS1 - 0.20-0.63	1304.71		4AS_5962309	-	-	-	4BL_7034470	4DL_14353280	-	-	-	5AL_2763154	-	5DL_4563450	-	-	-	-	-	-	GTAGGTCCCACTCTAAATTCGTGGATTACCAAGCTAGGGAACTATAAATA[T/C]TCCAGTTTGCCAAAAACTGTTTTAATAGACCAGCAATGTCGTTCAGAGCC
Excalibur_rep_c107267_416	4AS1 - 0.20-0.63	1304.71		4AS_5962309	-	-	-	4BL_7034470	4DL_12447369	-	-	-	-	-	-	-	-	-	-	-	-	agaagataaccgttacttcggtaagatctcctggtaggtagagctggggg[T/C]GCAAGGTCCCCTACATCGTCGGAGGCGACGGCGGTTACGGCGGAGGCGGT
RAC875_c26848_203	4AS1 - 0.20-0.63	1304.71		4AS_5927516	-	-	-	4BL_6978270	4DL_14378970	-	-	-	-	-	-	-	-	-	-	-	-	GGTACCATTCTCTTCAAGGGTGAGAACTTAATTGACATGGAGCCAGAGGA[A/G]AGATCTCTTGCAGGCCTCTTTATGAGCTTCCAAGCGCCTATTGAAATTCC
RAC875_c6228_1230	4AS1 - 0.20-0.63	1304.71		4AS_5985938	4BS_4885001	-	-	4BL_7011493	4DL_14400163	-	-	-	-	-	-	-	-	-	-	-	-	TGGAGTATATCTTGGGCAAAAATCCTTTGAAGATGAGCTATGTGGTCGGG[T/C]ACGGAAAGCATTACCCCAAGCGTGTTCATCATCGTGGTGCGTCGATCCCG
RAC875_c104434_120	4AS1 - 0.20-0.63	1308.05		4AS_5989660	-	-	-	4BL_7038220	4DL_10524466	-	-	-	-	-	-	-	-	-	-	-	-	TATCCCAACCCAAACACGCTGTCAGATATCATGCAACAAGATCATCTTGC[A/G]CGGCTCCAGGGTTTGGACATCAGCAAAGGGCATCCAGTTGTGAAGTCAGA
CAP7_c1277_197	4AS1 - 0.20-0.63	1311.27		4AS_5970458	-	-	-	4BL_6876485	4DL_14388187	-	-	-	-	-	-	-	-	-	-	-	-	AGAGTTGTGTCTAGGAGGAAATAAAGAGGTACATAGATACAGATTCTTTT[T/C]GCACTTTGCCAAATCTTTTGTATTACCTGACGATATGTTAACCATTTCCC
Excalibur_rep_c105046_171	4AS1 - 0.20-0.63	1311.27		4AS_5965887	-	-	-	4BL_6965958	4DL_14354761	-	-	-	-	-	-	-	-	-	-	-	-	TCGGCTCGAACAAAACCTTCTTCCAGAAGCGAAATTATGATACTGGCATG[A/G]AGTGTGCACGACCAGTTAGTGCAAAATACCAGCCACCTGAAGTTGAGGGT
RAC875_rep_c104933_874	4AS1 - 0.20-0.63	1311.27		4AS_2818346	-	-	-	-	4DL_14333295	-	-	-	-	-	-	-	-	-	-	-	-	GTTGTGCCCCCGTCAATCTCTCCATGGTAGACTTTACCGAACCCACCAAC[A/G]CCAAGGATCCGTGACTCATCAAAGTTTTTGGTTGCGGCCTTGATCTCTGC
RAC875_c2238_496	4AS1 - 0.20-0.63	1311.27		4AS_5970458	-	-	-	4BL_6976858	4DL_14388186	-	-	-	-	-	-	-	-	-	-	-	-	GATAATCCAGACTGGCCAAAAAGAATTCAGACATTCTTTGATGGTAAAAA[T/C]GAAGAAACTACCATGGGAACACAGAGTGTCTCTATAAACAAAACAGGGAT
RAC875_c38901_302	4AS1 - 0.20-0.63	1311.27		4AS_6013627	-	-	-	4BL_7031634	4DL_14371477	-	-	-	-	-	-	-	-	-	-	-	-	AATGGCGCCCAGGCTGTCCAAATTTTTGACTCGTGGGCTACAGAACTCAG[T/C]CCAGTTGATTTTGAGGAATTCAGCTTGCCATATCTTAAGCAAATCGTGGA
RAC875_rep_c69207_1110	4AS1 - 0.20-0.63	1317.36		4AS_6005031	-	-	-	4BL_7033087	4DL_14387702	-	-	-	-	-	-	-	-	-	-	-	-	acgggcaagcccccattttttggtggaaacagggacaagattcagcagaa[T/G]ATAGTGAAGGAGAAGATGAAGCTTCCGACGTATTTGTCTAGTGAGGTTCA
RAC875_c25196_88	4AS1 - 0.20-0.63	1317.36		4AS_5995363	-	-	-	4BL_7008527	4DL_14328291	-	-	-	-	-	-	-	-	-	-	-	-	AAAGGGACAGCTCATCCGCGAAGAGCAATGTCTTGAGCAAAACTCCTGAC[A/G]TGGACTCTGCTCAGTTTGCCGGTGGAAGGGACAACCCGCCGGAGAAGAAC
Excalibur_c22611_362	4AS1 - 0.20-0.63	1317.36		4AS_5910145	-	-	-	4BL_7008051	4DL_14419545	-	-	-	-	-	-	-	-	-	-	-	-	TTACTGGCCTTGTGATTCTCCTGTGTCATGGTAGGTTCGTGATTCTCGTC[A/G]CATGGAATCACCTCACCAACAGACGACGATATGGTTTCATCAGCGTTTGC
Kukri_rep_c105729_381	4AS1 - 0.20-0.63	1325.8		4AS_5995859	-	-	-	4BL_6971413	-	-	-	-	5AL_2761546	5BL_10896755	5DL_4503898	-	-	-	-	7BL_6661938	-	AGTCTGCTTCACGGCCACACACACACATTCAGTTACAATCAGCTTAGTCG[A/G]CCTGTGAGAGGAGCCTGTGTGTACATATTGGACACTACCTGGATACATAT
Excalibur_rep_c114706_367	4AS1 - 0.20-0.63	1325.8		4AS_5984153	-	-	-	4BL_7033955	4DL_14328009	-	-	-	-	-	-	-	-	-	-	-	-	GTGAGCTATTCTACCGAGGACGAACGGCCCCTGCATGTGTCAAGGAACTC[A/G]TCTTTCAACACCATTGATGAAAGAAGTGGCAAGGAGTCCAAGCTTCATCG
Excalibur_c13093_1375	4AS1 - 0.20-0.63	1325.8		4AS_6005464	-	-	-	4BL_7021186	4DL_14320305	-	-	-	-	-	-	-	-	-	-	-	-	TTAAGTCCAGAATCAGAAAGGCGGATAGACATCTCAAAGATATAGGCATA[T/C]GAGGATCGTTGTGTTCCTCCAGTGCCAACGCCAGCACTCAATGTGCTAGC
Excalibur_c1542_157	4AS1 - 0.20-0.63	1325.8		4AS_5982133	-	-	-	4BL_7019859	4DL_14404648	-	-	-	-	-	-	-	-	-	-	-	-	TAAAAATGTCTAGTAAAGCACTACACTAAACAAAACTTGTCAGATGTCCG[T/C]ggtcccatcacggttgtatcaggtaaaagcaggagggtgcagttcttgga
Kukri_c6978_499	4AS1 - 0.20-0.63	1325.8		4AS_5927472	-	-	-	4BL_6783032	4DL_14423890	-	-	-	-	-	-	-	-	-	-	-	-	gcttttagaacagcacctttgtccaacttacctcggtattgcctgttatt[A/G]ACGACAAGGGTTGGCAGTATCGTGACATCTCCTCGTTTACCATGACCAAT
Kukri_c19638_1805	4AS1 - 0.20-0.63	1325.8		4AS_5965887	-	-	-	4BL_6965958	4DL_14354761	-	-	-	-	-	-	-	-	-	-	-	-	GATGCTTCTGGCACCTAGTACTTGTCACCCCTCCGTCCCTGTCACAAAAG[T/C]ATATTCTCAATCTGGAGCCTTGGAGACACAGCCAGATAGGATTATTGAGT
BobWhite_c41827_763	4AS1 - 0.20-0.63	1325.8		4AS_5974107	-	-	-	4BL_7036526	4DL_14429928	-	-	-	-	-	-	-	-	-	-	-	-	ATATTTTTTGTGCTGGAGTATGTGAAGGGGGGCGAGCTGTTCAACAAGGT[T/C]CAACGAGGAAGGCTGAAAGAAGATGTTGCTCGCAAGTACTTCCAACAGCT
Excalibur_rep_c105046_200	4AS1 - 0.20-0.63	1328.54		4AS_5965887	-	-	-	4BL_6965958	4DL_14354761	-	-	-	-	-	-	-	-	-	-	-	-	CGAAATTATGATACTGGCATGAAGTGTGCACGACCAGTTAGTGCAAAATA[T/C]CAGCCACCTGAAGTTGAGGGTACTCCAGATGAGTGCACATACATGAACAA
GENE-2488_233	4AS1 - 0.20-0.63	1334.26		4AS_5963612	4BS_4958653	-	-	4BL_7040217	4DL_14381292	-	-	-	-	-	-	-	-	-	-	-	-	ACTCTAGTGTCTACGTGTATTTCARRGAAACACARAAC[T/G]GTTATGTTTATGTAGATTCGCTTTGCGCTATTATATTGTCGATGTTACGT
Tdurum_contig20706_194	4AS1 - 0.20-0.63	1337.16		4AS_5957181	-	-	-	4BL_7035817	-	-	-	-	-	-	-	-	-	-	-	-	-	ACTAATTGCTGAGGCGCAGTTCATCCATGCTTCCCACCTCTATTTCCAAC[A/G]ttcctagaaacatctaacagcaaatataaaaaactaactgtcaatacaat
Kukri_c19638_207	4AS1 - 0.20-0.63	1339.98		4AS_5965887	-	-	-	4BL_6965958	4DL_14354761	-	-	-	-	-	-	-	-	-	-	-	-	TCAAAGAAATTAGCTGAGCACGCAGTAAGTGTCAGAATAAACGTGCCTAC[A/G]CAGGGTGGATGTTTTTCAGGAGATGACTCGTTTGCACCAAGTACTGATCT
Tdurum_contig47940_315	4AS1 - 0.20-0.63	1339.98		4AS_6011535	-	-	-	4BL_5613301	4DL_14408593	-	-	-	-	-	-	-	-	-	-	-	-	ATCGGCTTCATAACCATGGAGCCCAAGACGCTGTTCGTGCCGCAGTACAT[A/C]gactccaacctcatactcttcgtgcagcgaggggatgtgaaggttggatg
RAC875_c68654_632	4AS1 - 0.20-0.63	1342.79		4AS_5962273	-	-	-	4BL_6986056	4DL_14453600	-	-	-	-	-	-	-	-	-	-	-	-	TTTAGCACGCCAAAGGCGCGGATGATAGGCACAGGCATCCGCTCGCGCTC[A/G]CCGCCAATGTCGAAATTTTGCAGCGATCTCTGTGTCTGCGCGCCCCACAA
Ra_c31046_1652	4AS1 - 0.20-0.63	1354.95		4AS_5937411	-	-	4AL_7163953	-	4DL_14161032	-	-	-	5AL_2765583	-	-	7AS_4245195	-	-	7AL_4522793	-	-	AAGCAATAAACTATAAGCTTTTTGAATGATTAGGGCCTCGTGTTGTTGGT[A/G]ACATTACAACTACGGGGAAAGCTAATTTTGGTTGCTAGTTTAGCATAGAA
RAC875_c21209_55	4AS1 - 0.20-0.63	1358.3		4AS_6008310	4BS_4874202	-	-	-	4DL_14442531	-	-	-	-	-	-	-	-	-	-	-	-	CACCAAGGTAGCAGAACATGAGGATGTCAAAATGGGTGCCGTGGAGGATA[T/C]TGATGCAAAGGAAGATAACAACACCAAGGAAGCAGAACATCAGGATATCA
Kukri_rep_c71359_341	4AS1 - 0.20-0.63	1358.3		4AS_6008310	4BS_4874202	-	-	-	4DL_14442531	-	-	-	-	-	-	-	-	-	-	-	-	ACAGAGGATGTCAAATCAGGTGACAGTGCGGATGCCAAGGAAGGTAATGG[T/C]GCCAATGCAGCAGAACATGAGGATTCCAAAACGGCTGCTATTGAGGATGT
Tdurum_contig36465_196	4AS1 - 0.20-0.63	1382.54		4AS_5981237	4BS_4907394	-	4AL_7012340	4BL_6978053	-	-	-	-	-	-	-	-	-	-	-	-	-	AGAAGTGCTCGGATTCTAATTAAGATCTCCAGCTATTGACTAATTCAATC[A/G]attcaagttgtgtgtattgtacaaattgcagctaatatgtgagcaaaggt
Tdurum_contig11874_353	4AS1 - 0.20-0.63	1385.36		4AS_5993318	4BS_4904586	-	-	-	4DL_14309528	-	-	-	-	-	-	-	-	-	-	-	-	gttgcgactgctagctcaacagcatcagctcacttgaaaaataactgttt[T/C]CCTCAGGTTTCTTAGCCAAGATTATCTCTACACTCTTGAGTGCTAGTACC
RAC875_c42651_466	4AS1 - 0.20-0.63	1388.18		4AS_5943178	4BS_4961160	-	-	-	4DL_14446978	-	-	-	-	-	-	-	-	-	-	-	-	GCTAACGCAGAAAATCGTGCCCAGAAGGAGAGAAATGGAAGAGCTAACGT[A/G]CTGAATGACACATCAGTGCTTCCCAATACCAATGCTCCCTGCAAGCTACC
Kukri_rep_c69039_596	4AS1 - 0.20-0.63	1390.99		4AS_5984059	-	-	-	4BL_7007100	4DL_14349308	-	-	-	-	-	-	-	-	-	-	-	-	ACCCAATGATTGGGGTCCTGTTTGCATTTTTCAAAGAAGTCAGCCATCAA[T/C]GTGGCAGCCTGATCAGGATGGTAAGGATCAATGTGGAAACCAGAGATCCC
RAC875_c37979_268	4AS1 - 0.20-0.63	1390.99		4AS_5924918	4BS_4961508	-	-	-	4DL_14333014	-	-	-	-	-	-	-	-	-	-	-	-	GCGATCCCACCTGCAGTAATCAACAGCATACTTGAAATTCCAAGAGCTCC[T/C]aaactctcgaactttccatgaccatacggatgatccttgtctctaggtac
Excalibur_c19642_224	4AS1 - 0.20-0.63	1393.81		4AS_1669771	4BS_4862367	-	-	-	4DL_14404313	-	-	-	-	-	-	-	-	-	-	-	-	AAGAAGAAGTGAAGTCAGGTGCAGCTTACGTGCTGTTCTACAGAAGAGTT[A/G]GAGAAGCAGATGGAGCAGCAAGCAATGGAACCCAGTCATGTGTGAAACGA
Jagger_c736_109	4AS1 - 0.20-0.63	1393.81		4AS_5933451	-	-	-	-	-	-	-	-	-	-	-	7AS_4253831	-	-	-	-	-	GAGGAGAGGGCCATGGCGATTTGAGTGGTTAGCTCTGCCGCTGATCTCCG[A/G]AGAGCGAGCCTGTGGTTGGCGTCCTTCCCCTACCCCTGTTGCTTCTCCTG
Kukri_c12280_811	4AS1 - 0.20-0.63	1396.55		4AS_5976556	-	-	-	4BL_7021742	4DL_14435512	-	-	-	-	-	-	-	-	-	-	-	-	TACTCCGACTCCACGTCCACCCAACCATCCATCTCACCAAACATGTCACC[A/G]CCACCATTACTCGCCGCAGAAGCAGTTGGTGCAGATGCGGACGAAGGAAA
Ku_c11865_406	4AS1 - 0.20-0.63	1396.55		4AS_5993461	-	-	-	-	-	-	-	-	-	-	-	-	-	-	-	-	-	GCCACTATAACCACCAACTGGTTTGAGTTTCGCTGCTGCGCCAACATTCG[T/C]GAAGGAGACTTTTGTGTATTTCATTTCAGGATCACTTTAAAGTGCCGCTT
Tdurum_contig17660_516	4AS1 - 0.20-0.63	1399.22		4AS_5964780	4BS_4919299	-	-	-	4DL_14104877	-	-	-	-	-	-	-	-	-	7AL_4478118	7BL_6639680	7DL_3366043	cgctttcctccaaggaaccccaaggcaagtgcttccaaagcttttgcagt[T/C]GGAGGTCTGTTCCTGGTTCCATGCCTCCGAGACTTCACCTGTGAAGCCAG
Tdurum_contig11874_461	4AS1 - 0.20-0.63	1404.49		4AS_5993318	4BS_4904586	-	-	-	4DL_14309528	-	-	-	-	-	-	-	-	-	-	-	-	CTTTAACTGTATAGCTTTCACATGCTCCAACTCTGGAGGTCATAATACTG[T/C]cactttggtctttattcgccaaacatcatgattatcttttgggcatttag
Tdurum_contig17660_175	4AS1 - 0.20-0.63	1430.42		4AS_5964780	4BS_4919299	-	-	-	-	-	-	-	-	-	-	-	-	-	-	-	-	ggcatacaacttaataagctactccaccagttggccactgcattgtaaat[A/G]TTACGAATCACAAAGTGCAAGGTGCCTCATAAGGGAAGATCGATGCAGAC
Kukri_c46860_1162	4AS1 - 0.20-0.63	1430.42		4AS_5189300	4BS_4945549	-	-	-	4DL_14427279	-	-	-	-	-	-	-	-	-	-	-	-	ACACTTTTCAATACTATAGAGGATTTCTTGTGGTTCAAGTTGTCAGCTCT[A/G]CGGGAATACTCCAGTGCATCTTCTTCTAATGTTGCGAATGAAGGCTTGGT
Tdurum_contig11126_124	4AS1 - 0.20-0.63	1439.71		4AS_6014473	4BS_4960641	4DS_954912	4AL_7146344	-	-	-	-	-	-	-	-	7AS_4254715	-	-	-	7BL_6710746	-	aaacatacgcatgttctcattgccgacctccctgatgatgtcgcgatacc[A/G]ACGTCAGCTTGTATGTTGTACTCCCAGCACACCTCTTCCAGCAGGTCAAC
Excalibur_c43781_161	4AS1 - 0.20-0.63	1442.62		4AS_6011487	-	-	-	-	4DL_14307153	-	-	-	-	5BL_10922737	-	-	7BS_3105592	-	-	7BL_6635525	-	GAAAGAGCGACAACGCTCTTGCTTGCGCGCTTGGGGAAGAGAACCTCGCC[A/G]ccatcctcacacccaagctggatctaagaggggtgcggcgaggagccaaa
Jagger_c9001_309	4AS1 - 0.20-0.63	1451.59		4AS_5949563	4BS_4958303	4DS_2291652	-	-	-	-	-	-	-	-	-	-	-	-	-	-	-	CTACTTGGTCTGGACCATTGGTCAATTCTTCCGCAGTTGGGAACCAAAAG[T/C]GGAAACACAAGTCCAGCCGCTCATCAAAACAACCGTCCACTGCCCGTGCT
Kukri_rep_c75467_419	4AS1 - 0.20-0.63	1461.25		4AS_5959938	4BS_4877589	4DS_2316127	4AL_6614241	4BL_7015862	4DL_14385481	5AS_1470507	5BS_2295723	5DS_2775179	5AL_2808196	5BL_10801099	5DL_4514262	7AS_2787918	7BS_3086276	7DS_3919535	7AL_4449822	7BL_6656671	-	AGCCAGCTAGTCCCTCACCTGATGAGGAACACTAGATGAGAAGAAAGAAA[A/G]CACATGCCAGATCTGTTTGGCTACTTCTAGATGCTTCCACTCTAGTGTAG
tplb0052d22_459	4AS1 - 0.20-0.63	1464.46		4AS_5959938	4BS_4944651	4DS_2326219	-	-	-	-	-	-	-	-	-	-	-	-	-	-	-	CCACGTTTTGCAGGGATTTTATTCCCATTGCCATCGGAACAGACACCCAG[T/C]GCTGATGGGATAGAGAGCTTTTGTTTGACTGATGTTGGCTTAACTAGTCT
wsnp_Ku_c11945_19406789	4AS1 - 0.20-0.63	1479.42		4AS_5975915	-	-	-	4BL_3557502	4DL_14449059	-	-	5DS_2473136	-	5BL_10858755	-	-	7BS_3144755	-	-	-	-	GTTCTGGTTAATTGTGCTAGTAGATATTGCCTGGGATATGTAGCGGGTGTCTGTTGTGTCATGTTACTTCCTTAGTTTTCAGTACATGGTACATATAGAG[A/C]TGCGTACAGTAGTTATAAGAGCCAATCGTGGTGAGAGAGTATTATTTCTTCCTCATACTAATATCTGGTTTACAATGTGGCGAGAGATTGTCAAGTTTGT
Excalibur_c5813_2257	4AS1 - 0.20-0.63	1498.26		4AS_6007671	-	-	-	4BL_6980401	4DL_14459185	-	-	-	-	-	-	-	-	-	-	-	-	AAAGATCTTGATGGGGTATTGGGGATGGAATCTGCAGTAGTGATCATCGA[T/C]GACTCTGTGAGAGTCTGGCCCCACAACAAAAACAATATGATTGTTGTAGA
Kukri_c33003_90	4AS1 - 0.20-0.63	1501.92		4AS_5989314	4BS_4958066	-	-	4BL_7024478	4DL_14314184	-	-	-	-	-	-	-	-	-	-	-	-	TCCCCAAACCCCAAACCCTAGCTCGCCGGAGCTGCGCAATCCGGTGAATT[A/C]tcaagcggttcaatacgaggcgtcggcctcttagcctacaccgtttgatg
RAC875_rep_c74396_285	4AS1 - 0.20-0.63	1512.89		4AS_5934510	4BS_4961137	-	-	4BL_7037128	4DL_14434597	-	-	-	-	-	-	-	-	-	-	-	-	TTCATCCTTCATGCAAAGAAAACTGCATTTATTGTGGAGCATGATTTCAT[T/C]ATGGCAACCTACTTAGCGGACAAGGTTATTGTTTATGAGGGACTTGCTTC
Tdurum_contig12309_159	4AS1 - 0.20-0.63	1516.39		4AS_6007671	-	-	-	4BL_6980401	4DL_14459185	-	-	-	-	-	-	-	-	-	-	-	-	ccccacaacaaaaacaatatgattgttgtagagagatacacctatttccc[T/C]TGCAGCAGACGGCAATTTGGCCTTCCTGGACCATCACTTCTTGAAATTGA
Tdurum_contig12309_932	4AS1 - 0.20-0.63	1519.88		4AS_6007671	-	-	-	-	4DL_14459185	-	-	-	-	-	-	-	-	-	-	-	-	gtgaaaaatagatcatccaagactaccaccctcccttgtaataaacatgt[A/G]AAAATGTACTATGTTTGTGGTGCCCTCACCTCGTGCAAAGACTGCCTGCC
RAC875_c102123_187	4AS1 - 0.20-0.63	1523.54		-	-	-	-	-	-	-	-	-	-	-	-	-	-	-	-	-	-	CGTGCACAAACGCATCAGATCGAAGACGCACAAATCCAGCCAGATCCTCG[A/G]tctcctcaatggaagagtctcccatcgaggaggagggaccgcaagtcagc
Excalibur_c23378_855	4AS1 - 0.20-0.63	1546.87		4AS_5984628	4BS_4923311	-	-	-	4DL_14338818	-	-	-	-	-	-	-	-	-	-	-	-	ttctcttgcatctgattatccagccaggccaggtattgcacaacagctgc[A/G]CCATCTCGAATGTGTGCCTTCCTCAAACCAGTCAGCTCCATGGGATTCTT
RAC875_c14163_757	4AS1 - 0.20-0.63	1546.87		4AS_5945793	4BS_4917427	-	4AL_7068731	-	4DL_14420908	-	-	-	-	-	-	-	-	-	-	-	-	TGTGAGTTTCTGGAGCAGGAGAAGATTATGGATTACAGTCTCTTGGTGGG[T/C]gtacattttagaggtgccattgacatcgatggtgacaaacctgccacacc
BobWhite_c27857_323	4AS1 - 0.20-0.63	1559.5		4AS_5990922	-	-	-	-	4DL_14461974	-	-	-	5AL_2757851	-	-	-	-	7DS_3965171	-	7BL_6751374	-	GCTCAGTTCCAGGACATGTAAAAGCTTCCAATAGTTGTATGCATAAAAAT[A/G]ctaagcaaattcagggcatgcatacatacacatgccaaagcaaaaatctc
BobWhite_c39538_163	4AS1 - 0.20-0.63	1562.71		4AS_5984628	4BS_4923311	-	-	-	4DL_14357358	-	-	-	-	-	-	-	-	-	-	-	-	GGGCCAAATGCAGCAATAATTCACTATTCTCCTGAGGCAAATACATGTGC[A/G]GAACTTGATGCTGATAAAATATATCTCTGTGACTCTGGGGCACAGTACCT
Ku_c17812_370	4AS1 - 0.20-0.63	1565.93		4AS_5945178	4BS_4879496	-	-	-	4DL_14425088	-	-	-	-	-	-	-	-	-	-	-	-	GCAAGTGCAGGTTGGCGGTGACGAGTGAAGGTCGCCACCCCGCCTTTGAT[A/G]GACCGTGCCTGCTCTATATGGACCCTAACCACTGCATCGCCGACTGTACG
Excalibur_c30284_1106	4AS1 - 0.20-0.63	1569.28		4AS_6015362	4BS_4942385	4DS_2286567	4AL_379239	-	-	-	5BS_2257012	-	-	-	-	-	-	-	-	-	-	TTTTGCTTGACTCCTTTGGTCACACATTTTCCTTTGTCTCCTTTTGATTT[A/G]ttggcttgattgccaagataatctgcaggagtgtgcgaggaggtggagcg
Tdurum_contig10559_871	4AS1 - 0.20-0.63	1572.63		4AS_5934169	4BS_4884062	-	-	-	4DL_1966249	-	-	-	-	-	-	-	-	-	-	-	-	AAAGGCAAAAGGTGGCAGAAAAGGAGGCAGAAACTCAGAAGAAGATCGCA[T/C]TATCTGAAGCAGAAAAGAATGCACTAGTGAGCAAGATCCTCATGCAGCAG
Kukri_c52710_1205	4AS1 - 0.20-0.63	1579.46		4AS_6009227	4BS_4892069	-	-	-	4DL_14302804	-	-	-	-	-	-	-	-	-	-	-	-	GAACGACAAGCAGCAGTAGATAAACTAGTGTTCTCCATATGAGATGACTG[T/C]GAAAGTTTTTCAAGGAGTGGCCAGAATATACCGAAAAGAACCGAAATCGT
RAC875_c28143_323	4AS1 - 0.20-0.63	1579.46		4AS_6009227	4BS_4892069	-	-	-	4DL_14302804	-	-	-	-	-	-	-	-	-	-	-	-	tggcagctgttcttaagaagcagtcatgcctttgatacagcaagaaattc[A/G]TAGATAAGCATTCAAGAATTTTAGGTAATAAAATTTGGAAATGTTGTCCA
Tdurum_contig10559_933	4AS1 - 0.20-0.63	1590.98		4AS_5934169	4BS_4884062	-	-	-	4DL_1966249	-	-	-	-	-	-	-	-	-	-	-	-	GAAAAGAATGCACTAGTGAGCAAGATCCTCATGCAGCAGATGCTAACGGA[A/G]AAGGACAGTTCCAAAAGGCAGCAGCAGATTGATAATGAAATGTTTCTTGC
wsnp_Ex_c1481_2831499	4AS1 - 0.20-0.63	1603.9		4AS_6012443	-	-	4AL_7083479	-	4DL_14116455	-	-	-	5AL_2701154	5BL_10880780	5DL_4586848	-	7BS_3069789	7DS_3868429	7AL_4426771	-	-	AAAGAATTCCATTCAACTCTGCCCAGCTGAAATAACTAGTACTGTAGTTATAGAACACCTTCACACCAAAATATAGAAATGTATGCGTAAGGCACCTCCT[A/G]CAAGCCATCTCTAAGAAATCACATGAAACTCATGTGGCAAATGTCCTTTCCGATCCCTCATTTTCTGGAATTGTATCATGATTTGGTCATCAGGAATGCT
Tdurum_contig42227_1144	4AS1 - 0.20-0.63	1603.9		4AS_5941352	4BS_4910616	-	-	-	4DL_14463806	-	-	-	-	-	-	-	-	-	-	-	-	TCACTGGGTTGAAACTGATCCTCCATGTATCTGATGGTACTTTCCTCCCC[A/G]cctaagcatgctatcagatatctctcaaagcaatacattgcgaatgcctc
Kukri_rep_c116771_308	4AS1 - 0.20-0.63	1608.5		4AS_5984050	4BS_4890469	-	-	-	4DL_14372570	-	-	-	-	-	-	-	-	-	-	-	-	TTTGCTGCGGCTACGACTTGGGCTCCGGCTACGTGAGTAGGAGCGCCCAC[A/G]tttgccatcatattccttcacccggarcaagaatctggctggtctctttc
BS00068377_51	4AS1 - 0.20-0.63	1608.5		4AS_5941352	4BS_4910616	-	-	-	4DL_14358665	-	-	-	-	-	-	-	-	-	-	-	-	TTTTAACGTGTGGGAAGATAAAGAGTTATTCCGTCCACAAGTCAAAACTA[A/G]GATAGAACGGGAGACTCGAACCTGGGCCGATGGGCAGGGTCATAAGAGAA
D_contig26953_396	4AS1 - 0.20-0.63	1608.5		4AS_5968896	4BS_4875825	-	-	4BL_5209975	4DL_14455932	-	-	-	-	-	-	-	-	-	-	-	-	TTATAATTGCCAAACACCAATGCACATTTTGATGTACGGGGACAAAGATCTGCAAAGTAAATTCTGAACATAAGAAATAAGCACGTCAAAGAGCACGTGCAGTAACAATAGAAAATTAAAGAAC[A/G]CAGCATCCACTTTACTTTATCACATTCAATGAGCTCATAACCCAACTTCCTGGAGGTAGTCCATCTTTTTACAGATTTGTAGTCATATCCAGTTTTT
Excalibur_c4283_201	4AS1 - 0.20-0.63	1608.5		4AS_6011770	-	-	-	4BL_7033970	4DL_14442892	-	-	-	-	-	-	-	-	-	-	-	-	TACAATGACATTGTTCCTGACCCTGAGAGYGCAGAGATAATATTTATCAA[T/C]ACCTGTGCAATTCGTGACAATGCAGAGCAGAAAGTTTGGCAGCGGCTCAA
Excalibur_c7928_1594	4AS1 - 0.20-0.63	1608.5		4AS_5984050	4BS_4890469	-	-	-	4DL_14372570	-	-	-	-	-	-	-	-	-	-	-	-	ATGAGGCTAACCATGTGCCTTCTCTGCAGGTGAAGGAATATGATGGCAAA[T/C]GTGGGCGCTCCTACTCACGTAGCCGGAGCCCAAGTCGTAGCCGCAGCAAA
Kukri_rep_c70550_393	4AS1 - 0.20-0.63	1608.5		4AS_6011770	-	-	-	4BL_7033970	4DL_14442892	-	-	-	-	-	-	-	-	-	-	-	-	GAGGAGTTGGAGCCTGGTAAAAACTGGCAGCTCAGCGAAGGATTTTCCAG[T/C]AGGTGCAAAGTGAAGAATATGGGGTTGCGTTTTGCCGATCTCCTGGATCA
RAC875_c2570_799	4AS1 - 0.20-0.63	1608.5		4AS_5983834	4BS_4906543	-	-	-	-	-	-	-	-	-	-	-	-	-	-	-	-	tgacggctctgacttggatggaagacagatccgtgttacagtagcagaag[T/C]GAGACAACCTAGGCGAGAATATTAAAAATCCTATTTTAGATGAAGCGAAG
RAC875_rep_c106701_53	4AS1 - 0.20-0.63	1613.44		4AS_5952186	4BS_4949669	4DS_2325206	-	-	-	-	-	-	-	-	-	-	-	-	-	-	-	TCTGGATTCTTGAAAATCTTAACAGGTGACATGTCAATTGAGAATCTGCT[T/C]TGTCCCTGCAAGAACTCTGGTTCATCCTCATTAAGCTCAATCTCCAACTC
Tdurum_contig42076_875	4AS1 - 0.20-0.63	1613.44		4AS_5955706	4BS_4915244	4DS_2308195	-	4BL_7016550	-	-	-	-	-	-	-	-	-	-	-	-	-	CGTGAGACCACCCAAAGGCAGTTGAATGCAGAGAAGAAGAAGCACAGTGA[T/C]ggcccagctgttgaatctctcaacaaaaggctatccattactcatgaaaa
Tdurum_contig42227_1393	4AS1 - 0.20-0.63	1618.38		4AS_5941352	4BS_4910616	-	-	-	4DL_14463806	-	-	-	-	-	-	-	-	-	-	-	-	aaagttagaaacaaggacagaacaagtgcaacagttacagatatccctgc[A/G]CTGAAAATTGGCCAGCTTGACAATGACTTCGCCACTGAGATAAAGCTAGG
D_contig02397_474	4AS1 - 0.20-0.63	1618.38		4AS_5968896	4BS_4908813	-	-	-	4DL_14363597	-	-	-	5AL_2786678	-	-	-	-	-	-	-	-	ACAAGATGCAATTGTCATCAAATGTACCTTGAACCATTACCATACAAACAATCCTGAACTTCCTTTCATCTTCAGCAGTTAAAGGTACAAAGAATTGAGACAGATCCTGAAGACAGATCAACAC[A/G]CATAAATCAAAGGGTTAATGGAGAATATAAGGTTGTCACAATC
Excalibur_c3634_124	4AS1 - 0.20-0.63	1618.38		4AS_2497935	-	-	-	4BL_7030652	4DL_14434576	-	-	-	-	-	-	-	-	-	-	-	-	ACGAGGGAGTGTGCCACAGGAGAGCGCGATCCGTCCCTCCGGCCCCAAGA[T/C]GAGCGCCATGGCAGACGCCGGCTCTCATATCGCCGCCGTCGTCGCCACCT
Excalibur_rep_c68296_2217	4AS1 - 0.20-0.63	1623.32		4AS_5955706	4BS_4915244	4DS_2308195	-	4BL_7016550	-	-	-	-	-	-	-	-	-	-	-	-	-	GAAGAGTCTGTTAGTGACTCTGACCAACGGGGGCATGGTGGAGATGACGA[T/C]GACGAGGATGATGCTTTTGACCAGCCTTTGATCAACACGTTTAGGCCTTC
Kukri_rep_c70550_1052	4AS1 - 0.20-0.63	1623.32		4AS_5961387	-	-	-	4BL_7033970	4DL_14442892	-	-	-	-	-	-	-	-	-	-	-	-	CACAGGGTATCGTTTACTAGTCTCCCTGTACCACATACATCTGAAGGTGA[T/C]GGAGCTCGTAAGCCAGTGGTTGGTGACTTTGTTGAGGTAAAAATTCTCAG
wsnp_Ex_rep_c66930_65358529	4AS1 - 0.20-0.63	1628.66		4AS_5952186	4BS_4949669	4DS_2325206	-	-	-	-	-	-	-	-	-	-	-	-	-	-	-	CATATATTATGTCATCGACCCTGGCTTCGCCAAAATCAATGTTTATAATTCAAAACAAGGGCTTGATTCATTGGTCATCACTCCAATCTCACAAGCATCG[T/G]CAAAACAAAGAGCAGGGCGTGCTGGCCGTACTGGACCAGGCAAATGTTATCGTCTATACACTGAAAGTGCTTACCGCAATGAAATGTCACCAACGACGAT
Kukri_c36847_638	4AS1 - 0.20-0.63	1639.83		4AS_5988617	-	-	-	-	-	-	-	-	5AL_2688447	-	-	-	-	-	-	-	-	CAGGAAAAGAAAATCGAACAAAGAAGCTGGGCAACCTCACCTCCTCTGAG[T/C]AGCAAAGGAGTACATGGGAAAGAGGAGGAGACTCCAGCATGACGGATCTG
Kukri_c95116_75	4AS1 - 0.20-0.63	1639.83		4AS_5931969	4BS_4939949	-	-	-	4DL_14409807	-	-	-	-	-	-	-	-	-	-	-	-	TTCTGTAAATTTGTTGCAGACTTTTATTCTGCTACACACTATCTGGTAAC[T/C]GTTCCTCAGATTCTATATACAAATTTCAGCTGTATGACATAAAATATGCA
D_GA8KES402FS0Y0_175	4AS1 - 0.20-0.63	1639.83		4AS_5997888	4BS_4899054	4DS_2314127	-	-	-	-	-	-	-	-	-	-	-	-	-	-	-	ACGAGTCCACCACCGCGCTCTTGCTTGTCAGTACCGTCCTGTCTGCTCCTCTGTCTCTCTGTGTGTGTTTGTTGTGGTTGCTTGATTTGATCCTTGCGCGCGTGGGTCTGCAGGGGCTGGGCGC[T/C]GGCACGGTCATCCTCTTCGCGTCCAGACGGGAAAACTCGCGCTTAATGGTCTTCAGCGAGGATTTGTTCTTCATCTATCTGCCTCCCACCCATCTATTTCAATGCAGGGTATGTTCTTCTTATGC
RAC875_c14748_1779	4AS1 - 0.20-0.63	1655.86		4AS_5988617	-	-	-	-	-	-	-	-	-	-	-	-	-	-	-	-	-	GGATGGAGGGAGCTGTGGTGGGGAGCTCACCCGTGCTCGTTACCTTGGAG[T/G]GCCATGGAGAAGAGCGCGCCGGTATGGTGGTGGCGATTTTCGCCACGGGA
Tdurum_contig18224_807	4AS1 - 0.20-0.63	1660.8		4AS_6014206	-	-	4AL_7140699	-	-	5AS_1545927	5BS_2243408	-	-	5BL_10806358	-	-	-	-	-	-	-	agttttttagcaggaattacttggcttcggatagttgccttcaatcgttg[T/C]TGTCGTTGGAGATTAAAATATGTTAGCAGTGCATTTTCTTTTAAGTCATG
RAC875_c13502_433	4AS1 - 0.20-0.63	1699.51		4AS_6001092	-	-	-	4BL_7023381	4DL_14406841	-	-	-	-	-	-	-	-	-	-	-	-	AAGAGATCAATCTTGCTAGGCTCCATAGTAGCTGAATCGTCCGTTGGAAT[A/G]CCAGACTCCGAAGATTGACAAAGCCTCACAATTTCACTATCAAATGCATT
Tdurum_contig42488_1703	4AS1 - 0.20-0.63	1699.51		4AS_6001092	-	-	-	4BL_7023381	4DL_14406841	-	-	-	-	-	-	-	-	-	-	-	-	ttgcagtggctggtcaattgctatgaacaggggttaaatggcattcttgc[T/C]GACGAGATGGGTCTTGGCAAAACTGTGCAGGCTATGGCATTCTTATCCCA
Tdurum_contig42488_2607	4AS1 - 0.20-0.63	1699.51		4AS_6001092	-	-	-	4BL_7023381	4DL_14406841	-	-	-	-	-	-	-	-	-	-	-	-	tttattttgcggaaatcccaaattctcttcttcctcccccatttggggag[T/C]TGCAAGATATACATTATGCAGGCAAGAGGAATCCTATAGTGTTTGAGATT
Tdurum_contig42488_199	4AS1 - 0.20-0.63	1703.36		4AS_6001092	-	-	-	4BL_7023381	4DL_14406841	-	-	-	-	-	-	-	-	-	-	-	-	aaagcgaaaaaggcatcttggtgttgcgagcgatgatgaggaagcagatg[A/C]CCACAGTAACCAAATAACCGAGGAGCACTACCGTACAATGCTGAGTGAAC
Tdurum_contig42488_4242	4AS1 - 0.20-0.63	1703.36		4AS_5981779	-	-	-	4BL_7007740	4DL_14365091	-	-	-	-	-	-	-	-	-	-	-	-	aggataataatggtgcggatggcgttgttcccgagagtggtcctgtcgaa[A/G]ATGAGGAGCATATTGCTTCTCTGAGGCCTAAAAGATCAAAGAGACTAGTG
Tdurum_contig42488_827	4AS1 - 0.20-0.63	1711.25		4AS_6001092	-	-	-	4BL_7023381	4DL_14406841	-	-	-	-	-	-	-	-	-	-	-	-	ccagagggatcagctgggagaatacgaagatctattatttcagaatctgg[T/C]AGTTTGCAGGTTCATTATGTTAAAGTCTTGGAAAAAGGAGATACATATGA
BobWhite_c1907_124	4AS1 - 0.20-0.63	-		4AS_5968550	4BS_4934740	-	-	-	-	-	-	-	-	-	-	-	-	-	-	-	-	GCAAAGCCGACGACGGTTGGTGGGCCATCTGGGAGGAGCCCCAGGTGTTC[A/C]GCCTGGAGGATCTCATCGTGCCCACCACTTCTTGCCATAGCTTCCAGCCC
Excalibur_c65254_201	4AS1 - 0.20-0.63	-		-	-	-	-	-	-	-	-	-	-	-	-	-	-	-	-	-	-	aaaggtgcagcaaaaggaaaccggcgaggaacctctgatggtttgatggc[A/G]TTGTTGGAAATAAATAGTCCACATGAGCACGACCAAGTTGATGAGTGATA
GENE-2128_330	4AS1 - 0.20-0.63	-		-	-	-	-	-	4DL_14470934	-	-	-	-	-	-	-	-	-	-	-	-	AACAATAATACTAGAGTACAGAGCATCTGRGGCTTCCTCTGCTAAA[T/C]TAACTTGCACTCACAAGCACTAGCAAAATTTGTTTATGTGAAACAAACGT
Kukri_c15696_1380	4AS1 - 0.20-0.63	-		-	4BS_4899054	-	-	-	-	-	-	-	-	-	-	-	-	-	-	-	-	TCCGTCCTTGAACAGCTGCCCGGGAATGGGCCTGAGACGGATCTCGAGAA[T/C]GCTGTGAGCATACGCCGCCCGACGAGCCTCCGGATGCTCCTGGCGAGTCC
Kukri_c43720_670	4AS1 - 0.20-0.63	-		-	-	-	-	-	-	-	-	-	-	-	-	-	-	-	-	-	-	CCATGTCGGAAGACCCTGCTGCTATGTAAGCAAAAGGATTCATGATACCC[A/G]CGGTGAAAACAGAGATAAGATGCTACAGTTAGAGCAGCATTGAGAAACCG
RAC875_c15529_1013	4AS1 - 0.20-0.63	-		-	-	-	-	4BL_6962283	-	-	-	-	-	-	-	-	-	-	-	-	-	CCGTTGACCGTGCCGGAGATCGCTCTGCTGCGTGTGGAGGTGCACGAGTA[T/C]GATGTGAACGAGGACGACTTCGGCGGGCAGACCGTCCTTCCTGTGTCGGA
RAC875_c53371_119	4AS1 - 0.20-0.63	-		-	-	-	-	-	-	-	-	-	-	-	-	-	-	-	-	-	-	CCACCGCCGACGACGATGGCAACTACTGCCTCACCCTCCACCACGACCAC[T/C]ccccggtccttcctctcgtcgccttcctcctcactcagggcatcgaagtc
RAC875_rep_c111202_288	4AS1 - 0.20-0.63	-		-	-	-	-	-	-	-	-	-	-	-	-	-	-	-	-	-	-	AGTTTATTGCTTTAACTTCCGCTAGCCTCTCGCTCTTGTGCTTCAGCATT[A/G]tctcctctacctttttccattctatttccaagtgtactctctgcctccat
Tdurum_contig11874_331	4AS1 - 0.20-0.63	-		4AS_5993318	4BS_4904586	-	-	-	4DL_14309528	-	-	-	-	-	-	-	-	-	-	-	-	ATAACGTGCAATGCACTAAGGTGTTGCGACTGCTAGCTCAACAGCATCAG[T/C]tcacttgaaaaataactgttttcctcaggtttcttagccaagattatctc
Tdurum_contig12516_245	4AS1 - 0.20-0.63	-		4AS_5951878	-	-	-	-	-	-	-	-	-	-	-	-	-	-	-	-	-	TATTCAATCTACAGTGTCTCAACCTGAATCGCTAGATGACAGCGGCATCT[A/C]gttcatcaaaaacattggcactttggctcctcccaagtaccataagtcga
Tdurum_contig16314_884	4AS1 - 0.20-0.63	-		-	-	-	-	-	-	-	-	-	-	-	-	-	-	-	-	-	-	ACAGAGGGAGTATATATATATGACCCTTGCGCTATGCAATAGAGATAAGT[T/C]gcatctatgcttgcgaagcagtgttggaggctgattgataattatgaatt
Tdurum_contig19605_290	4AS1 - 0.20-0.63	-		-	-	-	-	-	-	5AS_1547950	-	-	-	-	-	-	-	-	-	-	-	GTGAAAGAGGAAAAAGGTATTGTCTACCTCCCAGCTGGCTGCCCAATTGG[A/C]TGAGCATGTGTGTTGCAAAAAGTGAGTTCGTATTGGCATTCCTTGGAGAA
Tdurum_contig29822_293	4AS1 - 0.20-0.63	-		-	-	-	-	-	-	-	-	-	-	-	-	-	-	-	-	-	-	GATATTCCTGTGACCATATATCTGGTTCGATCCCTAGGCGTGCAGGTGTG[T/C]gttcgcattagtagaatagcatgtgcccacgttaagtgaagccggtgaag
Tdurum_contig29927_496	4AS1 - 0.20-0.63	-		-	-	-	-	-	-	-	-	-	-	-	-	-	-	-	-	-	-	GCGATGCCAAGAAACGGCAGGCACCATCCGGTCGGGCCAAGCTAGCCGGG[T/C]cggacgcgcttctgtccggcggcggcggcggcgcggccggcggcatcgga
Tdurum_contig42629_3320	4AS1 - 0.20-0.63	-		-	-	-	-	-	-	-	-	-	-	-	-	-	-	-	-	-	-	TTCAAACAGCAGTTTGCTATCATGCTCTCGCCATTGCATTCAGCTGTATG[A/G]gtgcatacaagctttcagttcagcatgaaaccaagacacatgatatactg
BobWhite_c14494_304	4ASC - 0-0.20	1730.22		4AS_5936785	-	-	-	-	-	-	-	-	-	-	-	-	-	-	-	-	-	AGGAATCACAAACAAACTTCAGTGTGCTGCCAGAGCAAGACCAGCATTGT[A/C]GTCCGTGAGCCTCTTGACATACTCTTGCCGCACCGGATGGTCCTCCTGAG
Kukri_c48664_228	4ASC - 0-0.20	1730.22		4AS_5954971	-	-	-	4BL_6965553	4DL_14440939	-	-	-	-	-	-	-	-	-	-	-	-	CAGAGACAATAAGTCTGCTGGGCACGATTATCCATATTCTAGTGGATATC[A/G]TGCATCAGACGATGTGCTTCCTGTTGACCGTTATGCAAATTATGGCAGCT
RAC875_c50023_123	4ASC - 0-0.20	1736.06		4AS_5954971	-	-	-	4BL_6965553	4DL_14440939	-	-	-	-	-	-	-	-	-	-	-	-	GAGGAAAAGATAAAGAGTAAATGTATTCTACTAGGGAAATCAGAGGGTTT[A/G]TGGCATCCAGACAGGTCCTCTTAAGCRAAGCTTCCAGGTTGGGCCATACT
RAC875_c22288_593	4ASC - 0-0.20	1748.32		4AS_1789354	4BS_4957567	-	-	-	4DL_14339030	-	-	-	-	-	-	-	-	-	-	-	-	TTTCAGGAAAAGGATCATGAGGATAACAAGATAAGAAAACAGGATAGGTG[T/C]GTATCCAACCTTGCCCAGCCTCCCTGAGCAGTACTTGTCTCCAAAGCTTA
Excalibur_c14459_315	4ASC - 0-0.20	1789.14		4AS_6011643	-	-	-	-	-	5AS_1548657	-	-	5AL_2767125	-	-	-	-	-	-	-	-	GGCATGAGCTTGCAATGCTTTGAAGGTATTACTGTAAAAAGAACCATTAC[A/G]TAGACATCCAAGTTGACTGGTACAACTACTATCATGTAGAAACATCTTGC
Excalibur_c14459_598	4ASC - 0-0.20	1789.14		4AS_6011642	-	-	-	-	-	5AS_1052875	-	-	5AL_809661	-	-	-	-	-	-	-	-	ATGAAGGACGACGAGCTGGAGAGCATGACGTGACCAGGGGCGGAGGAGCA[T/C]GCACAGGAGGAGGACGACCAGGAGGGGCCGACGGCGCCAAACCTATCTCG
Kukri_c17377_645	4ASC - 0-0.20	1841.31		4AS_5971180	4BS_4911240	4DS_2319410	-	-	-	-	-	-	-	-	-	-	-	-	-	-	-	GCATGGTACAGAAACACCAAGATGCACGATGCTGCAACCACATTATGTTT[A/G]CCCACAGTTGCAACAGGTTGCTGGGTCAGATGTTCGTCGAAGTAGGAGAC
Excalibur_c22646_187	4ASC - 0-0.20	1883.42		4AS_6014684	4BS_4936120	-	-	-	4DL_14398589	-	-	-	-	-	-	-	-	-	-	-	-	TTCAGCTTGAAATCACAAGGCGCTGATGCGGCTTTTTTAAGATAGCAACG[A/G]CATCACCCTTCGAGAAACTGTAACTATATGGAATAGCGCACGAGGACCAC
Kukri_c22820_493	4ASC - 0-0.20	1883.42		4AS_5994705	-	-	-	-	-	-	-	-	-	5BL_10896966	-	-	-	-	7AL_4508157	-	-	TATTTGCTTAGCTTCTATTGACGACATTTCTAATCTTTTATCTTCGTCGG[T/C]AAACTCAACTGCATCTCAGTTTTCTGTTCCCATTTCCTGGATTGCGGGTC
Tdurum_contig41556_211	4ASC - 0-0.20	1898.8		4AS_5965237	4BS_4954406	4DS_2327114	-	4BL_3207140	4DL_14265520	-	-	-	-	-	-	-	-	-	-	-	-	tcccaatataatcaaaaatatgaaacaagtatatttgtaagacagtacaa[T/G]TTGTTAAGATCATAGGAGAACTTACATTGTAATCTCCTTGATAGTCCTGG
Tdurum_contig41556_70	4ASC - 0-0.20	1911.05		4AS_5965237	4BS_4954406	4DS_2327114	-	-	-	-	-	-	-	-	-	-	-	-	-	-	-	acagactattttgtactgccgacaggtgacagctaatagttttgtacaaa[A/C]GGAGAAGCACTTAATTATGCGTTTGTAAAGAGTACAATGTTGTATTATAT
Tdurum_contig41556_175	4ASC - 0-0.20	1922.21		4AS_5965237	4BS_4954406	4DS_2327114	-	4BL_3207140	4DL_14265520	-	-	-	-	-	-	-	-	-	-	-	-	AAGTGTATAAGCAGGAACTAATTCAACATATTTCAGTCCCAATATAATCA[A/C]aaatatgaaacaagtatatttgtaagacagtacaagttgttaagatcata
RAC875_c1761_578	4ASC - 0-0.20	1958.03		4AS_6014616	4BS_4936120	-	-	-	4DL_14471062	-	-	-	-	-	-	-	-	-	-	-	-	GAGGATGAAAAGGAGATAGCACAGGGGGAAGCTATCTCCTGGCTTTTTGT[A/G]TTGACTATTTGGATTTCAATTCTCTCTGGGTACCTGGTAGATGCCATACA
RAC875_rep_c90023_112	4ASC - 0-0.20	1969.68		4AS_6005836	4BS_4963372	-	-	-	4DL_14381333	-	-	-	-	-	-	-	-	-	-	-	-	ttcaccctctgcatcaatgcggggactttcggcagctaaaacattagaca[A/G]TGCTGAAACAGCAGCTGCTCTCTGAGACCCTTGACCTGCACGAGATTGTG
BobWhite_c2167_214	4ASC - 0-0.20	1990.73		4AS_5929192	4BS_4896198	-	-	-	4DL_14466775	-	-	-	-	-	-	-	-	-	-	-	-	CGAGTGGCGCGTGCGCGTGGCCGACCTGGCCCAAGTCATCTCTCTCGACC[T/G]AGACGAGGAGCAGGGTATCCTCGGGGCCGCCATCCGCGAAGGACAAGCCG
RAC875_rep_c90023_629	4ASC - 0-0.20	2000.37		4AS_6005836	4BS_1440844	-	-	-	4DL_14410881	-	-	-	-	-	-	-	-	-	-	-	-	TGTTTCTCTTTTGTGTCCACACACTGACCCATCCAGACAAAGACTTCGGC[A/G]TGTGTGTCAAGTACCATCACATCTTCGGTCAACAGATCATCTTGTGAAAA
BobWhite_c18856_333	4ASC - 0-0.20	-		-	-	-	-	-	4DL_14436441	-	-	-	-	-	-	-	-	-	-	-	-	GAATGGCCATGCCCTCGAGGCAAACGAGGACAAGGAATGGAGGGGCGGCA[T/G]CAAGGAAGAGGACTGGCCCAGCACGCACAGTGCGCCGCCGGGCTTGGACG
BobWhite_c43282_69	4ASC - 0-0.20	-		4AS_6001738	-	-	-	-	-	-	-	-	-	-	-	-	-	-	-	-	-	accagcagcttcagcagcagcaagcccaggccctttctttccccgcccag[A/G]TGGTCATGAGACCAGGCACCGTCAACGGCATGCAGCAGCCTATGCAAGCA
Ra_c27641_452	4ASC - 0-0.20	-		4AS_5990922	-	-	-	-	-	-	-	-	-	-	-	-	-	-	-	-	-	GCCCTGCATGACAAGGTACTGTACTGCCAGGGTCATATTACTTGCATGTG[A/G]CACTGCGAGTAGGTATTTTCTAAAATCTGAACCACAGGCACATCTTAAGA
RAC875_c39432_1007	4ASC - 0-0.20	-		4AS_5946750	-	-	-	4BL_7032943	-	-	-	-	-	-	-	-	-	-	-	-	-	CCAAAGGGTGTCGGGTTTGTGAATTAAATTAAATGTAGATCAATGGAAGC[A/G]TAAACTTGATGAAGAAAAAGAAATTATTAACTTGTCTATCTAAACCATAC
RAC875_c7785_113	4ASC - 0-0.20	-		4AS_5954560	4BS_4963009	-	-	-	-	-	-	-	-	-	-	-	-	-	-	-	-	ACCATCCGCTCCTACYGCAGCAAGATCGAGGCCGAGCTCGCAAAGATCTG[T/C]GACGGCATCCTCGCCCTGCTTGATTCCCACCTCGTGCCATCCGCCGGAGC
tplb0029n24_1413	centromere	2029.29		4AS_1290373	-	-	4AL_7109889	-	-	-	-	-	-	-	-	-	-	-	-	-	7DL_3393003	TCCTCTCCTTGCCCTTGGGCTGGCATCTCTGATCAGGTTGTAATCTGCTG[A/C]TGTAGTGTTGCTCTTTGGGGATTCCTATGGGATCTATTTTTGATTGGTCA
RAC875_c8686_600	centromere	2077.48		4AS_5930165	-	-	4AL_7147292	4BL_6998972	4DL_14442651	-	-	-	-	-	-	-	-	-	-	-	-	ATTTGAGTGACAGCGATGGTGATGAAAGTGGGAACTCTGATCAACTACCA[T/G]CTTTCCTTAGAAAACCAAGTGATGGTGCTGGTGATGGATTTGCCACCTCT
Tdurum_contig42087_1494	centromere	2087.12		4AS_1810621	-	-	4AL_2257205	-	-	-	-	-	-	-	-	-	-	-	-	-	-	gtggcaacaccgaacaatctgacagcaacacaattagccagcaagcctgc[T/G]TGATTTTCACCACAATCCAGTGCAAAACTGGTGCCACTGCTGATCATTAC
Tdurum_contig42087_1916	centromere	2095.37		4AS_1810621	-	-	4AL_2257205	-	-	-	-	-	-	-	-	-	-	-	-	-	-	GTCAGCAGCCATGCTTGAACAGAAAATGTAGTCACACAGTAACCAAGCAA[T/C]ggcacatagaaaatgttcagatccaaaaaccgcagatatatggcacaata
RAC875_c8686_416	centromere	2131.96		4AS_5930165	-	-	4AL_7147292	4BL_6998972	4DL_14442651	-	-	-	-	-	-	-	-	-	-	-	-	CTCATGGATACCTTTCATCGTGAAGATTTTACTGGGACATGGCCAAGACT[A/G]TTTTCACGAGTGAAGAAACATATTGTATGGGGAGTACTGAAGTCAGTAAC
Tdurum_contig28411_175	centromere	2136.9		-	-	4DS_2294602	-	4BL_7034062	-	-	-	-	-	-	-	-	-	-	-	-	-	ccgcgacgactcactatatcaggccaccgaggaccagcagggattgatac[A/C]ATGGAACGGGAAACAAGATATTCTGATTGACAGATTTGATGGCCGTGCAC
RAC875_c8686_65	centromere	2159.12		4AS_5930165	-	-	4AL_7147292	4BL_6998972	4DL_14442651	-	-	-	-	-	-	-	-	-	-	-	-	ccacaaaagcggcaggaacttttcaaagtctctactacagcagggacacg[T/G]CGAGTTAAGAAAGGCACTTCGGTTGCAGAAACAAACAGTCCCAGTAACCA
wsnp_BE446344A_Ta_2_1	centromere	2194.42		4AS_5955994	4BS_4962510	-	4AL_7069671	-	4DL_14444217	-	-	-	-	-	-	-	-	-	-	-	-	TGTCAATTCTACAGTGTCAAATGCAAACCACCCTCAGCAGCTTGTGTTTCATGTAGTCAC[A/G]GACAGGATCAATTTTGGTGCTATGTCAACCTGGTTCCTGATAAATGACTTCAAAGGGTGT
Kukri_c13401_973	centromere	2194.42		4AS_5906908	-	-	4AL_6836217	-	4DL_14350524	-	-	-	-	-	-	-	-	-	-	-	-	gcagcattcttgcgttgagtattcgtgctcgatgtagtggagtgcacatc[A/G]TCCTCCATTTTCGCTGGAAATGACTGCCTGTAAGGTTTGGCAGTGTTCTC
Excalibur_rep_c94194_201	centromere	2194.42		4AS_5930165	-	-	4AL_7147292	4BL_6998972	4DL_14442651	-	-	-	-	-	-	-	-	-	-	-	-	AGCTAAATCCACTAGCCAAAAAGAGCCAACTGCAGGATTAATCGCTGCCA[A/G]TGATTTAAATTTGAGTGACAGCGATGGTGATGAAAGTGGGAACTCTGATC
Kukri_c51716_802	centromere	2194.42		4AS_5955994	4BS_4962510	-	4AL_7069671	-	4DL_14444217	-	-	-	-	-	-	-	-	-	-	-	-	GTTGTGGTGCAAAAGGACTTGACACAGCTTTTTTCCATAGAATTGCATGG[T/C]AATGTTATTGGAGCAGTGGAGACTTGTTTAGAGTCATTTCATCGGTATCA
Kukri_c8543_3646	centromere	2194.42		4AS_5964628	-	-	4AL_7175713	4BL_7030110	4DL_14329056	-	-	-	-	-	-	-	-	-	-	-	-	GCAGATCAACAATATACCACTACAGGCTGATGATCCTGCTAAAGGTCTGA[T/C]ACTGCACTTCACAAAGCTCAGGTTGGAAATTTCTTCCAGTCGTGGTAAGC
Kukri_c42920_338	centromere	2244.94		4AS_6010492	-	4DS_2325312	4AL_7148903	-	-	-	-	-	5AL_2766576	-	-	-	-	7DS_1833974	-	-	-	ATGAGCGGCGGGGCGTACCCATTGACGCCATACTCGTCGGAGATGAGTCG[A/G]GCGATGGGGGAATCGACCCCACCAAGACGGGCGGGGTCGTTGAAGCAAGC
Excalibur_rep_c115683_208	centromere	2278.75		4AS_6000825	-	-	4AL_7122718	-	-	-	-	-	-	-	-	-	-	-	-	-	-	GGCCTACCAACAACACTGGTGAAGGAATAAGGGTGGCCCGAGACCGATAA[T/C]AGGGGGCTCTTGAACTGGCAAAGCAAGAAGCCACCATCGCTTCATTGTCC
Kukri_c16845_303	centromere	2278.75		4AS_5990081	-	-	4AL_7171409	4BL_4325715	4DL_14437243	-	-	-	-	5BL_10826912	-	7AS_4232108	-	-	7AL_4466159	7BL_6733008	-	TTACAATTGGTCGAGCTACAACGAGTGCGTCTGATTCCAACTCATCAAGG[T/C]GAGCTCCCTCTTTTATTCTTCTCAGGTAATGAGGCGTCAGTGTAGGCCCA
Excalibur_c20763_117	centromere	2299.26		4AS_5953893	-	-	4AL_7133595	-	-	-	-	-	-	-	-	7AS_4257314	7BS_3111070	-	-	-	-	GCGCTATAGCACTATCGTTGGATGTGAATCGCTTCAAAACCGGAAGCAGC[A/G]TGCGCGCTGATGTGGCGTGTTTCCTCCTTTGCTACACTCTGATTGACTGA
RAC875_c20512_278	centromere	2314.07		4AS_5770780	4BS_4896227	-	4AL_5144736	-	4DL_14327492	-	-	-	-	-	-	-	-	-	-	-	-	atatttgcaagcaccaacataccctggatgcaaactcctgtggcagacgc[A/G]CTGTTCAGTTGTCTTGAGATTGCATTTATAACCATGCCATCTTCACCAAT
Excalibur_rep_c110360_171	centromere	2335.13		4AS_6014915	-	-	4AL_7147058	4BL_6879214	4DL_14464954	-	-	-	-	-	-	-	-	-	-	-	-	ACACCGAAAGTTGGGACAGTGTGCTTTGGTGTTGTTGCTAGTCAAGCAGC[A/G]ATCATTCTTGCTGGTGGTGAGAAGGGAATGCGCTATGCGATGCCTAATGC
RAC875_c44268_344	centromere	2352.9		4AS_1290373	-	-	4AL_7127907	-	-	-	-	-	5AL_2812286	-	-	-	-	-	-	-	7DL_3393003	GAGGGCATACCTCGGTGGTGGTCGTCGAATCCTCATCTACTGGCCTACCT[A/G]CAGCTCGTCCAGAGAATATCATAGATGTTGCTGCAAGAGCCCGACCCGCC
Excalibur_c23092_308	centromere	2361.15		4AS_2098712	4BS_4950583	-	4AL_3701277	4BL_7040970	4DL_14403081	-	-	-	-	-	-	-	-	-	-	-	-	GCAGACTCGCCTCTGCCACGATAATCAGGAACATCAACCAGCTGATACTC[A/G]TAAGAGAACCCAGAATTAGCTTTATGGAATATAGCTTCCTCATGTACATA
Kukri_c54731_126	centromere	2389.95		4AS_3670387	-	-	4AL_4364246	-	-	-	-	-	-	-	-	-	-	-	-	-	-	ACATTTAAGCAGTTTTTTTTCATGGTTATAATGATGCTTTTCTTCTTAAG[T/G]TAAGGTTGGTCTTGTTTGTTAGAAAAATATAAAACTAAAAAGAGCTAGAG
BobWhite_c10905_801	centromere	2401.6		4AS_5770780	4BS_4896227	-	4AL_5144736	-	4DL_14327492	-	-	-	-	-	-	-	-	-	-	-	-	attgcaagcttagagtacgtatggtgcttgaacactgcttagacaatgcc[A/G]CTGCCGGTTTCATGTGATGGGTCGGCAAGCCATTGACGTTTACGGAACAC
Kukri_c64106_155	centromere	2411.24		4AS_1290373	-	-	4AL_7069329	-	-	-	-	-	5AL_2812286	-	-	-	-	-	-	-	7DL_3393003	CCGTCGAATCCTCATCTACTGGCCTACCTGCAGCTCGTCCAGAGAATATC[A/G]TAGATGTTGCTGCAAGAGCCCGACCCGCCGCACTGATGACCAGCAGTCCA
Ra_c5662_1497	centromere	2429.02		4AS_2098712	4BS_4863335	-	4AL_3701277	4BL_6859222	4DL_14374794	-	-	-	-	-	-	-	-	-	-	-	-	AGGCAATTTTAACTGTACGAATCTCACCCTTTGGAGGTTTCCACTCATCC[T/C]TCTTTACCCTTCCTGTATAGTCATTCATGAGTCCCCCTTCCTCATCACGG
Tdurum_contig16958_1345	centromere	2438.66		4AS_6003230	4BS_4921622	4DS_612669	4AL_7082912	-	-	-	-	-	-	-	-	-	-	-	-	-	-	ggagtctggactgacaaacaggatgaaagaaggaaaaggaatgagcataa[T/C]TATGGTACATTCACATTTCAGTCACCACTAAATGTGCACTTATTTATGAT
BobWhite_c981_1955	centromere	2456.4		4AS_5973415	-	-	4AL_7166747	4BL_7037129	4DL_14356670	-	-	-	-	-	-	-	-	-	-	-	-	CAATGTTTTATTATTGCTTTCTGATAAGCATGCCACAAGCTTTGTTGCGG[T/C]actagaagttatcaagtcggaggttgcctggcttcggataggcttctttg
Ra_c26140_158	centromere	2485.39		4AS_5957672	-	-	4AL_7071384	-	-	-	-	-	-	-	-	-	-	-	7AL_4467660	-	-	TGTTAGTCGTTACACTTACATATTTTAAACGGGAGTCTTTCCCCAATTAC[A/G]TTTCCCTCACAGCATTGTTGAGAGCGTCAGAGAAGGCGTGACCAGTCCTG
RAC875_c14859_64	centromere	2533.39		4AS_5978991	4BS_4926301	4DS_936112	4AL_7065789	-	-	-	-	-	-	-	-	-	-	-	-	-	-	CGGCGGCGGGCGGAAAACACCGTTGCCCCATAACCCAAGAGAGCGCGGAG[T/C]GGCGAAATTCCTCACCGGCTTGCCATCGCGAGGAAACTTCTCCTCAAGTT
D_GBB4FNX01AC9IJ_82	centromere	2579.32		4AS_5976693	4BS_4891397	4DS_2283248	4AL_7066308	-	-	-	-	-	-	-	-	-	-	-	-	-	-	TGCCTTATCATAATCTCTTGTTTAATTTAGCTGGGCACATGAGTATAATTCAAACCATCTTAGCACAACAATTCAATAATA[A/C]TCAATAAGAACATAACCTGAAAAATTGCAGTGTACTTAATTTTTCTTTTTGCAGAGTGCAGAGAACAACCTTTTAGTTGCAAGCCTACATGTACCCAACCACGCTAATGTGGTTCAAATGCTTGC
GENE-2714_158	centromere	2579.32		4AS_5973415	-	-	4AL_7166747	4BL_7037129	-	-	-	-	-	-	-	-	-	-	-	-	-	ATGAAGTCCCAAATAGCAACCCCAAGTCTGGTCAAGTTGCCAAGATGCCC[T/C]CCAACGACACCACCACGTCTTCTA
Kukri_c7138_1907	centromere	2590.97		4AS_5973415	-	-	4AL_7166747	4BL_7037129	4DL_14356670	-	-	-	-	-	-	-	-	-	-	-	-	CTTTAGGCCACTCAAGGCTTTCCCATATGAACCAACTTGAGAAGATTCTG[T/C]GTTATTGAAAGAAGATTTGTGATTCCGCTTTGAGGAGAGATCATTATTCC
RAC875_c18882_173	centromere	2602.62		4AS_5978991	-	4DS_936112	4AL_7065789	-	-	-	-	-	-	-	-	-	-	-	-	-	-	CTCATAACCCAAGAGAGCGCGGAGTGGCGAAATTCCTCACCGGCTTGCCA[T/G]cgcgaggaaacttctcctcaagttccatctcttccaatctgggaggcctc
RAC875_c2205_413	centromere	2623.72		4AS_6007788	4BS_4917428	4DS_2273756	4AL_6293353	4BL_7038039	-	-	-	-	-	-	-	-	-	-	-	-	-	GTAACATCTGAAGCTGCATTCCCAAGCCCATATCCAAATGGGCTGGTTCC[A/G]TCAAGCTCAGATCCAGATCTCCAAGTTGTGTCTCCATAGATGGAGCCACC
RAC875_c20932_553	centromere	2623.72		4AS_1044565	-	-	4AL_1242396	-	-	-	-	-	-	-	-	-	-	-	-	-	-	CTGGCTTTGCCAGTTCAAGAGCCCCCTGTTATCGGTCTCGGGCCACCCTT[A/G]TTCCTTCACCAGTGTTGTTGGCAGGCCACCGACGAAATTGACTGTTGTAG
Kukri_c30917_151	centromere	2641.46		4AS_6011243	-	-	4AL_7021230	-	-	-	-	-	-	5BL_10855332	-	-	-	-	7AL_4426554	-	-	GCTTCTCTATTGATGGAAACACTACTGTGATGTTATTTTTCTGTGTATGG[T/C]AGTGCTACTCCTAGTGGTCATCATGGCCGAACTTAACTGATGAGAGTATA
D_contig75215_373	centromere	2648.69		4AS_5958197	-	-	4AL_7135380	4BL_6972839	4DL_14408016	-	-	-	-	-	-	-	-	-	-	-	-	GATTTTGGGCTGATCTCTGTACCTGAGGTCACCTATAGGCGAATCATGGAGAAGGATCAGTTCATTGTCCTTGCCACTGATGGGGTAACCAAACAAAAATAAATAAATAACTTGTTGCTTTCTG[T/C]GTGACTTGTTCTCGATGGGGAACAATAGTTTCTTCTGATTCAATAAATGCACCGCCTATCTGTTAATATACTCTAATACCCAATTGCACTCTGGTTACAGGTGTGGGATGTTTTGTCCAACCAGG
Tdurum_contig36883_161	centromere	2655.15		4AS_5960147	4BS_4954530	-	4AL_7150975	-	4DL_14416689	-	-	-	-	-	-	-	-	-	-	-	-	aaggagagaagagacgacataatggtaggggaggagatacgtacttctag[T/C]AAATAATGCGGTAGTTAGATGGATGCAATCAGTCACATATGTTTCTACGA
BobWhite_c45168_277	centromere	2655.15		4AS_3989294	4BS_4953232	-	4AL_7114962	-	-	-	-	-	-	-	-	-	-	-	-	-	-	GCTTCTCACCTTCTTGCGAGCCTCTATTCGCTTCCGTCTGTCCTTCTCCT[A/G]CGTAATCCTCTGCGCCTCCTTTCTCCTCTTCTTCTTTCTCTTGTGAAACC
CAP12_c6638_206	centromere	2655.15		4AS_5928075	4BS_4951910	4DS_2280272	4AL_7121379	-	-	-	-	-	-	-	-	-	-	-	-	-	-	atcgccggccttcatcatcttcttaacatgaagcaaccatctgggcagga[A/C]GGAAAGAAGAGTCGATCATGATGACAATTTCTTGCGCATGATCTGTAATC
RAC875_c3299_226	centromere	2661.6		4AS_5959910	4BS_4894677	-	4AL_7168848	4BL_6976313	-	-	-	-	-	-	-	-	-	-	-	-	-	ACATCTGCTACATGCATAAAAGGTGTCGAATGACAATTGGAACCCTCATC[A/C]AAGTTTGGTGATAATCCTAGATAAAAGGTGCAACACACGGGAGCATAAGC
BobWhite_c6035_195	centromere	2661.6		4AS_5985749	-	4DS_2293707	4AL_7176298	4BL_7037735	-	-	-	-	-	-	-	-	-	-	-	-	-	GTGATGAAATACTACCTCCATCCCAGTTTATTAGGCCTGGCCGTACCTTC[A/G]ATAGTCGATCCATTCGAAAATGCAATAATCTGCTACGGGCATAAATGATC
Excalibur_c6055_1930	centromere	2668.83		4AS_5959910	4BS_4894677	-	4AL_7168848	4BL_6976313	-	-	-	-	-	-	-	-	-	-	-	-	-	GAGGAAAATGGATTTGATGTTAAGTTGCTGCAGCACAGTCTGATGAAATT[A/G]CTTGAGGCCAAATGGGAGCACACCAAGCATCTTGGACATCTGGACGAGTT
Tdurum_contig10248_782	centromere	2677.07		4AS_6000572	4BS_4870904	-	4AL_7090437	-	4DL_14369681	-	-	-	-	-	-	-	-	-	-	-	-	gaaaggtgattagcactgaagtgtgtatctaccacgacaggccaacctgg[A/G]TCATCAGAAGATGGCCTCCTGATTACTTCACCTTGTTTGCAGCCCTCTAG
BS00068409_51	centromere	2698.69		4AS_3231526	-	4DS_2277520	4AL_7112831	4BL_7031675	-	-	-	-	-	-	-	-	-	-	-	-	-	GGTGATCTCGGCGAGATTGATTCGATTGGCAGAACTCAGTGGTGGCTGCG[A/G]ACGATTTTACGTGGCATGTGGCAGGGGCACGTGCACGTGCGCATGCGCGT
BobWhite_c1769_139	centromere	-		-	4BS_4960064	-	-	4BL_6983166	4DL_14339996	-	-	-	-	-	-	-	-	-	-	-	-	TCACGGGGTATTTGGGTTTGTTACCATGGCTACTCTTAAGGAGGCAGAAC[A/G]CTGCATCAAATATCTCGACCGTTCAGTGCTGGAAGGTCGTGTCATTACTG
BobWhite_c38820_116	centromere	-		4AS_5973415	-	-	4AL_7166747	4BL_7037129	4DL_14356670	-	-	-	-	-	-	-	-	-	-	-	-	TTAATACCAACTCCGGTTCGAGCCATTCAGATTGGCTCCATACAGATGCC[A/G]ATCCATCTCCACAATCAGATTAACCCATCCCTGGCTCAACTGCTCCCTTC
BS00067486_51	centromere	-		-	-	-	-	-	-	-	-	-	-	-	-	-	-	-	-	-	-	ATCGTTTGGTGATGTCCGATGGATATCACGTGACGGAGTGGAGACGCACA[T/C]TCCCCTGCCCCAAATTTGGTGCCGCCACCTACCAATGCGGGGCACAGTCC
Ra_c53395_261	centromere	-		4AS_3462383	-	-	4AL_3780809	-	-	-	-	-	-	-	-	-	-	-	-	-	-	GATGATCATAGTCTAACAAATAATAAATGTACTAAAAGCAGCTCCCAGTT[A/G]TTTTCTTTGTTAATCTAAATGGTAATTATCTAAACATCACTATAAAGCTA
Ra_c8006_199	centromere	-		-	-	-	-	-	-	-	-	-	-	-	-	-	-	-	-	-	-	TTGTTTCTCCTGTTCACCAAGGGTGTTATTGGCTCACAAGGTTACAATTT[A/G]TCAATCGATCAAATTTAATGTCAGTATACATATATTTGATCTTCCAAATT
RAC875_c102032_52	centromere	-		-	-	-	-	-	-	-	-	-	-	-	-	-	-	-	-	-	-	ATTGGCCATGCCCCCAAGCTGCACTTGTTGGGATACTTGGAGCTGGACCA[A/G]aggcacatcctagaggtcggcaacaccatcatcaaggctgggacaggggt
RAC875_c19575_84	centromere	-		-	-	-	-	-	-	-	-	-	-	-	-	-	-	7BS_3021687	-	-	-	TTGAGGAGAAGAAGCTAGAGGACCCCTACACCATCAACAAGTGCATCACA[A/G]CAGTTGAAGGGTTGGAAGGTTTACAACTAGGAGATATGTTGATGGCATCA
RAC875_c2660_1206	centromere	-		-	-	-	-	-	-	-	-	-	-	-	-	-	-	-	-	-	-	AAAATGCATCCGGGGAACAAAAAAGGCCATGGTGTTGTCGATTTTCTTGA[T/C]ATGGACTAAATGGCCAGTGGTGGAAACATGTACAGGGTGAAGAACTAAAG
RAC875_c3906_1569	centromere	-		4AS_5961083	-	-	4AL_7159984	-	-	-	-	-	-	-	-	-	-	-	-	-	-	TGGCAGTGCGAGCTTGTACGCCAGACTTCACCTTCTGCTCGACGCCCGGG[T/C]GGTTCGTTTACCGTGGACTGGACGTACGACTGCAGCTATGAGGACACATC
Tdurum_contig30974_261	centromere	-		-	-	-	4AL_7069329	-	-	-	-	-	-	-	-	-	-	-	-	-	7DL_3393003	ACAATTGCACCAACAGGATAGAAATCCATCTCCATCGATCAAACTTGTTT[T/C]caccctgtcgtacgtagtggagtacacatacggcatatttgatgccatcg
Tdurum_contig43807_280	centromere	-		4AS_5971013	-	-	4AL_7133438	-	-	-	-	-	-	5BL_10907185	-	-	7BS_3021687	7DS_3893757	7AL_4471513	-	-	GAGAATGATCGCCTTGTTGATGGAAGAGATGTCTCAGTAGAAGAACAAGT[T/G]gctatatttttgtatgcattatctaagaatgcaacaaatgatactttggc
Tdurum_contig45787_512	centromere	-		-	-	-	-	-	-	-	-	-	-	-	-	-	-	-	-	-	-	CATCAACAAGATGTTGTTGTCCTCCTGGTAAATGTTTTGGCTGTTTAGGT[T/G]GGTATACATGGTCATGGACCTGCAGTTGTATCCTGCTGCCATAACCCTCT
Excalibur_c56585_588	4ALC - 0-0.59	2698.69		-	4BS_4959877	-	4AL_7127970	4BL_3083003	-	-	-	-	-	-	-	-	-	-	-	-	-	CTCAAGCAATGACACACTTGAGGAGTCTGAACTCCGAAGGAAGGTGACGA[T/C]gagttgaacccatggaattatgagacaccttatgatgtgtcaaaacctgt
wsnp_BE637507A_Ta_2_1	4ALC - 0-0.59	2704.53		-	-	-	4AL_3487441	4BL_6993456	4DL_14331292	-	-	-	-	-	-	-	-	-	-	-	-	TTGAATTTTTTCCATCAGGAAAGAGAACCTCTGAGGCTTTGTCTGAGCATTTCACGTGAG[T/C]TTTTAGACGCTGTTTCTGTTGATTCAGTTTCTTCATGTTCTCATTTGCATGAGAGTGTAG
RAC875_rep_c75426_303	4ALC - 0-0.59	2716.78		-	-	-	4AL_3487441	4BL_6993456	4DL_14331292	-	-	-	-	-	-	-	7BS_3162844	-	-	-	-	GCCTTTCGTCAAAYGGCTTGAGGAGGCAGAGGAGGAAGAATAAAGAGGCA[T/C]GGTTGTTGCTTTAAAATGAGTATTTCCTTATACCCCATGTTTGCGGAGAC
BobWhite_c20163_456	4ALC - 0-0.59	2723.23		-	-	-	4AL_7109821	-	-	-	-	-	-	5BL_10785093	5DL_4606562	-	-	-	-	-	-	TTCACAGGTGAGAAGGAAACTTGGATGGTTGGGTGTGACTTATGTAGAAA[A/G]GAGTTGCATGCCACTTCATAATTTGGGCCGCCTTTGATATTGCCTGAGCA
Excalibur_c28398_93	4ALC - 0-0.59	2723.23		-	4BS_4939425	-	4AL_7151223	-	4DL_14441255	-	-	-	-	-	-	-	-	-	-	-	-	GATGAAGATAAGCAGCATATTCTCCTTGCTGGGATGAGTGACAAGAAGAT[T/C]GTGCAGTGGGATATGAAGTCAGGGCAGATCACACAGGAATATGATCAGCA
Excalibur_c2929_296	4ALC - 0-0.59	2723.23		-	4BS_4939425	-	4AL_7151223	-	4DL_14441255	-	-	-	-	-	-	-	-	-	-	-	-	CAGTACGCCGAGGCACATGCGGCCAAGAAGGCTGAGAAGGAGGCACGAGG[T/C]GAAGGGAAGGAGAAAACAGAGGTGGTGGTCAAGAGCACCTTCCATGGGAA
Jagger_c9303_88	4ALC - 0-0.59	2723.23		-	-	-	4AL_7034100	-	-	5AS_1548220	-	-	-	-	-	-	-	-	-	-	-	ACTGGCACTTCTCTGTGCGCCAATGCATCCTCTGGTTGGTGCCAGCGCTC[A/G]ccggccaacctgcaaatttagttttgtatttagttattaatcgatatgat
RAC875_rep_c79282_63	4ALC - 0-0.59	2729.68		-	-	-	4AL_7034100	-	-	5AS_1548220	-	-	-	-	-	-	-	-	-	-	-	GACTTGGACAATCACGGGCGTGTGCTCTGTTTTTCTGGCCGGTAGATCCA[A/G]TAGTAAATAATCCTTGTTTGGTGCGTCCTCCATGAATCAATCAAGGTGCT
Tdurum_contig44500_1107	4ALC - 0-0.59	2729.68		-	4BS_4961210	-	4AL_7175382	-	4DL_14434615	-	-	-	-	-	-	-	-	-	-	-	-	gaggacggcgaatgggtcaggctctccggtatagagcatcacctgggagg[T/C]GAGGAGAACGTCAGCGACGGCGAGGAGTTCGTCGGCGCCGGGGAGAAGCG
Kukri_c55439_235	4ALC - 0-0.59	2729.68		-	-	-	4AL_7138537	4BL_6973063	4DL_14308171	-	-	-	-	-	-	-	-	-	-	-	-	TCAAAGCTACAATCTGGCAATACCATTTTTGCGGTTTCCCCTTGATTACC[A/G]TTGCCAGCATCTCTCAGATGACTACTGGAAGGTTCATGATCAGAACTAGG
Tdurum_contig30438_138	4ALC - 0-0.59	2741.93		-	4BS_4887388	-	4AL_7126302	-	4DL_14423457	-	-	-	-	-	-	-	-	-	-	-	-	ATTCATCAGCTATACAACTGCAACAATCATCAAGAATAACTGTCTTCCCA[A/G]ttgctcatcataaaataaacaagttctttgatttacacagcctatcttct
RAC875_c20750_321	4ALC - 0-0.59	2756.71		-	-	-	4AL_7094977	4BL_7020337	4DL_14391595	-	-	-	-	-	-	-	-	-	-	-	-	GACATTCAAATGGCAAGACTACATTTTCTGGATGAAAAAGGAGAACGCAG[T/C]GAAAGCTAGCGCATACACACTGAAGGCGAGCATCAACGCAGCCAGCAGCG
Excalibur_c9340_549	4ALC - 0-0.59	2765.61		-	4BS_4943626	-	4AL_7176922	-	4DL_14460191	-	-	-	-	-	-	-	-	-	-	-	-	ACGAATCAACAACTCATTGATTCTGGAAGAAACCAAATGGATCAAACAGA[T/C]gaagctattgcacgttcaaaaatggttgttgcgcaaactgtcgaagttgg
Kukri_rep_c104729_580	4ALC - 0-0.59	2769.92		-	4BS_4943626	-	4AL_7176922	-	4DL_14460191	-	-	-	-	-	-	-	-	-	-	7BL_6301431	-	ACGTGCAATAGCTTCGTCTGTTTGATCCATTTGGTTTCTTCCAGAATCAA[T/C]GAGTTGTTGATTCGTCATAGCTGCATAGCCAGGTCCTTCCATAAGAACCA
Ex_c27807_1161	4ALC - 0-0.59	2769.92		-	-	-	4AL_7070533	-	4DL_14468609	-	-	-	-	-	-	-	-	-	-	-	-	TGCTTAAGAATAGATGAAATACTAAAATGAAATGTCTGGTTTTCTAGTTT[T/G]GTAAAACTTTGAGGATACCTGTTAGGGCCAATTTTCCGGGACATATAATC
Kukri_rep_c116699_108	4ALC - 0-0.59	2786.64		-	4BS_4946756	-	4AL_7164507	-	-	5AS_1550789	-	-	-	-	-	-	-	-	-	-	-	ATCCTTGTTAGTTTGCATGGTCTATGTAAGAAGGGGCAGTACAATGCTTG[T/C]CAAGTTTGTTTATATTCTGATGGCTGTTGAATTCTGGACAATGGAGAGTT
RAC875_rep_c112077_167	4ALC - 0-0.59	2800.41		-	4BS_4917325	-	4AL_7156112	-	4DL_14464125	-	-	-	-	-	-	-	-	-	-	-	-	CTGTCAGATGAGCTGGAAAGAGAAGCAACGGATACTTCACCCCCACTTTG[T/C]GATTCAAGAAGTGTATCCTTAACTGAATCAGTGGATGAAACTACTTCTGA
Kukri_c5149_927	4ALC - 0-0.59	2837.83		-	4BS_4922154	-	4AL_7175509	-	4DL_14465094	-	-	-	-	-	-	-	-	-	-	-	-	tttcctgagcctaatcggcgcttgttacagagaatcttgaaaatgatgta[T/C]ATTGTTGCTTCTCATACCATGGAGAATCGGATGACCGCATCAGCAGTTGC
JD_c4599_221	4ALC - 0-0.59	2837.83		-	-	4DS_2289916	4AL_7140267	4BL_6981054	-	-	-	-	-	-	-	-	-	-	7AL_4558152	7BL_6749666	7DL_3384315	AGTGGTTCTAACAGTTAAAAAGGCGCATCTTGGCATTGTTACTACGTTAG[T/C]gttttctcaagattcaagggccttgctgtcgacttcctttgactcaacyg
RAC875_c66157_153	4ALC - 0-0.59	2856.8		4AS_6011092	4BS_4958867	4DS_2308194	4AL_7025004	-	4DL_14128961	5AS_1551493	-	5DS_2780491	5AL_2807021	5BL_10884007	5DL_4576520	-	-	7DS_3948705	7AL_4555209	7BL_6745669	7DL_3375567	GAGAGCAATGGTGATGGCTACAACTACACAGGGGACCTAGATGTGGATCC[A/G]tctagtgctatgtacgatctggatgccacatgtggatccgtctagtgcta
RAC875_rep_c74077_636	4ALC - 0-0.59	2865.69		-	4BS_4962634	4DS_941421	4AL_7074319	-	-	-	-	-	-	-	-	-	-	-	-	-	-	AGAATTCTTGCTGTAGCAGCTGCACAGCGTCGTCTTCTTGAAGCAGAGTA[T/C]GACGAATATGGTGGTACTGATGCTAATGGTGCTGCATTCTGCCGTTCTGC
Tdurum_contig100725_212	4ALC - 0-0.59	2865.69		4AS_6012418	-	-	4AL_7175055	-	-	-	-	-	5AL_2752773	-	-	-	-	-	-	7BL_6738433	-	TTGGCCTATTGGCATGATAAAGACAGAGTGACTTTTCTCTATTACAGGTA[T/C]acatacagtagaaggatttagattctctactttattgtctaaaaccaaga
CAP7_c2731_39	4ALC - 0-0.59	2875.21		-	4BS_4936270	4DS_2309666	4AL_7136433	4BL_6960648	-	-	-	-	-	-	-	-	-	-	-	-	-	GRAAAAAATGTCTCACAAGAGGGCCGAAATGAAAATGG[T/C]CAAAAGTCAGCAATCCAGCATTTCAGTGATTGTATCTAACCAGATTGCTA
RAC875_rep_c73789_269	4ALC - 0-0.59	2875.21		-	-	-	4AL_7148633	4BL_7041566	4DL_14462181	-	-	-	-	-	-	-	-	-	-	-	-	GGGCCGCGACCCCCCAACAAGGTGGCATGGATGAAGACTAGTTTTCTGTG[T/C]ACTCTTGTTTCCTGTGTATCATGCCGTGGGATTTTCGTGCAGAAGACGGT
wsnp_CAP7_c2731_1307600	4ALC - 0-0.59	2875.21		-	4BS_4936270	4DS_2309666	4AL_7136433	4BL_6960648	-	-	-	-	-	-	-	-	-	-	-	-	-	AAAGTCAGCAATCCAGCATTTCAGTGATTGTATCTAACCAGATTGCTATGAAAAAGGCGTAACAAGTGACAGCGCCACGGTACATTGGAACTGCACTGCA[T/C]GCTCTCCTGGAGAGTTATATACAGCATAACAGGATGCCAAATTGCTAATTCTTGCAACACCATTCAGGCCAGGTTCCCAGCGGTTGAAGTTTATGAAGGC
Excalibur_c34559_625	4ALC - 0-0.59	2880.15		-	4BS_4909953	4DS_2322841	4AL_7114656	-	4DL_14227693	-	-	-	-	-	-	-	-	-	-	-	-	TCAGCAGATGAACTGAGAGATGATGAGGAATACGAGGATATTTTGGAAGA[T/C]atgagggaagaagggcgcaaatatgtccacataaatgccattgcagagtc
RAC875_rep_c117459_159	4ALC - 0-0.59	2880.15		-	4BS_4909953	4DS_2322841	4AL_7114656	-	4DL_14227693	-	-	5DS_1949906	-	-	-	-	-	-	-	-	-	gggaagaagggcgcaaatatgtccacataaatgccattgcagagtctttt[A/G]TAGTCCAACCCCATGCAATATTGGCAATCGGGCTTAACCTACAGAAGACA
Excalibur_c3683_328	4ALC - 0-0.59	2885.49		-	4BS_4861095	-	4AL_7111379	-	4DL_14464403	-	-	-	-	-	-	-	-	-	-	-	-	CAAGCTATGGTTCTCGCACCAACTGTAATACTAGCCAATCAACACTATGA[T/C]GTAATGTCTGAGCGTTTCTCCAACTATCCTGACATAAAGGTCGCCATATT
Kukri_c8023_339	4ALC - 0-0.59	2885.49		-	4BS_4911773	-	4AL_7138906	-	4DL_14464555	-	-	-	-	-	-	-	-	-	-	-	-	AGATCTTCTCTGCAATAAGAATCTGAACCAGAATTCTTTAACGCCATTGA[T/C]GAACAGCATTTCAGGATATCAATTGTGCATCACACCAGCCACTGCTAGCT
GENE-4984_561	4ALC - 0-0.59	2913.95		-	-	-	-	-	-	-	-	-	-	-	-	-	-	-	-	-	-	TTGTCATTTACACTCTTATTTGGGTTGCTCTGTTCTGTTGAGTCTAATTC[T/G]TGCATCATCCTAGACTCAGGACAACTGTAACATGTGCAAGTCAACTCTGC
JG_c9275_164	4ALC - 0-0.59	2913.95		-	-	-	4AL_7082651	4BL_7037262	4DL_14471970	-	-	-	-	-	-	-	-	-	-	-	-	CTGGTGTGCTGTTCCATGGAAGTGTGAATTGYAYTGTGTTGTTATTGTAT[T/C]ACTATTAGATCACCGTATTTAAACTGTTAGTTTCTTGGTTTCAGAATTTT
Tdurum_contig22660_306	4ALC - 0-0.59	2913.95		-	4BS_4884253	-	4AL_5062253	-	4DL_14454298	-	-	-	-	-	-	-	-	-	-	-	-	tggcaggtaagatagaccctgtcctagagcttgaagagcctgctggagtt[T/C]CATTGGAGCCAAATTCTGGTGTGAACGAAAGATGTTCAGTGTCAAGTATG
RAC875_c38441_999	4ALC - 0-0.59	2913.95		-	-	-	4AL_7082651	4BL_7037262	4DL_14471970	-	-	-	-	-	-	-	-	-	-	-	-	TCTTGAATCTCTGCCAGAGCAGCAACAGCATTTGCAACCACCATAGGATT[A/G]TTGTCAGAAATTAAGTCTTTGAGGGCCTCTAGAAATCCTCTGTCCTCCAC
Tdurum_contig30974_267	4ALC - 0-0.59	2913.95		4AS_1290373	-	4DS_2301385	4AL_7069329	-	-	-	-	-	5AL_2812286	-	-	-	-	-	7AL_4553458	-	7DL_3393003	gcaccaacaggatagaaatccatctccatcgatcaaacttgtttccaccc[T/G]GTCGTACGTAGTGGAGTACACATACGGCATATTTGATGCCATCGGTTCAT
Kukri_rep_c77525_77	4ALC - 0-0.59	2913.95		-	-	-	4AL_7082651	4BL_7037262	4DL_14471970	-	-	-	-	-	-	-	-	-	-	-	-	GCAGCATCAAATGTGTTCTTTATTGCCAAACGGAAAAATGCAAACATGGA[T/C]GTGCTGTATCTGTCTGCGAAGATCCCCCGTGGGATTCCATTCCTGATAGA
RAC875_c7144_739	4ALC - 0-0.59	2918.26		-	-	-	4AL_7138551	-	4DL_2655116	5AS_1550789	-	-	-	-	-	-	-	-	-	-	-	AACTTCTGAAAATTCCAATTCAGGTTTTCTGTGTTCCATTCAGGAAGAAC[A/G]CATAGTCTGCACTGGGGTATAAAATTATCTACTACTTACCTTTGTGTCTC
Excalibur_c15468_145	4ALC - 0-0.59	2922.57		-	-	-	4AL_7174660	-	4DL_14433456	5AS_1515744	-	-	5AL_2752872	-	-	7AS_4255402	-	-	-	-	-	CATCCAAGGAATAAGGCCATCACAATCATCTATATTCAGCAAGTGCACAC[A/C]GGCATCAGAGTTCTTGCCTGATCTTGACATGCCGCCATTCTCCGGTTACA
Excalibur_c26788_313	4ALC - 0-0.59	2926.63		-	-	4DS_439347	4AL_7113278	4BL_7036245	-	-	-	-	-	-	-	-	-	-	-	-	-	GCGGTGTCCTCTACGGAGTTTCAGTTCGCGGCACCACCGGAGGGATACAT[T/C]GAGCCGGCGCCATTCGACGAGTTGCCGCCGGAATCACCAGAGGACGTGGC
RAC875_c7815_631	4ALC - 0-0.59	2926.63		-	-	4DS_992309	4AL_7113278	4BL_7036245	-	-	-	-	-	-	-	-	-	-	-	-	-	CCACCTGCAGTGACACCAGATCCAGGGCAAGCAGGCCTCAGCATGACCTT[T/C]gctgctccatagttcgcctcagctctgtgcgggaaggtgcagtacttggt
RAC875_rep_c104749_570	4ALC - 0-0.59	2926.63		-	4BS_4929782	4DS_2307194	4AL_7175310	4BL_7011399	-	-	-	-	-	-	-	-	-	-	-	-	-	tgttgctcccttaactttatctcatatagttttgctcttaataactggaa[T/C]GCGCGTTCTTTGTTTTGAAGTTGTGACCTTTCTTCTGTGCAGAATATCCT
Tdurum_contig102406_144	4ALC - 0-0.59	2926.63		-	-	-	4AL_7164507	-	-	5AS_1550789	-	-	-	-	-	-	-	-	-	7BL_6733689	-	caacggtgcttgtgttatctatagttgaagtcgcagtttaatattctttg[A/C]TTTATGCTTGTGTTATATGTGGTTGAAGGGACATCCTTGTTAGTTTGCAT
Tdurum_contig18224_746	4ALC - 0-0.59	2926.63		4AS_6014206	-	-	4AL_7140699	-	-	-	5BS_2243408	-	-	5BL_10880676	-	7AS_4255473	-	7DS_3901274	-	7BL_6746376	-	ATTTTGAATGTGTTCTGATTCTACACAGGTTTGGTAGTTAATCCATGTTA[T/C]tggagattgaagttttttagcaggaattacttggcttcggatagttgcct
Tdurum_contig28732_521	4ALC - 0-0.59	2926.63		-	-	-	4AL_7141479	-	4DL_14367080	-	-	5DS_2779331	-	-	-	-	7BS_3128724	-	-	7BL_6663379	7DL_3369806	TGGTTAGGATTTGGTCATGGCAGCACCTTGCTATTTTCTTTTCTTTAAAT[A/C]TGGTTGCAAGTTTACTATTTTTCCAGAACCATCATCTTACATTTTGGGCA
Kukri_c65547_166	4ALC - 0-0.59	2926.63		-	4BS_4936645	4DS_2289799	4AL_7012377	-	-	-	-	-	-	-	-	-	-	-	-	-	-	GTGGAAAGAGCTGCTGCTGAGGCTCGACAAAGGCAGGCAGCAGCAGCTGC[A/G]GCGGCGGCAAAAGAAAAACAGAGCACACCAAATGATGTTGAGTCCTTCTT
wsnp_Ex_c37383_45143321	4ALC - 0-0.59	2926.63		-	4BS_4914542	-	4AL_7101670	-	4DL_14450605	5AS_1405062	5BS_2294786	-	-	-	-	-	-	-	-	-	-	ggccgtttggagtctctctccttattgctggtcatgatgaacatggacccagcttgtattacacagacccatcggggaccttttggcagtgcaaggccaa[A/G]GCCATTGGGTCGGGCTCTGAAGGAGCTGATAGCTCATTACAAGAGCAGTACAACAAGGAACTGACCATCGCTGAGGCAGAGACCATAGCCCTTTCTATCC
Tdurum_contig12532_482	4ALC - 0-0.59	2930.69		4AS_5444189	-	4DS_2301385	4AL_7172905	4BL_7008809	-	5AS_1508124	-	-	-	-	-	-	-	-	7AL_4553458	7BL_6748756	7DL_3336632	tcttcctgtagtacaagaaaccatatgccggcgagaagccaacttcttca[A/G]TCAATTTGATTAACTCATAAAAGGAGATATCTTTTCTGTCCATGAATCCT
BobWhite_rep_c55243_163	4ALC - 0-0.59	2930.69		-	4BS_4904751	4DS_2308985	4AL_7167797	-	-	-	-	-	-	-	-	-	-	-	-	-	-	TGAAGACGGAAGGTGTCAACAATGTCAACCACCTTCACGGCCTGGTCATC[A/G]ACACCCTCATCGTCACCACCACCCTCAGCAGAGGGATTGGCTCCAATGTC
Excalibur_c92752_175	4ALC - 0-0.59	2930.69		-	4BS_4940609	4DS_2286344	4AL_7167240	-	-	-	-	-	-	-	-	-	-	-	-	-	-	GCAGTGTCAGAAGCACCACATGCATCACACACTCAGACCACTCTCCCTCT[A/G]CTTTTTGAATTGCTTGTGAAACCTGAATGGATGGATCAGCCTGTTCTCAG
IACX141	4ALC - 0-0.59	2930.69		-	4BS_4914542	-	4AL_7101670	-	4DL_14333239	-	-	5DS_2781567	-	-	5DL_4539009	7AS_4070463	-	-	-	-	-	CAGGGTATATCCAATTTCTTAGTGCTTTAACAGGGTAGGTTCTGTTGTTGTTTAACCTAA[T/C]TTATGCATTCTGCCAAATATTGACAAATTGATTCATGTCTACTTACCAGACTGGAAAAAT
RAC875_c40456_145	4ALC - 0-0.59	2930.69		-	4BS_4919870	4DS_2316322	4AL_7166944	-	-	-	-	-	-	-	-	-	-	-	-	-	-	GTGTTAACCTACATGCTGATTCAAGGGGAACCTGTCAATTTGTGATTGGC[A/G]CATCCAACTCAGCCTATGGTGACATTCTTCAAGTTGATGGAGCTATCATC
RFL_Contig3671_380	4ALC - 0-0.59	2930.69		-	-	-	4AL_7136250	-	-	-	-	-	-	5BL_10810939	-	7AS_4062038	-	-	7AL_4557808	-	-	GACACCCGCCGTCGCGATCCTGCATTTGCGTGTCAGCACCACAACAATGG[T/C]GCCGCCCAGATCTCAGAACTCCCATCGGCATGCCCGCGTCATTCGTCGGA
RAC875_c6710_1414	4ALC - 0-0.59	2935		-	4BS_4936645	4DS_2289799	4AL_7012377	-	-	-	-	-	-	-	-	-	-	-	-	-	-	GCTGCAGCCCTCTCACGGGCTTCCTGATGAGCCCTCTGCACAGCAGCACG[A/C]TGTGAGCGTTGGCGGGCATCCCTTT
Excalibur_c106368_683	4ALC - 0-0.59	2939.31		-	4BS_4875708	4DS_2291280	4AL_4203133	-	-	-	-	-	-	-	-	-	-	-	-	-	-	GACAAGCAAAAACATTGATGTTTGTTCACATAGCCCCCGAACCGGATGCC[A/G]TTGGTGAATCAATAAGCACTTTGAAGTTTGCTGAGAGAGTTGCCAGTGTT
D_contig31569_320	4ALC - 0-0.59	2943.37		-	-	4DS_2307005	4AL_7140079	-	-	-	-	-	-	-	-	-	-	-	-	-	-	ATCAGAGAGAAAATAAAAGCAATCCATCCATGTGCGATTTGATACGGGGGCACAAAAGCAAACAACAATTTCCAAGGTGCGATGATTGAGTTCCAACATATTATGATAAATCTCAGGCAGACAG[A/G]ATCCATTTTCTTTAGCTCAGGACTCTCCAGCTGCATATATCAACAAATCACTTAATATTCTAGAAGTTCTGAGACAGAAACGTACTTCTTCTGTTTTAAGTCAGCTTTCAGTGTATACTCTGATG
GENE-2708_165	4ALC - 0-0.59	2943.37		-	4BS_4929782	4DS_2307194	4AL_7167822	4BL_7011399	-	-	-	-	-	-	-	-	-	-	-	-	-	CTGAATCTTCACAAACCCTTTTAGAGCCTGTTTATTTCATGCTCCCTCCG[T/C]CTTAGTGCTRAGATACATTCATTTGAGCGATAACTAATTCCAGATG
Jagger_c503_186	4ALC - 0-0.59	2943.37		-	4BS_4755058	-	4AL_6566977	4BL_7036394	4DL_14311818	-	-	-	-	-	-	-	-	-	-	-	-	cgtcgtcttccagttaaatcatggtgacattgaattcggcttctttcctc[A/G]TGTTGCACCTAAGACAGTTGAACACATTTTTAAACTTGTGCAGCTTGGAT
Ku_c45460_411	4ALC - 0-0.59	2943.37		4AS_5229080	-	-	4AL_7177255	4BL_4591204	-	-	-	-	-	-	-	-	-	-	-	-	-	TAGGTGATGGCTTGCTATGAAATTTAGTGAATGAGAAAATTGACTTATTG[T/C]TGTGCTTGTACAACTGTGTAATTTTYYTGATTTTTTATTTGTTTTTGYGA
Kukri_s109220_100	4ALC - 0-0.59	2943.37		-	4BS_4899157	4DS_2307499	4AL_7111607	4BL_6966135	-	-	-	-	-	-	-	-	-	-	-	-	-	AAAGTATCAGAGGAGCAACGCCAAGCAAGGTCGTCAGGACGGCCACTCAC[T/C]gacgtagccactggttcttctccagtgaggtgactggaccgcttggtggg
Kukri_c5626_1097	4ALC - 0-0.59	2943.37		-	4BS_4929960	4DS_2297055	4AL_7104293	-	-	-	-	-	-	-	-	-	-	-	-	-	-	ATGAACATGTCTGGCATTGTGTACTGCCTCTCGAAGAATGAATGTGCGGA[T/C]ACTGCCAAGTTCTTGAGGGAGAAGTACAAGATAAAATGTGCGCATTACCA
Kukri_rep_c73106_519	4ALC - 0-0.59	2947.22		-	4BS_4949326	4DS_2277038	4AL_7073388	4BL_7018464	-	-	-	-	-	-	-	-	-	-	-	-	-	CCTACAAAGGTTGTATGCCTGACCCAGGTAGTTACTGCTGATGAATTAAA[A/G]GATGATGAAGAATATGAGGACATTATGGAGGACATGAGGTTGGAAGCTGG
RAC875_c9079_1144	4ALC - 0-0.59	2947.22		4AS_5993946	4BS_4887549	4DS_2320985	4AL_7174903	4BL_6868704	-	-	-	-	-	-	-	-	-	-	-	-	-	TTCAACTGGCAACAGCCAAGCTTTTTGTAATACTGTTGAAAAAGTTTGAG[T/C]GATAGCAGTCTGGCCTAATTGCCACGCACTCTTCTCATGTTCCTTGTTTT
Ra_c110014_144	4ALC - 0-0.59	2947.22		-	4BS_4949326	4DS_2277038	4AL_7073388	4BL_7018464	4DL_12107680	-	-	-	-	-	-	-	-	-	-	-	-	TGTTTATGCTTCCTACTAGAAATTTATTGGTACATTGCAGGTCAGTTACC[T/G]GGCTCTTCTATTCCTGGAATGTTCCCGAACATGCTCCCTTTTGCTGTTGG
Tdurum_contig12103_508	4ALC - 0-0.59	2947.22		-	-	-	-	-	-	-	-	-	-	-	-	-	-	-	-	-	-	TCATCATCCTCCGAATCCTCATCATCGTCATCGGTGTCTTCCTCATCATC[A/G]tcgtcatctagatcttctgctccatcaccatcatcatcatccccgtcctc
Tdurum_contig12103_599	4ALC - 0-0.59	2947.22		4AS_5993946	4BS_4887549	4DS_2320985	4AL_7174903	-	4DL_5925137	-	-	-	-	-	-	-	-	-	-	-	-	CCCCGTCCTCTTGAACGTCCTTGAGATGAATGCAGGACTCCATCAATGAT[A/G]TATAGCAGTCTTGCAACACCTTGGTGCCACCCATGGAAAGGGCCAGCAGT
Tdurum_contig30668_248	4ALC - 0-0.59	2947.22		-	-	-	4AL_7171879	-	-	-	-	-	-	-	-	-	-	-	-	-	-	TCTTGAAAAAAAGAAACATTGTACAGTTAAAAACGAATATCAAGCACAAG[A/C]acaagcacatggaaaaggaccacgtggacattttttccgtttcgagcttg
wsnp_Ex_c12481_19890975	4ALC - 0-0.59	2947.22		-	-	-	4AL_7171879	4BL_7041421	4DL_14341874	-	5BS_2237838	-	-	5BL_10903710	-	-	-	-	-	-	7DL_3395141	CYCGTTTTGAGTGTTATYTGCAAAGTTCATCCGTTAGTGAAAGGAACATTTACTCTTCTTTGTTTTAGTGTTGTCTCCCTACTTTTATGGCAGAGAATGG[T/C]GTGGCACCGATGATTGATGGAGTAGGATTTAACCAAGCTTGGTGTTACCAAGCTACACCCGTTATCACCTGAAGTTATCTCACGCCAAGCGAGGATCAAC
Tdurum_contig12103_139	4ALC - 0-0.59	2947.22		4AS_5993946	4BS_4887549	4DS_2320985	4AL_7174903	-	-	-	-	-	-	-	-	-	-	-	-	-	-	tactaaaacgaaatacaaacaaaataaagctaataaaagccgcaaagcta[A/G]CATAGAAAACATGTTTGGAAAAGAAAATCTGCACAAGTCTAACACCTAAG
RAC875_c7606_585	4ALC - 0-0.59	2947.22		-	4BS_4861587	4DS_2281922	4AL_7120638	-	-	-	-	-	-	-	-	-	-	-	-	-	-	TTTCATGGACCACAGATTGGAAATTCCGGGTGACATAGATCCTCAGTGGG[T/C]atcaatgattgagagttgttgggacagtgacccacagcgccgcccttcat
wsnp_BE444858A_Ta_2_1	4ALC - 0-0.59	2951.06		-	4BS_4902999	4DS_2289799	4AL_7100611	-	4DL_14230432	-	-	-	-	-	-	-	-	-	-	-	-	GGCTCTTTGGTTTACATCATTGTATAGATGGTTTTTTCATCCCTATGCTTTGGTTAGATT[A/G]TTTGATTTAAATAGGCTAAACGTTGGTTCCTTGATAATATGTAGGAGAAGAATGTTGCAA
RAC875_c12568_360	4ALC - 0-0.59	2954.91		-	-	-	4AL_1667161	-	-	-	-	-	-	5BL_10821977	-	-	-	-	-	-	-	GATCCAGAGCACCAGATCAATCAATCTTTGAATATGACAGTGTCTGCGAT[T/G]GCCATGAGCGGGCCAAGGCAGTCAGGCGCAAACATGTGCTCATAGGTGCA
RAC875_rep_c119925_110	4ALC - 0-0.59	2954.91		-	4BS_4963188	4DS_2287897	4AL_2529103	-	-	-	-	-	-	-	-	-	-	-	-	-	-	TTCAGGGCATAAAATTTCGTGATCTGATGCCTTGTGCGAATAAGGTCCTT[T/G]gccataacttttacagctcccatctgtccttgcttggccaccttcttgat
RFL_Contig4438_1210	4ALC - 0-0.59	2954.91		-	4BS_4859507	4DS_2325645	4AL_7171624	-	-	-	-	-	-	-	-	-	-	-	-	-	-	CAAGGGCTCCAGTGGCCGGGTTTGCTACGCATGCTCGCGGCTAGAGAAGG[T/C]GGGCCGCCGGAGGTGAGGATCACCGGCATTGACCTCCCTCAACCTGGGTT
RFL_Contig4438_916	4ALC - 0-0.59	2954.91		-	4BS_4859507	4DS_2325645	4AL_7171624	-	-	-	-	-	-	-	-	-	-	-	-	-	-	GCCATTGAGCTGCTGAAGCGAATCAGGCAGCATTCGTCCCCGAAGGGGGA[T/C]GCAGGGCAAAGGCTGGCGCATTATTTCGCCAATGGGCTGGAGGCACGGCT
CAP8_rep_c6081_113	4ALC - 0-0.59	2954.91		-	4BS_4872229	4DS_2300718	4AL_7097643	-	-	-	-	-	-	-	-	-	-	-	-	-	-	TCGTGCCTGCCCCAACGACTGATGGGATCATGGAAGTGTAGGGATGCAGT[T/C]CCTTGTGTGTGTAAGGCTGACTGGTGCTCATGGGTTGAGCTAGCTGACTG
Excalibur_c30956_254	4ALC - 0-0.59	2954.91		-	4BS_4899438	4DS_1146369	4AL_7020598	-	-	-	-	-	-	-	-	-	-	-	-	-	-	GCCGGTGATCTTCACCTCTGGTGGTCCACCTTCTCTAGCTGCAAGCATAC[A/G]TAACAGGCCCGGCCACTGCAGTCCTTGACTCAGACCATAGTCCACAATGT
GENE-2882_8	4ALC - 0-0.59	2954.91		-	4BS_4872895	4DS_2318255	4AL_7086518	-	-	-	-	-	-	-	-	-	-	-	-	-	-	TCAAGCT[T/C]CCACCAAAACCAGAAATGAGGTAAACAAGACCAATCCTCACTGTACACCA
Kukri_c39598_262	4ALC - 0-0.59	2954.91		-	4BS_4963188	4DS_2287897	4AL_2529103	-	-	-	-	-	-	-	-	-	-	-	-	-	-	AAAGCGCCTGTTCAAGCTGAAGCTGCGGGCGGGATGGACGGTGGAATAGA[T/C]GATGACTTGCAGGCACGGCTTGATAACCTGAGGAAGATGTGAGCACTGGA
RAC875_c3393_294	4ALC - 0-0.59	2954.91		-	4BS_4963188	4DS_2287897	4AL_2529103	-	-	-	-	-	-	-	-	-	-	-	-	-	-	TCATCTATTCCACCGTCCATCCCGCCCGCAGCTTCAGCTTGAACAGGCGC[T/C]TTTCCCGCTGCAACCGGCATGGCGACTGCGGTAGCCGGGGCCTTGACAAG
BobWhite_c21904_864	4ALC - 0-0.59	2958.57		-	4BS_4910205	4DS_2287564	4AL_3709155	-	-	5AS_1473229	-	-	-	-	-	-	-	-	-	-	-	GCCTCGTGGGTGCCGTCGCCCATGGGGGCCTGGAACAGGGAGTCCACGAT[A/G]CCTTTCCCCCTGGTGATGTCCTGCTGGTCGTCGGAGATGTCGTAAGCGAG
BobWhite_c38802_440	4ALC - 0-0.59	2958.57		-	4BS_4910205	4DS_2287564	4AL_3709155	-	-	-	-	-	-	-	-	-	-	-	-	-	-	AAGCAGACCGATGCCGATCGGTGGAAGGGTCTCGCTTACGACATCTCCGA[T/C]gaccagcaggacatcaccagggggaagrtaccakggaskggccgccgacg
BobWhite_rep_c67506_170	4ALC - 0-0.59	2958.57		-	4BS_4910205	4DS_2287564	4AL_3709155	-	-	-	-	-	-	-	-	-	-	-	-	-	-	AACACCAGCTCGCACTGGAACGACTTGCCCTGTCCCTTGCCTCCCCAGAT[A/G]CCCAGGATGAGAGGGACCTTGATGTTGGGGAGTGTCATGAAGTTCTTGGC
CAP7_s13093_198	4ALC - 0-0.59	2958.57		-	4BS_4910205	4DS_2287564	4AL_3709155	-	-	-	-	-	-	-	-	-	-	-	-	-	-	TAATATATAAAGATATTGAGTATACCTATTTGGTAAAGACAAATAGAACT[A/G]CTTATCATTTGTCACTCTCAGTGTCCATTCCTTCAGTGGAGACTGCTTCT
Excalibur_c7123_814	4ALC - 0-0.59	2965.72		-	4BS_4942385	4DS_2286567	4AL_379239	-	-	-	-	-	-	-	-	-	-	-	-	-	-	ACCGAAGACTTCCCAGCAACACCACCACACAAGTTCAACTACACAGGAAG[T/C]GGCCCCAAAAACCTTCAAACCATGAAAGGAACCAGGGTTCATAGGCTGCC
BobWhite_c4264_325	4ALC - 0-0.59	2973.21		-	4BS_4949709	4DS_2269511	4AL_7102758	-	-	-	-	-	-	-	-	-	-	-	-	-	-	CACTCTCCAGCAAGCTGCTTCTCTGAGGAGTGAGGATAGTTTCCCTTCAT[A/C]GACGCAACTAGCCGCATGATGTAGCATGCCTTACCTTCATTTAGCGCTTC
CAP8_rep_c4633_93	4ALC - 0-0.59	2973.21		-	4BS_4949709	4DS_2269511	4AL_7102758	-	-	-	-	-	-	-	-	-	-	-	-	-	-	GAGTGGTACCTGGCCGTCAACACGCTCATGGCGGCGGCGCTGCCCTTCCT[T/G]GGGGACTTCATGAGCCTCACGGGGGCGCTCAGCACGTTCCCGCTCACCTT
Excalibur_c1147_1067	4ALC - 0-0.59	2973.21		-	4BS_4928147	4DS_2309782	4AL_7106846	-	-	-	-	5DS_691046	-	-	-	-	-	-	-	-	-	tgcaatatatcctctgagaacaatatcagccttgcgggcgtagacgtcgg[T/C]GAGGGTGGCTCCCCATCCGCCGTTGCTGAAGCTGTACTGCACGATGGAGG
Excalibur_c12075_130	4ALC - 0-0.59	2973.21		-	4BS_4942385	4DS_2286567	4AL_379239	-	-	-	-	-	-	-	-	-	-	-	-	-	-	GTGGTGGTGGCTTGACGAGAGTGAGGCGTGCTGTGGCAGAGACAGTGTTA[A/G]CATAGTGCAAGGTAGCAGTGCCTGTTTTGTTGTCAACTTGTAGTGGAGCA
Excalibur_c39369_916	4ALC - 0-0.59	2973.21		-	4BS_4567592	4DS_2283837	4AL_7109628	-	-	-	-	-	-	-	-	-	-	-	-	-	-	GCATGGGCTTCCAAGGTATTTGGATAATAGCAGCTCCCTGATGGCTGTAT[T/C]GGTGAGCAATCTGCTCCACCAATACCGCACGCATAGTCCAGCGCTTCCTG
Excalibur_c8655_278	4ALC - 0-0.59	2977.06		-	4BS_4867673	4DS_2325901	4AL_7085362	-	-	-	-	-	-	-	-	-	-	-	-	-	-	TCGCTACCTGCAGCATCCTCAAACCACCGTCCATCCTCGCTGCCAGAGGG[T/C]gtgcagtttgtcttgaacactttaccggttcataaccaaaacattggaga
GENE-2463_463	4ALC - 0-0.59	2980.9		-	4BS_4866782	4DS_1175930	4AL_7095650	-	-	-	-	-	-	-	-	-	-	-	-	-	-	GCCGATGTACATCAATCAGAATGATCATTTGTTAGCTCTTGCACACTATC[A/G]CGTGATGAACTATAATTTTGGAAGTACAGAGATCC
Kukri_c36178_564	4ALC - 0-0.59	2980.9		4AS_5911201	4BS_4867673	4DS_2325901	4AL_7085362	-	4DL_2755263	-	-	-	-	-	-	-	-	-	-	-	-	GCCTCACTCAACCCTGAGAAGCCGTGGGACTGGCGAAGAGAGCAGCGCAA[T/C]GGTGGCATTCAGGTCTACTAATGGCTCCATCCATGTCTCGAACTAATGGT
Kukri_c40182_119	4ALC - 0-0.59	2980.9		-	4BS_4866868	4DS_2287772	4AL_7110342	-	-	-	-	-	-	-	-	-	-	-	-	-	-	ATCTCCATAAGCTTGCGTAGCATGACATAGTCACCAAGCTGCCCCTCTCT[T/C]AGGATATCAGAAGCAACTGGGCTTCCTCCATAGGGGCTTTGAGCTAGTAC
Kukri_c47169_544	4ALC - 0-0.59	2980.9		-	4BS_1315854	4DS_2310006	4AL_7113103	-	-	-	-	-	-	-	-	-	-	-	-	-	-	AGAACCAGATGACATAGGAGTGGAGAGCCAGAAGATGACACTGACAAGCA[A/G]AACACGCCGAATGCGGAGGTGGAGAGCCAGAAGATGACACTGACAAGCAG
Kukri_c9590_704	4ALC - 0-0.59	2980.9		-	4BS_4946415	4DS_2326861	4AL_7167203	-	-	-	-	-	-	-	-	-	-	-	-	-	-	attacccggttcaggtcaccgttcctgtccgtgctttgatagctctgtca[T/C]GGAGAGTGCTCTTAGTTGATGGATCATTGCGCAACAAGTCGTTTCCTTCA
Kukri_rep_c99048_211	4ALC - 0-0.59	2980.9		-	4BS_1315854	4DS_2310006	4AL_7153141	-	-	-	-	-	-	-	-	-	-	-	-	-	-	AGAGCATGCACACTTGACTCACCCATGGTAATGCTAGCCTTCCTCCTCGC[T/C]ACTCTCAACGAAAACAACACCCTTATCTTTCTTTTGCCTCTTAGCTCCAT
RAC875_rep_c69885_654	4ALC - 0-0.59	2980.9		-	4BS_4863679	4DS_2284288	4AL_7085282	-	-	-	-	-	5AL_2774770	5BL_10880387	5DL_4544512	-	-	-	-	-	-	ATTGAATCGCAGAAAGAAGAAAAAGCCAAAGAGCAGGAAGAGAAGGACGT[T/C]gttgctcagcagaacatgtacgctcaattgctccctctcgccttgcctgc
Ra_c54728_1208	4ALC - 0-0.59	2980.9		-	4BS_4939931	4DS_2289313	4AL_7038004	-	-	-	-	-	-	-	-	-	-	-	-	-	-	GTTGCAGGAGCTTTTTGTCAATTTCTTCGAGTTTCCCATCACCCAGAGAT[T/C]CATTAATGCTAATAGCTAAATCTACCAGCCTTTGCACGTCATCAGTAGAA
TA006057-1643	4ALC - 0-0.59	2980.9		-	-	4DS_2280322	4AL_7089422	-	-	-	-	-	-	-	-	-	-	-	-	-	-	CAAACATTGAGGCACCTGCACCCATACCTGCTaTTTTCGCTTTGGCtccA[T/C]C
Tdurum_contig13388_508	4ALC - 0-0.59	2980.9		-	4BS_4901464	4DS_2280322	4AL_7089422	-	-	-	-	-	-	-	-	-	-	-	-	-	-	GCTGATGGATAGCCATGCCCATATCCCTGTGGCTGTGGAGGGTAATAGGC[A/C]ggagggcatccatgcccggcttgtggaggggggtatgcagggtacgcgat
Tdurum_contig15091_385	4ALC - 0-0.59	2980.9		-	4BS_4913898	4DS_2280322	4AL_7089422	-	-	-	-	-	-	5BL_10806573	-	-	-	-	-	-	-	gaggttgtattttcggcaagatcatctgccgtagctgctcttaagaagta[T/C]AACAACGTGCATCTTGATGGCAAACCTATGAAAATTGAAGTCATTGGGAC
Tdurum_contig29008_271	4ALC - 0-0.59	2980.9		-	4BS_4928147	4DS_2309782	4AL_7106846	-	-	-	-	-	-	-	-	-	-	-	-	-	-	TTGGTGGTAGTTTACTTTGGTGGCAATGATTCGATTGCTCCGCACCCTTC[T/C]GGGCTTGGACCTCATGTGCCACTTGAGGAGTACATGGACAACATGAGGAA
Tdurum_contig21679_307	4ALC - 0-0.59	2980.9		-	4BS_1315854	4DS_2310006	4AL_7113103	-	4DL_13947990	-	-	-	-	-	-	-	-	-	-	-	-	tcaggatgaatgactgaaattttaccgacctggttaccaggaagataaga[T/C]GGTGATCAAAAGGGTGTAGAAAGATGGAGCCTCTGCTCACACCAAATGGA
Tdurum_contig29008_905	4ALC - 0-0.59	2980.9		-	4BS_4928147	4DS_2309782	4AL_7106846	-	-	-	-	-	-	-	-	-	-	-	-	-	-	GTGTTATTCATCTGATGGAAGAACGTGATAAGATGTTTCTGAATTGCAAG[T/G]gtccatcgggtcgtagaattaataatgaacatgtttgagttgaacaaggt
Tdurum_contig19143_311	4ALC - 0-0.59	2980.9		-	4BS_4951186	4DS_2301253	4AL_7141425	4BL_4877824	-	-	-	-	-	5BL_4515948	-	-	-	-	-	-	-	GCCGCCGCGACTAGGACATGTTCTTCATCGCCGTGCTCCGCAGGGCCTTC[A/G]ttgagcgggagtacaccgacgggcactttcatctccacctgtacagctcc
Kukri_c7932_104	4ALC - 0-0.59	2984.96		-	4BS_4888002	4DS_2324683	4AL_7123584	-	-	-	-	-	-	-	-	-	-	-	-	-	-	TCTAGTCCATTTGGTAGCACATTTCAGCAAACACAGCCAACATTTGGCAA[T/C]AGCACTTTTGGCACCACAACTACGCCGGCCTTTGGTACCACAACAACTCC
BobWhite_c13766_161	4ALC - 0-0.59	3007.91		-	4BS_4921445	4DS_2315729	4AL_7126572	-	-	-	-	-	5AL_2379831	-	5DL_4487742	-	-	-	-	-	-	TCCTGGGGAGCCTCAAACCTCGAGGGGGTATCGATTCCCATCATACAGCA[T/G]agtcctgatatcaaaatgatcagcagcactagtccaacaaaagttccttc
JG_c2451_622	4ALC - 0-0.59	3021.67		-	4BS_4875486	4DS_2288657	4AL_7125421	-	-	-	-	-	-	-	-	-	-	-	-	-	-	TCAGTGGATGGAAAGATATGTATTTGGGATGTTAGGACAGAGAAGAAACC[A/C]TGTATGTCTATTAAGGCTCACAATGCTGATGTTAACGTTATCTCCTGGAA
JG_c623_307	4ALC - 0-0.59	3040.87		-	4BS_4883322	-	4AL_7150296	-	-	-	-	-	-	-	-	-	-	-	-	-	-	TAACCRCAGAGTTCCTACTATCTTAACTAGGATGGATAGATCACAAATAT[T/G]CCCGACTCTTTCTCTTTCATTCTCAGCAATGGACGTCTTCTCTCATAGAT
Ku_c53724_566	4ALC - 0-0.59	3040.87		-	4BS_4899950	4DS_2324924	4AL_7061641	-	-	-	-	-	-	-	-	-	-	-	-	-	-	TGCCGCAAGCATATATCAAAATGAATGAAAAGGTTGCCACGATGATATCT[T/G]TGTCAATTTGCTTTCGCTTGTTGACCTGCCGCAGAGCATATCAAAAATAT
Kukri_c12616_844	4ALC - 0-0.59	3040.87		-	4BS_4875486	4DS_2325367	4AL_7084131	-	-	-	-	-	-	-	-	-	-	-	-	-	-	AGCTTCAGATCTCGGTGGTATACACCCCTGCTATGGCAATAATCAACAGC[A/G]TTGATCAACTGCTGAAAGTATCTGCGGGCTTCATCCTCCTTCAAGCTCCC
Kukri_c4084_4480	4ALC - 0-0.59	3040.87		-	4BS_4893333	4DS_2319800	4AL_7127854	-	-	-	-	-	5AL_2782633	5BL_10844284	5DL_4527903	-	-	-	-	-	-	TGTTGTCTCTGTAAGAAATCTTATTGTCCAGATTTCCTATATGTCCGCTG[T/C]gagcagtgtaaagcttggtttcatggtgatgccttgcgacttgaggaaga
Kukri_c44960_605	4ALC - 0-0.59	3040.87		-	4BS_4922245	4DS_2306400	4AL_7141663	-	-	-	-	-	5AL_1198502	5BL_10864832	5DL_4569719	-	-	-	-	-	-	GTGCATCCAGCAACCTCACCTCCCACCATGACCAGTGCTATGGGTGATGA[A/G]CCCAAGATAACAGCAGCAGCTATGGCAGATAAGCTTGCATCTTTGTCATC
Kukri_c6431_381	4ALC - 0-0.59	3040.87		-	4BS_4893333	4DS_2319800	4AL_7127854	-	-	-	-	-	-	-	-	-	-	-	-	-	-	CTGTGGCCTGCGCATACACCGTCAGTGCTCACCTTGGGATGAAAGCGACC[T/C]GCCTGTTGAGAGTGCCGACTGGGCCTGTGGTGCTTGCCGGGAGTGGCGAT
Kukri_c9395_115	4ALC - 0-0.59	3040.87		-	-	4DS_2288189	4AL_7100937	-	-	-	-	-	-	-	-	-	-	-	-	-	-	AAGGCCGAGCTGCAAGAGCCTGAAAGCACCTGTACTGGAAGCTGTAACAA[T/C]GGTGTACACTATCAGTATCAGTTTGGTGAATTCATGAGATCATGTTGGCA
CAP8_c2722_258	4ALC - 0-0.59	3040.87		-	4BS_4905264	4DS_2311190	4AL_7045732	-	-	-	-	-	-	-	-	-	-	-	-	-	-	CGCCTCGAGGACGACGACGACGACCAAGGGCCCTTCTCTCGATTCCGGGA[T/C]GAGGTCGCCGCCGTGCTCAGCTTCCTCTACCGCACCCAGAAGGAGCTTGC
Ex_c2544_299	4ALC - 0-0.59	3040.87		4AS_5936100	4BS_4883322	4DS_2324298	4AL_7150296	-	4DL_3159711	-	-	-	-	-	-	-	-	-	-	-	-	AAGAAACATATTAAGCAAGGGGAAGGACAAACAGGTGGGATCTTCTCAAT[T/G]GAAGCTCCACTTCATGTTTCAAATGTACAAGTAATTGATCCAGTCACCGG
Kukri_rep_c111983_449	4ALC - 0-0.59	3040.87		-	4BS_4883322	4DS_2324298	4AL_7150296	-	4DL_14128423	-	-	-	-	-	-	-	-	-	-	-	-	ATGRCAGTGACAGTAAATCGGAAGGTGTTCCTCTTCCTCAGCAGGATGGT[A/G]CCAAAGATGGGAGCGATAAAGAGAAGCATGCCGAACTTCTTGCTCTTCCT
Tdurum_contig32919_223	4ALC - 0-0.59	3040.87		-	4BS_4892896	4DS_2326014	4AL_7171073	-	-	-	-	-	-	-	-	-	7BS_3035437	-	-	-	-	GAAAATGTTTCTGATTCTACAGGTCTGCTCAGACTGCAGGAAAAGGAACT[T/G]caagcagcttctagctaggctttacatcatggcagcatgccaacaacgcg
wsnp_CAP7_c2931_1395666	4ALC - 0-0.59	3040.87		-	-	4DS_2324298	4AL_7150296	-	-	-	-	-	-	-	-	-	-	-	-	-	-	TGCCATTTCTAAACTTGATCCACATTACAAGAAATTACGCCTAGACAAACCAAAACTACCTCGAGGTGACCTAACACAGTTCCGAATGAATGGTGATGCC[A/G]AAAACGGTTTCACAGTTCACCGGGCTAAGCAGGTTTGTATGGAAAATCCGACCAGGGCGACATGTACTTATTACACAATTAGCTGGCGCTAGAACCGAAG
wsnp_Ex_c14793_22908140	4ALC - 0-0.59	3044.37		-	-	4DS_2273782	4AL_7168659	-	4DL_2016532	-	-	-	5AL_2786432	5BL_10749102	-	-	-	-	-	-	-	ATCCTGGAAGAGCACTGGTGTGGGATCCGCTGCTGCCAGGTATGCTTTTCTTCCTTCCCGTCCTCTCGATCCACTTCCTCTCTTTGTTTCTGAATTTTGC[A/C]CTCAAATTGTGAGGTGAGGCTCAAAAAATACAGTGGTTACCGAYGGCGGCGACGACCACGAAGATTGTCCCAGCATCTGGAACAGTGGATGCATTGAGAT
BobWhite_c36431_84	4ALC - 0-0.59	3044.37		-	4BS_4935673	4DS_1796013	4AL_7087344	-	-	-	-	-	-	-	-	-	-	-	-	-	-	TCCACTCCGGCTGCGCCACCAGATACCTGACGAGCTTCTCCTGTAGGGAC[A/G]TGTCTCTGCTTACCTTCTCCGGCGGCACGGCCTTGGAGGGGCGGTTGTAG
BobWhite_rep_c64572_213	4ALC - 0-0.59	3044.37		-	4BS_4894233	4DS_363150	4AL_7154505	-	-	5AS_978831	5BS_2277044	5DS_2776018	-	-	-	-	-	-	-	-	-	GAGCTAGCAAACATAGATAAACAGCAATGATAACTCTAAGTGGCCTTGTC[A/G]GCCTTGGCAGCAGAGGCGGCAGCCTGGCCTCTGAGACGACCAGTCCTCCT
CAP11_c2450_256	4ALC - 0-0.59	3044.37		-	4BS_4905264	4DS_2311190	4AL_7045732	-	-	-	-	-	-	-	-	-	-	-	-	-	-	CTGCGCCTGGAGGACGACGGCGACCAAGGGCCCTTCTCTCGATTCCGGGA[T/C]GAGGTCGCCGCCGTGCTCAGCTTCCTCTACCGCACCCAGAAGGAGCTCGC
CAP12_c1726_114	4ALC - 0-0.59	3044.37		4AS_5932311	4BS_4872443	4DS_2291014	4AL_7155171	-	-	-	-	-	-	-	-	-	-	-	-	-	-	CATGGACAGCACCAACGGCACCTACGTCAACGAGAGGAAGCTGGTGCCCG[T/G]attcccggttgccgtccaacccgggagcctcctcatcttcggtgacatcc
Excalibur_c11937_452	4ALC - 0-0.59	3044.37		-	4BS_4942918	4DS_2316006	4AL_7061858	-	-	-	-	-	-	-	-	-	-	-	-	-	-	CAAGGGATGGTCCAGCTCGAGTAGACAAGCTTCTTGTGAAAGATGCTCCA[T/C]ATTCTTCACTTACACTGACGGGATAAGAAGCACTCTCAGTTCTAGCAACT
Excalibur_c25065_685	4ALC - 0-0.59	3044.37		-	4BS_4898025	4DS_2283386	4AL_7087171	-	-	-	-	-	-	-	-	-	-	-	-	-	-	TTAGCCCCAACAGGTGGTACAAAACTTGACCTTCCTGTTGATTGTGCGCG[A/C]TTTGCTACACCAGAGTCCACACCGTTCCGACCTAACTAGGTAAACGAGGA
Excalibur_c41136_315	4ALC - 0-0.59	3044.37		-	4BS_4867424	4DS_1516782	4AL_7139664	-	-	-	-	-	-	-	-	-	-	-	-	-	-	GCAAGCAAAGCCGGCAGCGCAACCGTGGGCGAGATGGAGACGGCGAGGAG[T/C]GAGTGAGGAAAGACTCTTCTTGTTGTTCTTGGCTTGGGTCGTCGTCTCAT
Excalibur_c63969_274	4ALC - 0-0.59	3044.37		-	-	-	4AL_7171720	-	4DL_14308963	-	-	-	5AL_2780615	-	-	-	-	-	-	-	-	AGTTCGGCATGCAAGTCTATTCGCAGTCTCGCACCCTAATGTAATCAGTC[A/G]AGTAGTGACGGGAAGGCGCCGCCGACCAGGATGTGGAGGAAGATGGGGTT
Excalibur_c64046_141	4ALC - 0-0.59	3044.37		-	-	-	4AL_7174970	-	4DL_14437692	5AS_345522	-	-	5AL_2769897	-	-	-	-	-	-	-	-	ACTCATGCTCCTTCCTCTCACATTAACTTCAGGCCTCTAACAATCACCGA[T/C]CTTTGACTAATCATTCTGAAGTAATACAACTTTAACTTAAAACATGAAGA
Excalibur_rep_c106120_300	4ALC - 0-0.59	3044.37		-	4BS_4917015	4DS_2283386	4AL_7080866	-	-	-	-	-	-	-	-	-	-	-	-	-	-	GAGTCATCATCCCCAGTATCCATCATTTCTGTAGATAATGCTGCTAATTC[T/G]CCGAGGAACGCCTTGAAGCCAAATGAGTTGGTGCCTGACAAAGATTGATG
JD_c31812_293	4ALC - 0-0.59	3047.71		-	4BS_4942918	4DS_2316006	4AL_7061858	-	4DL_14228846	-	-	-	-	-	-	-	-	-	-	-	-	TGGGAGTTGAATTCATATTACCAATCCTCACAAGCTGGTASCTCAATCCC[T/C]GACCACGATTCGCTCAAGTCAAGCTTCAAGGAACAGAAGCGTGTGGTGAG
JG_c1476_95	4ALC - 0-0.59	3051.06		-	4BS_4875486	4DS_2288657	4AL_7125421	-	-	-	-	-	-	-	-	-	-	-	-	-	-	CTCCGACCACCTCCCCCTCCCCTCTCTCCGGCAGACCTCAGCCTTAGCGT[T/C]CTCCTGATGGGTCGCACAGTCAAGAAGGCCGGCAAGTCCAAGTCGAAGAA
Kukri_c29695_202	4ALC - 0-0.59	3051.06		-	4BS_4889794	4DS_2317360	4AL_7153349	-	-	-	-	-	-	-	-	-	-	-	-	-	-	CAAATTCTTTTGGCGGTTCTTATTAGGACTTGAATTGTTCTGCAATGGTT[A/G]CTGTTGATGTTCATAGTCGCCATGTTCCTTGTTGGGTTCATCTGCAAGCA
Kukri_c30131_1073	4ALC - 0-0.59	3051.06		-	4BS_4863544	4DS_2321923	4AL_7173114	-	4DL_12364506	-	-	-	5AL_2808161	5BL_10814885	5DL_4547318	-	-	-	-	-	-	gcccccaggtcttcagaaagctgaagaaactcataatatccaaggccatc[A/G]TCAGTCCAGTAATGCCAAACATCTCCGAAGTGTCCAGGCCTCTCTTCCCA
Kukri_c66507_171	4ALC - 0-0.59	3051.06		-	4BS_4871016	4DS_2317970	4AL_7139664	-	-	-	-	-	-	-	-	-	-	-	-	-	-	TGAACTCTCTAATTTTCATCCGTTGCCACTCTTGCCTAAAATAAGCCTTG[T/C]gactgcttgtccttgattgcgcggtgtggttcttattctccacggacctg
RAC875_c18443_487	4ALC - 0-0.59	3051.06		-	4BS_4942444	4DS_2288189	4AL_7100937	-	-	-	-	-	-	-	-	-	-	-	-	-	-	ATGCTCAAGTTTGAGCTTGACATGAGATCAATTGACCTGCAAGCTGCTGA[T/C]GCAACTCGGAAGCTGAAGGATGCATCAAGATTCCGTGTTCAGGTCCCTTC
RAC875_c24371_367	4ALC - 0-0.59	3051.06		-	4BS_4942918	4DS_2316006	4AL_7061858	-	-	-	-	-	-	-	-	-	-	-	-	-	-	GATCCTTATCATGCTCATTCTCATGAATTATTTCTGCAACGTCCTTATCT[A/G]CAACCACGGCATGCTCATTCGCATGAAAGCAGTTGATCTTATTGTCATCT
RAC875_c29379_85	4ALC - 0-0.59	3051.06		-	4BS_4889794	4DS_2317360	4AL_7153349	-	-	-	-	-	5AL_2796792	5BL_10812958	-	-	-	-	-	-	-	GTTTCGTCAGATNTAAAGGAAAAGAAGATGGAGGTGATGGAACGAAATGC[A/G]GAGGTCGGGGAGACTTTGCGCATGGCGCAGGTTGGGCGGTCGCAAGCGCC
RAC875_rep_c100928_222	4ALC - 0-0.59	3051.06		-	4BS_4908136	4DS_1796013	4AL_7087344	-	-	-	-	-	-	-	-	-	-	-	-	-	-	CCAGGAAGGTGCCTTCGATCCGACTGAAGGCACATAGGTTTAGAAGATCT[T/C]CAAGATCTGAAAGAGGAAGCAAATAAACAGGAAGGAGGTGTATGTAYTGA
Tdurum_contig10001_763	4ALC - 0-0.59	3051.06		-	4BS_4898025	4DS_2283386	4AL_7118585	-	-	-	-	-	-	-	-	-	-	-	-	-	-	TCTTTAAGTCCCTTATCAACAGCAAGCATTGTTTCTATGTTGCCTTCTCC[T/C]gctgtgacagtcaaatcatgaagaagcatgtctgtttcttccaattcatt
Tdurum_contig22742_414	4ALC - 0-0.59	3051.06		-	4BS_4867424	4DS_1516782	4AL_7139664	-	-	-	-	-	-	-	-	-	-	-	-	-	-	cttctccagatcatcgacccgaggctggaggggcagtactcagtcagagc[A/G]GCTCACAAGGCTTGCAGCCTGGCATACTACTGCCTGAGCCAGAACCCCAA
Tdurum_contig25459_1010	4ALC - 0-0.59	3051.06		-	4BS_4922245	4DS_2306400	4AL_7141663	-	-	-	-	-	-	-	-	-	-	-	-	-	-	tgctgtgatgcagaattcagaagcaagtccaatatctcctcagtttcagc[T/C]GGTGCATCCAGCAACCTCACCTCCCACCATGACCAGTGCTATGGGTGATG
D_GBF1XID02FTPB3_158	4ALC - 0-0.59	3051.06		-	4BS_1057326	4DS_1882951	-	-	-	-	-	-	-	-	-	7AS_4246819	7BS_3013249	7DS_3818863	-	-	-	CGGTGACGAGGAGGGGATCGTCGGCCGACGCCGGAGTGTTCGTGACGCCGGACTTCGGCGACGGCAACGCGATCGCGAGGCACAGCGACCACGGCACGTGGTGGAGCTTCGAGTTCGGGATCAA[T/G]GGGTACCTGCTCATGGAAGGGGAGAACACCATCAGCATCACGCAGGTCAGGGCCTTGAGCGAGTTCATGGGGGTCATGTACGACTACATCCGGCTGGAAGGGCCTCCCGGTTCTTGGCGAGATCC
Ku_c34792_450	4ALC - 0-0.59	3051.06		-	4BS_4913616	4DS_2285393	4AL_7131438	-	-	-	-	-	-	-	-	-	-	-	-	-	-	ATTAAAATGTTACTGCTACTATGTTTTCACTTTGATATGGGCAGATGCTA[T/C]GGCGTGATTAGATTTGAGCAATTATGTTTTTGTACTCCCTCCATTCCACA
Kukri_c4084_66	4ALC - 0-0.59	3051.06		-	4BS_4944725	4DS_2309784	4AL_7127854	-	-	-	-	-	-	-	-	-	-	-	-	-	-	AGAGCACCATGCAGCAATCGAGTCCAAAACGGAGGTGAATGAGTGTGGCG[T/C]TCTGGAGAAGCAGCAAGATGTGGCGGCATCTGTGATGGGCAAAACCAAGG
tplb0051b16_1324	4ALC - 0-0.59	3054.41		-	4BS_4917015	4DS_2283386	4AL_7080866	-	-	-	-	-	-	-	-	-	-	-	-	-	-	CTTTAACAGTTTTTAGTTCACGAAGTACAAGTTTTGCTTTAGCAGCCATC[A/G]cattagcaaccttacgtcgcgagaagcttttaactgggtctcctgggctg
Excalibur_c11021_500	4ALC - 0-0.59	3054.41		-	4BS_4861114	4DS_2288122	-	-	-	-	-	-	-	-	-	-	-	-	-	-	-	GTCGCAAGCCAATAACTGGCCTAAGGTTATGCTTGGAAGGTGCTAAGCAG[A/G]ACAGGCTATGCATCCAACTGCAGCATCTAGCATCTCTTCCAAAGATCCTC
Excalibur_c37564_1228	4ALC - 0-0.59	3054.41		-	4BS_4888023	4DS_2315313	4AL_369757	-	-	-	-	-	-	-	-	-	-	-	-	-	-	TAGACAACTTCCCTCCAGACTGGGATAACAGGTTTACCTTAAATGGTGTC[A/G]CCAAGGAACCACATGTTAAGCCGTCACCAATTGAGTCTCCCCTGTCAAGA
Excalibur_c5234_816	4ALC - 0-0.59	3054.41		-	4BS_4960950	4DS_2326121	4AL_7124411	-	-	-	-	-	-	-	-	-	-	-	-	-	-	AAAGTTTCAGAAGCAGCATTACTGGAAGAACCTGAGCAATTTGAGGACCC[A/G]TGCTATGATCCAGATGCCATCGCATTGCTTGGTCCAGTTTCAGAGTCCCT
Ku_c103724_135	4ALC - 0-0.59	3054.41		-	4BS_4895311	4DS_2309246	4AL_7123718	-	-	-	-	-	-	-	-	-	-	-	-	-	-	AAGAACGATATATGTACCATTGTCCAAGCGTGCGATGCTGGCAAAAAGAC[A/G]ATGGTCGGGCCATTCTCCGAGGAGGGTTTGTTGCGTGATGCATGAAGGTA
Kukri_c39584_762	4ALC - 0-0.59	3054.41		-	4BS_4961230	4DS_531880	4AL_7144497	-	-	-	-	5DS_2781725	-	-	-	-	-	-	-	-	-	ATGCATACAATAGACCATCCATGTAGATGCATTGATCATAGTCCCAATCC[A/G]GCGTCAGCAAGGTCCACTTACAATCTCCTACCCTTGCAAACGAAAGCTGA
BS00066957_51	4ALC - 0-0.59	3057.63		-	4BS_4903715	-	4AL_7071794	-	-	-	-	-	-	-	-	-	-	-	-	-	-	TAAGATCGTGCCACTCGTCCTTCTTCCATCGACCATGGTCGCCATCACCG[T/C]CAGTAAAGATGTACTCCATGATCAATGTGTTTGCTGGGCGCGCTTGATGC
BobWhite_c29695_381	4ALC - 0-0.59	3057.63		-	4BS_4951408	4DS_2283949	4AL_7147326	-	-	-	-	-	-	-	5DL_4490016	-	-	-	-	-	-	ATCACACCTTCCCACCACCTCATTGAGATGAAACAAACAAGTGGTGATCC[A/G]CTGGAGTACCGGGAGCTATTGGAGGACATCCGGCCAGCGCTGAAGGACAT
BobWhite_c39361_131	4ALC - 0-0.59	3057.63		-	4BS_4960950	4DS_2326121	4AL_7124411	-	-	-	-	-	-	-	-	-	-	-	-	-	-	CAGTCTGGAGGGAAGTTGTCTAGGGACTCTGAAACTGGACCAAGCAATGC[A/G]ATGGCATCTGGATCATAGCACGGGTCCTCAAATTGCTCAGGTTCTTCCAG
Excalibur_c4357_1716	4ALC - 0-0.59	3057.63		-	4BS_3383583	4DS_2296921	4AL_7065425	-	-	-	-	-	-	-	-	-	-	-	-	-	-	TTGTAATGAACTCGTGAATGTTGGTGATTGGTTTAGCTGTGGATCATTCA[T/G]CCTTGACCCTGGCCCTGGTTGGTATAGCATTGACATGAATGCTGGTAATT
Excalibur_rep_c110391_168	4ALC - 0-0.59	3057.63		-	4BS_4895311	4DS_2309246	4AL_7123718	-	-	-	-	-	-	-	-	-	-	-	-	-	-	TCCATCATCTTATCTTGTGATTGTTTCTGACTAAGATAGCTAAGAGCTTC[A/C]TCTGTAAACTTCTCACAAGCTGGGCATAGTGGGCTGCCCCTCTCAACACG
RAC875_c28616_256	4ALC - 0-0.59	3057.63		-	4BS_4860304	4DS_2280139	4AL_7116277	-	-	-	-	-	-	-	-	-	-	-	-	-	-	CCCATCGGCAGCGCCCCAGACACCACTGAGCAGTCGTCCTCGAGGAGGGC[A/G]GTGTCCATCTGCTTCGGGTCGCATGCCACCGGCGAGCAGCCGACATTCCT
Ra_c26730_1031	4ALC - 0-0.59	3060.84		-	-	-	4AL_4659538	-	-	-	-	-	5AL_2807577	-	5DL_4608780	-	-	-	-	7BL_3766590	-	AGTGAGATTTGGCTTGATGAATGTCCAGACTTTGTAAATGACGCTGTTGC[T/C]ggcgacttgtccagcatttggttcttaatggaatgtttcgtgttctcttt
Kukri_c35989_653	4ALC - 0-0.59	3060.84		-	4BS_4860304	4DS_2299300	4AL_7079602	-	-	-	-	-	-	-	-	-	-	-	-	-	-	gtgtacgacttcacaacaccatcttccttgaagttctctagcaaaggcga[T/C]ACAAACAATGGATCAGCTTCAGGGTAACTTCGGCTAGAGTTGAACTCAGG
RAC875_c12648_1781	4ALC - 0-0.59	3064.06		-	4BS_4961230	4DS_531880	4AL_7144497	-	-	-	-	-	-	-	-	7AS_3681569	7BS_3164322	-	-	-	-	TATCCGCAACTGAAGGCAAATTGTGTCTATTTCGCAGATGATGAGCAACA[T/C]AATTGGAAGTATAAGACGAATCCCCGGGACATAGGTGTTCTCAACCTTGA
BobWhite_c11895_332	4ALC - 0-0.59	3064.06		-	-	-	-	-	-	-	-	-	-	-	-	-	-	-	-	-	-	AACCCTTGCTCCTCACACAGAAGCATGAATTCATCCTGTCGCCTCTTTAT[A/C]TCCCTTGCATGTCATCCTTTATTTTATAATATAAGCGCCATCACGATGCA
RAC875_c27023_556	4ALC - 0-0.59	3073.04		-	4BS_4861114	4DS_2288122	4AL_7068621	-	-	-	-	-	-	-	-	-	-	-	-	-	-	GACAGTTGGTCCTTCTAAGATCACGTATCTGGACCCGGGGGGTTCTGGCG[T/C]AGGCTCGAGCGATGCAGGGAAGTTCGTGAAGATCGTGGACAGGTCGGAGC
Tdurum_contig25428_181	4ALC - 0-0.59	3078.76		-	4BS_4920790	4DS_2288122	4AL_7137276	-	-	-	-	-	-	-	-	-	-	-	-	-	-	TGCCACCCACGACACCAGGCTGCTCTACTGCAAGGGGTCTCGCCTCGTCG[A/G]cgtcgacgacggcgagctgagctccagggatctggtcatgcctgacgggc
BobWhite_c1339_944	4ALC - 0-0.59	3081.66		-	4BS_4881855	4DS_2303194	4AL_7123387	-	-	-	-	-	5AL_2758738	5BL_10808356	5DL_4564249	-	-	-	-	-	-	TTGAGGGTCTTCTGTATTAGCATCTTGAGGAAATTCATCACTTGCACCGC[A/G]tacatcagtgcagtcaaagggtctgccatctgggtcatatttggagcgaa
BobWhite_c19320_317	4ALC - 0-0.59	3081.66		-	-	-	4AL_7170225	-	-	-	-	-	-	-	-	7AS_4190242	-	7DS_3966250	-	-	-	CTAGTCCAGTAGATGTTGAAGGCCTGCTTGTAGATCACCGGCAGGTTGGC[A/G]TCATGGAGAAAGTTAAGGCCCTTGGGCTGACGGCGATCTTCATCCTTATC
Excalibur_rep_c66431_1765	4ALC - 0-0.59	3090.65		-	4BS_4899047	4DS_2227892	4AL_7093148	-	-	-	-	-	-	-	-	-	-	-	-	-	-	TTTGGTTTCATGCTTTCTAATTCTCCTGGAGGGGTAAATTTTGAGAGTGC[A/G]ccatttaagctgacgagggagctccttgaagtgatggattctgatgctga
Jagger_c9688_60	4ALC - 0-0.59	3090.65		-	4BS_4895885	4DS_2311943	4AL_7137551	-	-	-	-	-	-	-	-	-	-	-	-	-	-	tctttagggttagttattgtaaggtgcacatttgcgcagcaaggcgccac[T/C]GGAAAGCAAGTGGCGCATTGGCAAACTGGCAATGCTAGTCATGGCAAAAG
CAP11_c1948_102	4ALC - 0-0.59	3093.75		4AS_6012524	4BS_4925568	4DS_2299795	4AL_7099807	-	-	-	-	-	-	-	-	-	-	-	-	-	-	CGAATACACAAGTCTTATCTAGTGCTACAAGCAGTCTGTAGTTCGTATTG[A/G]TAATAATGAACAAGGCTTTGCCGTTGGCATCAGGGAGAGGAGGAAAAAGA
Ex_c2613_265	4ALC - 0-0.59	3093.75		-	4BS_4931886	4DS_2295789	4AL_7063638	-	-	-	-	-	-	-	-	-	-	-	-	-	-	gttgcaatcaatgtgagccctattgagtacggtcatgtgcttctcattcc[A/G]CGTGTCCTTGACCGCCTGCCTCAGCAAATTGATCCTGAAAGCTTCCTGCT
JG_c495_34	4ALC - 0-0.59	3096.96		-	4BS_4879418	4DS_2281409	4AL_7176521	-	-	-	-	-	-	-	-	-	-	-	-	-	-	CTCCCTGAGCTTCTYAGAGTCAACAACGTTGCG[A/G]CCATCAAAAACAAAGGCGGGCTTCTGCATGCTGTCGTAGATCTTTTTGTA
Ku_c12089_1006	4ALC - 0-0.59	3096.96		-	4BS_4911039	4DS_2322828	4AL_7073758	-	-	-	-	-	5AL_2739474	5BL_10910288	5DL_4576049	-	-	-	-	-	-	TTTAGTAAGTTTTTCTACTCCCAGCTTCCGAAGGCTCGACTCTAGTGCTG[A/C]accacgggattctctgtaaattttgtagcatgactgttgatttccagcct
Tdurum_contig32525_144	4ALC - 0-0.59	3096.96		-	4BS_4895885	4DS_2311943	4AL_7137551	-	-	-	-	-	-	-	-	-	-	-	-	-	-	GTCACTGCAAGGAACCACTGGATCACATGCTAACAGTTCTATTTCTAGTT[T/C]gaagaagacttacaaagggatggctttccagttatcaacgctacacaaat
Ex_c14614_440	4ALC - 0-0.59	3100.31		4AS_5945555	-	4DS_2292564	4AL_7147325	4BL_6982631	4DL_14337521	-	-	-	-	-	-	-	-	-	-	-	-	AGAGGCTCCCAAACACAACCTATCCACCCATTGGCGACTAAGTGTACCTA[T/C]AAAAGCAGCTGGATATAGAAAAAAAATAGCTTAGGATTTTTCAGTCTTGC
GENE-2391_31	4ALC - 0-0.59	3100.31		-	4BS_4868829	4DS_1715962	4AL_5726188	-	-	-	-	-	-	5BL_10918955	5DL_4504536	-	-	-	-	-	-	ATGACCAATGGTGGAGTCGACCGRGC[A/G]GTTGAGTGTACTGGCCACATCGACGCCATGATCGCCGCCTTCGAATGTGT
IAAV6309	4ALC - 0-0.59	3100.31		-	4BS_4903938	4DS_2302198	4AL_7148114	-	-	5AS_1534598	5BS_2242088	5DS_2747884	-	-	-	-	-	-	-	-	-	NNNNNNNNNNNNNNNNNNNNNNNNNNNNNNNNNNNNNNNNNNNNNNNNNNNNNNNNNNNNNNNNNNNNNNNNNNNAGCCAAAGATGAGAAACCAAATATT[T/C]GCTCCAGGGTGGCAGGGTTCACCGCATTTCCAACATAAATAAAACCATCCTCGCCATTTTCCAATAAATAAATCCCATCATCCTGTATATTCTCACTATT
Ra_c45147_1600	4ALC - 0-0.59	3100.31		-	4BS_4903938	4DS_2302198	4AL_7148114	-	-	5AS_1534598	5BS_2242088	5DS_2747884	-	-	-	-	-	-	-	-	-	GGATGGTTTTATTTATGTTGGAAATGCGGTGAACCCTGCCACCCTGGAGC[A/G]AATATTTGGTTTCTCATCTTTGGCTGGTGCACCAAACCTGTTGGCATTGG
D_contig05193_283	4ALC - 0-0.59	3103.66		-	4BS_4908729	4DS_2308347	4AL_7098649	-	4DL_14241418	-	-	-	-	-	-	-	-	-	-	-	-	CAGTGAAGAGCATAAGTAACCAAACAAATGTACACTATTGTTCTCATAAGAACTGAAAAGGTAGCAAATGTCATACCTCAAGGAACTTAAATTCAGGCTTGAGAGTAAAGCAAATTCCTTCTTG[T/C]GTCAACAAAGAGCGAATGACCAAAGAAAATCTTTCTGGGATGCGGATAGGATAATTGTACACGAGCTGATTAAACTTCCCTGTAATTTTCAATTTCATTCATTAGCGAAGAGTATATCTGAACAC
Excalibur_c16289_537	4ALC - 0-0.59	3103.66		4AS_5947335	4BS_4962839	4DS_2313916	4AL_7067278	-	-	-	-	-	-	-	-	-	-	-	-	-	-	ACCAGCCGACGCCCAGCCCAGAGAGACGGGGCAGCGGCGCTCTAGCACTA[T/C]TCCAACAAGGCTAACACTACTGTGGTGGCATCTGCCCTCTCCGCCGATGT
Excalibur_rep_c67810_1086	4ALC - 0-0.59	3109.97		-	4BS_4908729	4DS_2308347	4AL_7098649	4BL_6936597	-	-	-	-	-	-	-	-	-	-	-	-	-	TGCTCCAGTGCACTGTTGGGCTTTTTGCTGGGCATGCCTTTCGCAGCTGC[A/G]CCATTAGTTTGCGTGGGTAGGGTCCGAGAAGAGAGCAGGGCATTAGTTGA
GENE-2360_75	4ALC - 0-0.59	3109.97		-	-	4DS_2313916	4AL_7106289	-	4DL_674064	-	-	-	-	-	-	-	-	-	-	-	-	ATCAGACTTTGTGATCACACCCTGTGGGGAAACACGCACAAGAAGTTTAC[A/C]GACTAATAATGCAGTACAGACCAACACCGAAAGAGCATACGAAAAATGGA
Kukri_c33732_548	4ALC - 0-0.59	3109.97		-	4BS_4886831	4DS_2324019	4AL_7159850	-	-	-	-	-	-	-	-	-	-	-	-	-	-	GAGGAGCATGATCTGAGGAGGGATGCAAGTGCAGATCCTGAAGAGGGTGA[T/G]CAGAGTGCAGATTCTGATTACGAGGAGCATGACGAAGAGCATCAAACAGT
Kukri_rep_c101111_583	4ALC - 0-0.59	3109.97		-	4BS_4900032	4DS_37881	4AL_7114786	-	-	-	-	-	-	-	-	-	-	-	-	-	-	CCAGAGACGGCGCCACGCCCAGAGTTGGGGTCTTTTTGTTTCAAAGACAT[A/G]CTTGCAAACTGCGAGTCAAGGTCTCTGCTGTTACTACGACCAAGAGTAGG
RAC875_rep_c72310_143	4ALC - 0-0.59	3109.97		-	4BS_4886831	4DS_2324019	4AL_7159850	-	-	-	-	-	-	-	-	-	-	-	-	-	-	GTGGATCATGGTGATGTGGGTTTTGTCACCTCAAGCTCAAACGGTGTTAG[T/C]GGGAGGTTCAATCCGCATGACATCACATTGGATATCAACAATGCTATTCC
RAC875_rep_c84905_109	4ALC - 0-0.59	3109.97		-	4BS_4908729	4DS_2308347	4AL_7098649	-	-	-	-	-	-	-	-	-	-	-	-	-	-	CTGTTCCTTATTGATTCTGGGATCAGGAGACAACTTGTAATGGCTTTCAC[T/C]gaggactccaggttgcacgtggatgagcttgttgatgtatacaagctggt
RAC875_rep_c84905_70	4ALC - 0-0.59	3109.97		-	4BS_4908729	4DS_2308347	4AL_7098649	-	4DL_7418597	-	-	-	-	-	-	-	-	-	-	-	-	AAACTGGATCTCACTGACACAATAAAAGATGGAGCACGGCTGTTCCTTAT[T/C]GATTCTGGGATCAGGAGACAACTTGTAATGGCTTTCACCGAGGACTCCAG
RFL_Contig2828_715	4ALC - 0-0.59	3109.97		-	4BS_4900032	4DS_37881	4AL_7114786	-	-	-	-	-	-	-	-	-	-	-	-	-	-	CCGGTGCTGGTGAGGGAGAAGCTGGGTGGGCATCACGGGCCACTGAGTGC[A/G]TCGAGGGATCATGAACATGCCATGGACAAAAGAGCTCTTGATGAACTTGG
Kukri_rep_c82349_121	4ALC - 0-0.59	3109.97		-	4BS_4886831	4DS_2324019	4AL_7159850	-	-	-	-	-	-	-	-	-	-	-	-	-	-	GAAGATCTCGCACTTCAGCACTCACTACAGGTTGCTCTTAGATGTAAAGA[T/G]GAGCATGATCTGAGGAGGGATGCAAGTGCAGATCCTGAAGAGGGTGATCA
RAC875_rep_c102042_172	4ALC - 0-0.59	3116.07		-	-	-	4AL_7174287	-	4DL_14378069	-	5BS_2252975	-	-	-	5DL_4605384	-	-	-	-	-	-	TTTCTGTGGGTTGCCACAGAATAACTCCTCTTGGCATGCACGTCAATTGC[T/C]TCCCTTTAATAGCCCCAAATGCATAAGTTTACAACTACAAGTCGTGCGTG
Excalibur_rep_c69937_388	4ALC - 0-0.59	3125.06		-	4BS_4908729	4DS_2308347	4AL_7098649	-	-	-	-	-	-	-	-	-	-	-	-	-	-	AAAAACCCAACAGTGCACTGGAGCAACTTGATATCGAGCGTGGTGTCTGC[A/G]tgcctttccgaaagtactccccggaaatggtcaggagtaaagtcttggga
BobWhite_rep_c53348_487	4ALC - 0-0.59	3134.04		-	4BS_4960718	4DS_2289014	4AL_7075662	-	-	-	-	-	-	-	-	-	-	-	-	-	-	CCATTGTTTCTGGAAGCAAGCAGATCAGGTGCTACCCTCTTCTTTGACAC[A/G]ccttacaattgcagcctttccttcccatgt
BobWhite_c22272_280	4ALC - 0-0.59	3137.04		-	4BS_313368	4DS_2289771	4AL_7159569	-	-	-	-	-	-	-	-	-	-	-	-	-	-	AATCTTCCGCATGCAATGTATACTAGGCTTGGTCGACATTTCAGTGACAA[A/C]CAATTTCACAAAATGCAGAGCAATTGACCTCATTTGGACACAAGCAGCAT
Kukri_c11556_159	4ALC - 0-0.59	3137.04		-	-	-	4AL_7172762	-	-	-	-	-	-	-	-	-	7BS_3106130	-	-	-	-	AAAGGGATGAACAGAGTAATTAGTCTGTGTGATGCCATTAACCTTGACAA[T/C]aatgaacttatgggacttggawtgaymkymgwtgaasagttggccaccgt
Kukri_c41240_627	4ALC - 0-0.59	3137.04		-	4BS_4884039	4DS_2290317	4AL_7078006	-	-	-	-	-	-	-	-	-	-	-	-	-	-	AAAGTTTCCGACCTACACTCCTTGATCCATTTCTTCTCAGAGATCAACAG[A/C]TGTACTAACTGATGGATATGTCTCTCGTCAAGGCCTTTGAGAAGCGAACA
RAC875_rep_c109010_695	4ALC - 0-0.59	3154.73		-	4BS_4907339	4DS_2326610	4AL_7155902	-	-	-	-	-	-	-	-	-	-	-	-	-	-	gatggtgtcaatgctaagctgcttggtgtccatggccccattgctaaacg[T/C]GCCCCTGGGCAGGCGATCCTGGCTTGAGGCAGTTGAAGCATGCACAGACC
BobWhite_rep_c49861_683	4ALC - 0-0.59	3164.02		-	4BS_4960718	4DS_2289014	4AL_7075662	-	-	-	-	-	-	-	-	-	-	-	-	-	-	GCTGCTTCACGGGAGGCAAGGCCATCGAGACCTTGGCACCATGACTCATC[A/G]ttggaaccaacaagtggcacaagacccttgtcaaccttgataccgggaac
Tdurum_contig25861_153	4ALC - 0-0.59	3164.02		-	4BS_4924673	4DS_2324977	4AL_135628	-	-	-	-	-	-	-	-	-	-	-	-	-	-	tgcaccacctgcacgacctcgctcagcaagacggccgcagcctacctcct[A/G]CCTGGATCCCCCGACGGCGGAAACAATGTCACCGGCTGCGTCCAGTACCC
Tdurum_contig15255_354	4ALC - 0-0.59	3164.02		-	4BS_4907620	4DS_1174172	4AL_7067966	-	4DL_816477	-	-	-	-	-	-	-	-	-	-	-	-	GCATACGTCCCTTCTTGTCCTGAAGCTTGAAGGCAAAAGAATTGCCAACA[A/G]CAGCAGGATAAATGCTACTCCTGCCATCTCCGACCTCTGACGGCATCACT
Tdurum_contig21518_326	4ALC - 0-0.59	3164.02		-	-	-	4AL_7172762	-	-	-	-	-	-	-	-	-	7BS_3106130	-	-	-	-	TACTCCACGATCTTTTCCTCTTGATTATCTCTCTTTCCCCCAATGTAAAA[T/C]gaatggatcaaatagaagacatggattccgtgtggtcgaggagctttatg
Tdurum_contig21518_364	4ALC - 0-0.59	3164.02		-	-	-	4AL_7172762	-	-	-	-	-	-	-	-	-	7BS_3106130	-	-	-	-	cccaatgtaaaatgaatggatcaaatagaagacatggattccgtgtggtc[A/G]AGGAGCTTTATGCATCAAAATAATTTTCCTCATCTACATCAGGTACAATT
Kukri_rep_c102719_503	4ALC - 0-0.59	3164.02		-	4BS_4909670	4DS_108716	4AL_7085973	-	4DL_14254121	-	-	-	-	-	-	-	-	-	-	-	-	ACCAAGTATGCTCTGAAGTATGACAGTGATGCTGGCAAGAAAGAAATCCA[T/G]ATGCAGCTTGAGAAGATGAAGAAGTATGCTACTGTTGTCCGTGTTATCGC
wsnp_Ex_c13091_20706489	4ALC - 0-0.59	3164.02		-	4BS_4923101	4DS_2306138	4AL_7135849	-	-	-	-	-	-	-	-	-	-	-	-	-	-	CTTTGAGTGTGAGCCCGTATGTTGACAACATCATGGTCCACGCGGATCCCTCCCAAAACTACTGTGTTGCACTCGTTGTAGCTGCGCACGGTGAGCTAGA[A/G]AACTGGGCCTCAAAACAAGGGATTGCATATTCTGATTTCCCCGATCTGTGCCAGAAGCAAGAGACTGTCAAAGAAGTTCTACAGTCGTTGGCAAAGGCTG
RAC875_c37611_302	4ALC - 0-0.59	3164.02		-	4BS_4923101	4DS_2306138	4AL_7135849	-	-	-	-	-	-	-	-	-	-	-	-	-	-	CACAGATCGGGGAAATCAGAATATGCAATCCCTTGTTTTGAGGCCCAGTT[T/C]TCTAGCTCACCGTGCGCAGCTACAACGAGTGCAACACAGTAGTTTTGGGA
Excalibur_c9761_475	4ALC - 0-0.59	3164.02		-	4BS_4868636	4DS_2275489	4AL_7134766	-	-	-	-	-	-	-	-	-	-	-	-	-	-	ACATTTGATGAGCTGAAAGATGGCTTGAAAAGGGTGGGCTCAGAGCTAAC[A/C]gaacatgaaatccaggctttaatggatgcggcggacatcgacaacagcgg
BobWhite_c17873_92	4ALC - 0-0.59	3164.02		-	4BS_4884039	4DS_2290317	4AL_7078006	-	-	-	-	-	-	-	-	-	-	-	-	-	-	GTAGTCCTCAAGCAGATCTTCAGCAGTCCACGTTGCATAAAGACCACTGC[T/C]ccaattggtcttaatccggcgccagcactcatcttgctcaactccaagcc
Excalibur_c7763_282	4ALC - 0-0.59	3164.02		-	4BS_4960718	4DS_2289014	4AL_7075662	-	-	-	-	-	-	-	-	-	-	-	-	-	-	TGGTAGTATGCTGCTTCACGGGAGGCAAGGCCATCGAGACCTTGGCACCA[T/C]gactcatcattggaaccaacaagtggcacaagacccttgtcaaccttgat
Excalibur_rep_c101447_715	4ALC - 0-0.59	3164.02		-	4BS_4888726	4DS_2325254	4AL_7109322	-	-	-	-	-	-	-	-	-	-	-	-	-	-	TCGAGTTCTGCTATAAGAGCTGAGGCCCACAGATCAGAATTTTTTACTTC[A/G]CTGTCAATAGCTAGCATATGCTCCCCACTATCAGACTGGCTGTCAGTCAG
Excalibur_rep_c102904_923	4ALC - 0-0.59	3167.24		4AS_5927746	4BS_4888726	4DS_2326315	4AL_7109322	-	-	-	-	-	-	-	-	-	-	-	-	-	-	CTCGCGGAGTGCCAGAGGACGATCGCCAACCTCGGGCTTCAGCTGAAATC[T/G]CTGACGAACCTTGACAGTGTGATGACCGAGCCTGGCAAGCTGGAATCCAA
RAC875_c42756_168	4ALC - 0-0.59	3173.8		-	4BS_4900032	4DS_37881	4AL_7114786	-	4DL_14109800	-	-	-	-	-	-	-	-	-	-	-	-	TGAATTCGCGTCAAGAATCCTTAAAGGAATGCATCAGGAAAGGAGCAGCA[T/C]ATTTGGAATTGTGCCCCTATCACTTGGTGAATAACTCTGGAAAGGCTAAT
BobWhite_c1274_465	4ALC - 0-0.59	3180.35		-	4BS_4626652	4DS_2324876	4AL_384373	-	-	-	-	-	-	-	-	-	-	-	-	-	-	GATGAAACTCATCGAAGCTGGAATTTAAGAATCTTATACTGCATGTTCAA[T/C]AAGGAAAGTGCTTTCCTTGTGTATAATACCCTGGTGGGAATGTGTGTATG
RAC875_c7218_876	4ALC - 0-0.59	3186.44		-	4BS_4961512	4DS_2292427	4AL_7176481	-	-	-	-	-	-	-	-	-	-	-	-	-	-	CAGCTGCACTTGAGAACTTTGACCTGTGGAGACAGAGCAATCTTGAGCCA[T/C]TGGTTATTGATATTGTGATGCTCCGGCGTGACAATCCCAACACTACCTGT
RAC875_c8874_59	4ALC - 0-0.59	3189.35		-	4BS_4893227	4DS_2297290	4AL_7107033	-	-	-	-	-	-	-	-	-	-	-	-	-	-	agctcgtaggcagcaggctcccctagatccatgagaaatgagctgcagtg[T/C]GTGTTAGTGGATGAAAGCTCAAAACGCTTTCATAGATCCTGACAGTTTTG
wsnp_Ex_c3463_6348659	4ALC - 0-0.59	3189.35		-	4BS_4961512	4DS_1746371	4AL_7176481	-	-	-	-	-	-	-	-	-	-	-	-	-	-	TGCATGGGAAGATAGAGATATCATTATTGATCAACTTAACAGGGTTGGTATCTCGGATAGGGAGGGCCAAGAGACAAACCAGGACGCTGGAGGCTCGATG[A/G]CAAGGACTCCAGCTGCAGGCATCGGCGCTCTTGTGCGCATGCTCAAGACGGCCCCGGGCCTCAGGGCAAGCCGCCCATCAATCGAAGCTCCTCCCCCAGT
wsnp_Ex_c3463_6348808	4ALC - 0-0.59	3189.35		-	4BS_4961512	4DS_1746371	4AL_7176481	-	-	-	-	-	-	-	-	-	-	-	-	-	-	CGGCCCCGGGCCTCAGGGCAAGCCGCCCATCAATCGAAGCTCCTCCCCCAGTTCCTCAAGAATCTTCAGTTCAGAGGGTCATGACCGAGGAACACGGCGA[T/C]ATGGCATCAAGCTCTGCCTTGCTCCAATCAAAGACGGCAGCGGACGCACTGGAGGAGCTAAAGAAATACAAGGCTATCAGAGAATCGATACTGGACCGTG
TA005498-0395	4ALC - 0-0.59	3195.24		4AS_6010893	4BS_114263	4DS_2293547	4AL_7062782	-	-	-	-	-	-	-	-	-	-	-	-	-	-	GTTCCCCAGAGTTCAAACCAGAGTGGCCAAAATTCTGCTCCTATGGCTGG[T/G]G
Kukri_rep_c73585_718	4ALC - 0-0.59	3203.93		-	4BS_4880020	4DS_2310394	4AL_7109686	-	-	-	-	-	-	-	-	-	-	-	-	-	-	GTTCAGATTTCTCTATTTTTACCAATAAACCATCTGCTTGCTCCATGCTT[A/G]CCGATGTAGAACAAGACTTGTCCACAATTATTGGGCGGGATCCCTCGACC
Tdurum_contig20228_569	4ALC - 0-0.59	3212.63		-	4BS_1720369	4DS_2280134	4AL_3120396	-	-	-	-	-	-	-	-	-	-	-	-	-	-	gaataaatttgatgtcatttatcaaaacaatataaatgctcgtattccaa[T/C]CCTTCCCCATATTAGAGAAACAAAATGCTGAGAGAAAATTGTAACCGGCG
BobWhite_c9345_487	4ALC - 0-0.59	3215.63		4AS_6010893	4BS_4943331	4DS_2324795	4AL_7145726	-	-	-	-	-	-	-	-	-	-	-	-	-	-	TGACATGAAGAGACCAAACGGACTTGCCCCTGGTATTAATGGGGTTAACT[A/G]CTTAGTTGGTAATGCGGTCACAAATCACTCAGGAGTGGGAGGAATGGGGA
Excalibur_rep_c101826_642	4ALC - 0-0.59	3215.63		-	4BS_4922928	4DS_2278256	4AL_7090101	-	-	-	-	-	-	-	-	-	-	-	-	-	-	AATGTGCGTATGAACATGTCCCTGCCCGTCTCGCCATGCACTAGCCCGTT[A/G]CGGCAGTACAGGCAGTCGAACCGGAGTTGTTTGCCATCACCTCCGCATCC
Excalibur_rep_c102723_1098	4ALC - 0-0.59	3215.63		4AS_6010893	4BS_114263	4DS_2293547	4AL_7062782	-	-	-	-	-	-	-	-	-	-	-	-	-	-	ATCTTGCAAGAGATGATGTCATCACAAATGAATGGTGTTGGCCATGGAGC[A/G]AATGACATGAAGAGACCAAACGGACTTGCCCCTGGTATTAATGGGGTTAA
wsnp_Ex_rep_c101826_87124211	4ALC - 0-0.59	3215.63		-	4BS_4922928	4DS_2278256	4AL_7090101	-	-	-	-	-	-	-	-	-	-	-	-	-	-	TACAGGCAGTCGAACCGGAGTTGTTTGCCATCACCTCCGCATCCAGCATATTCGGCTGGAGCAGCCAACTACAGCCCTATCAACAATGTGCTGTACCCTA[T/C]GCGGCCAAGCAACTATCTCACAGACCCGTGGCTCGAAACCCCTCGCCAGAAAACGCAAACATTTGATTCTCCAAGAAGATTGTAGAAATTCCAATCATAC
wsnp_Ku_c44600_51841068	4ALC - 0-0.59	3218.53		-	-	-	4AL_7165695	-	-	-	-	-	-	-	-	-	-	-	-	7BL_6741231	-	AATCATGACCAAAAACATGTTACTCAACCTCGATGCCAGGTAACAGGAGCATCAAAATCTTGGTCTTACAGGGATAGAATGATCTGCAATCTGCGTCTTC[T/C]AATAAGGACTTGACAAAGTTCAGATGCCAAATCATTTCAGCAGCCTTGGTGACCAAATTACAGGAGAACACATTGTGCGGAACCCTATGAAACATCCAGA
TA002864-0595	4ALC - 0-0.59	3221.43		-	-	4DS_2325975	4AL_5531778	-	-	-	-	-	-	-	-	-	-	-	-	-	-	AACACACATCTAGAGAACTGCAAAAACTATTCACAAGCGCACTGCGACAG[A/G]GAA
Excalibur_c21021_783	4ALC - 0-0.59	3224.33		4AS_6010893	4BS_4943331	4DS_2324795	4AL_7145726	4BL_5881549	4DL_8918198	-	-	-	-	-	-	-	-	-	-	-	-	CCATAGAAAGGAATCATAAGCAATGGCAAGCACTGAGCTGGTCACTGTTA[T/C]GGTGCATCAGTTTGTTTAGCTGGTTCGCTGTGTATTATGCAACTATGACA
RAC875_c54549_432	4ALC - 0-0.59	3224.33		-	4BS_4943331	4DS_2324795	4AL_7106211	-	-	-	-	-	-	-	-	-	-	-	-	-	-	GTTGAGCAGGGGGGAGACATTCGAGGACCCTCCAAGCAGGCCATTCCCAC[T/C]AAACTGTGTGCGCGGGGAAACAAGAGATGAGAATGGGGACTGTGACTGAA
RAC875_rep_c102406_205	4ALC - 0-0.59	3224.33		-	4BS_4879543	4DS_2319901	4AL_7171058	-	-	-	-	-	-	-	-	-	-	-	-	-	-	TGAGAGGTCGACCCAGGCTACTAGGCCTAAATCTCCTTTTATGGTGATTG[T/C]CTTGTATGTGGTGAGCTGGTAGGGGACTGAATCGACATTCACCAGCACTT
RAC875_rep_c102406_390	4ALC - 0-0.59	3224.33		-	4BS_4879543	4DS_2322376	4AL_7171058	-	-	-	-	-	-	-	-	-	-	-	-	-	-	ACGAAGGTGCAGTCAGGTTTGCCATTGCTCACAATGGCAAAGGAGTGATC[A/G]TTGACTGGGTGGTCGTCGCCCGGCTGCTTGATGTGCTTGAGCTCAGGGAC
Jagger_c7537_138	4ALC - 0-0.59	3224.33		-	-	-	4AL_7116740	-	-	-	-	-	-	-	-	-	-	7DS_3882048	-	-	-	GACCAGATCCATGTCTCTCAAATTGGAGCAAGGAATTTGGGCATGGATCC[A/C]TCTCTCAATCACGTCTCTCTCTTTCTCTCAAACTCTCAGGTCTCTTCTCT
BobWhite_c13376_359	4ALC - 0-0.59	3227.24		-	4BS_4918128	4DS_2295792	4AL_7070294	-	-	-	-	-	-	-	-	-	-	-	-	-	-	GACAACAGCCAGCTGCCGCACGACTTCCATCGCCGGGCCAAGTGGGTGAA[T/C]GCCGCCCGGTTCTACCAGCTCCTCGTCGAGCCACTGGACATAGCAGACTA
Kukri_c10116_445	4ALC - 0-0.59	3227.24		-	4BS_4917938	4DS_2306417	4AL_7136329	-	-	-	-	-	-	-	-	-	-	-	-	-	-	CTATTCCTGAGGCCAACAATGAGCCTGTGAAGGTAGTTGTGGCTGACAAC[A/G]ttcacgacgtggtcttcaaatctggcaaaaatgttcttatcgagttctat
Kukri_c47339_1051	4ALC - 0-0.59	3227.24		-	4BS_4921430	4DS_2311180	4AL_7086620	-	4DL_3256500	-	-	-	-	-	-	-	-	-	-	-	-	AGAAACTTATTTCTGAATCCATTTCTGATTCAAGATGTTATCAAGTACTC[A/C]GAGCAAACAAGGTGGAGTTTGAGATCGTGTCATCTGAGCGAACAAACATT
Kukri_c67856_67	4ALC - 0-0.59	3227.24		-	4BS_4917938	4DS_2306417	4AL_7136329	-	-	-	-	-	-	-	-	-	-	-	-	-	-	CTATTCCTGAGGCCAACAATGAGCCTGTTAAGGTAGTTGTGGCTGACAAC[A/G]TTCACGACGTGGTCTTCAAATCTGGCAAAAATGGTAATCATCTTTGTTAA
Kukri_c8181_653	4ALC - 0-0.59	3230.23		-	4BS_4962283	4DS_2283449	4AL_7115482	-	-	-	-	-	-	-	-	-	-	-	-	-	-	GCAAGGAAAGTCTTGGGATGTTAACTATGTCTACTACAGCGAACGCTGTG[T/G]TGGCGGTTTGAGTGGTGGCTGGGGCAAGTTTTCTCTAGACAATAATCTGG
Kukri_rep_c102928_315	4ALC - 0-0.59	3230.23		-	4BS_4944090	4DS_2317565	4AL_7072073	-	-	-	-	-	-	-	-	-	-	-	-	-	-	CGAATTCAGTTCTCGTAGATCCAAGGGTGGAGGTTGCTCTTCCATTCGGC[T/C]AAGCCTCCTGGGAACCACAGAGCGATCTCCTTCTTTCCGTTCTCCACAGA
RAC875_c34368_428	4ALC - 0-0.59	3233.33		-	-	-	4AL_7169826	-	4DL_14419832	-	-	-	-	-	-	-	-	7DS_3929410	-	-	-	TGGGGCTTGATTCCATATATTTGCATTTGTTTATTTCCTGACTACCTTCA[A/G]CTTTTGATTCATCGTCAAGATGTGCAGCACGACCTGTGCTCCGTCTCCTA
RAC875_c46369_714	4ALC - 0-0.59	3233.33		-	-	-	-	-	-	-	-	-	-	-	-	7AS_4249179	-	-	-	-	-	CCTCGTCGGACCAGGACGACTGGTGGGGTACCAAAGCCTTCCCCGGCATC[A/G]TCTCGGCCATCGTGAACGCGCAGAAGCTCAACACGTCGGAATCTTGGCGG
RAC875_s111145_110	4ALC - 0-0.59	3233.33		-	-	-	4AL_7169826	-	4DL_14419832	-	-	-	-	5BL_10924443	-	-	-	7DS_3967362	-	7BL_6665708	-	acatgtccaaggtacaaacttaagctagagatatgtgatcatactgcaac[A/C]ACAACTTGCACCATGTTTGAGACAGAAGCAAAAAAACTGATTAAGCAATC
RFL_Contig3723_694	4ALC - 0-0.59	3236.55		-	4BS_4934421	4DS_2285301	4AL_7127423	-	-	-	-	-	-	-	-	-	-	-	-	-	-	aggaaccgctacactgatgtcttggcatttgatgaaaccaggataaagct[A/G]CAGTCCTCAACAGGCAATCAGACTTCAAGTAACGATTACATCAATGCAAG
Tdurum_contig11263_249	4ALC - 0-0.59	3236.55		-	4BS_4962800	4DS_2276156	4AL_7101431	-	-	-	-	-	-	-	-	-	-	-	-	-	-	TCCATGGGCAGCGTAAGGAAAGAAACCCGTGCTTTCTTGCCGGAAACTTT[T/C]cccccttttcgctcgacttttctggctccggcagatgttgctcgcgaggt
Tdurum_contig11263_259	4ALC - 0-0.59	3236.55		-	4BS_4962800	4DS_2276156	4AL_7101431	-	-	-	-	-	-	-	-	-	-	-	-	-	-	gcgtaaggaaagaaacccgtgctttcttgccggaaacttttccccctttt[T/C]GCTCGACTTTTCTGGCTCCGGCAGATGTTGCTCGCGAGGTTAGTAGCAAG
RAC875_rep_c74891_340	4ALC - 0-0.59	3236.55		-	-	-	4AL_7169826	-	-	-	-	-	-	-	-	-	-	7DS_3882048	-	-	-	TTAATATTAGACTCTGGGGCAATAAGGTTGACCAAATTGATGAAGATTCT[A/G]TGGGACGTGTTGTCATAGTAACATCAACAACGGTTAGAAAATTGAAAGAG
Kukri_rep_c70101_1484	4ALC - 0-0.59	3236.55		-	-	-	4AL_7169826	-	4DL_14419832	-	-	-	-	-	-	-	-	7DS_3967362	-	-	-	CAAGATTACACTGTTCATAGAATATTTTTTATGGACTCTGAAGAAGATTC[A/G]tcggtacaacacgttaatgttgaacagaacactacgaagggcactaaaaa
RAC875_c47388_125	4ALC - 0-0.59	3236.55		-	-	-	4AL_7169826	-	-	-	-	-	-	-	-	-	-	7DS_3882048	-	7BL_6697459	-	GTTGATGTTACTATGACAACACGTCCCATAGAATCTTCATCAATTTGGTC[A/G]accttattgccccagagtctaatattaactttttgatcctcaattcgaag
Excalibur_c111521_272	4ALC - 0-0.59	3236.55		-	4BS_4899184	4DS_1907444	4AL_7078584	-	-	-	-	-	-	-	-	-	-	-	-	-	-	CACGACCGGGCGAGGTTCTGACGTTTGGCAGCCGAGCCAGGCAGCGACTG[A/C]TGTCCATTCATAACAGCGGCAGCGGAACTGTCCTCGGAATCCAGCTCGGG
Kukri_c16126_449	4ALC - 0-0.59	3239.9		-	-	-	-	-	-	-	-	-	-	-	-	-	-	-	-	-	-	TAGACTCGCTTCTTATTGATTGGTACACACATTTTTTTCATGAAATTATC[A/G]TTAAGTGTGGCATGTAGAAGTAGCTCCAACAATTACTTGAAACATGGACT
Kukri_rep_c105016_212	4ALC - 0-0.59	3239.9		-	-	-	4AL_7169826	-	4DL_14419832	-	-	-	-	-	-	-	-	7DS_3929410	-	7BL_6665708	-	CCCAAGAGGAAGCGTGTTGTACGCAAATGCGCCGGTGTTGATCAGGAGCA[T/C]AATGATTCAAGGCCTAGGACAAGGCTTAGTTGTGTCGATAAAAAATCACT
Kukri_rep_c77448_146	4ALC - 0-0.59	3239.9		-	-	-	4AL_7172078	-	-	-	-	-	-	5BL_10895895	-	-	-	-	-	7BL_6745558	-	TCTACTTTCTGCTGTAGCATCTCCTTAGCACGCCTGAGTTCTGCATTTTC[T/G]TCATTAGCACGCCTGAGTTGTTCCTTCTCTCGAAGTGTGAGCGAAATTGG
wsnp_BE398523A_Ta_2_1	4ALC - 0-0.59	3258.08		-	-	-	4AL_7136329	-	-	-	-	-	-	-	-	-	-	-	-	-	-	GAATTTTCTTGAACATGTTGACATAAATGGTTGATTAGTATAATCTAGTCACGTTTTGGC[T/G]CAAGTCTTTGAATTGGGCAGTTAGTTCCTTCGACATTCATTCATCCTGTACATTGAAGAA
Kukri_c1667_251	4ALC - 0-0.59	3260.82		-	4BS_3250029	4DS_2274560	4AL_7126034	-	-	-	-	-	-	-	-	-	-	-	-	-	-	TCTCCCAAACATGCCAGTGCCACCTAATTCATTCAGGGGAATTCGTAAGA[A/G]AACATCTTCAGCAATGCGATGGTTTGCCATGTGTGTTGATGATACAACAA
Kukri_c47339_1077	4ALC - 0-0.59	3266.37		-	4BS_4921430	4DS_2311180	4AL_7086620	-	4DL_3256500	-	-	-	-	-	-	-	-	-	-	-	-	GATTCAAGATGTTATCAAGTACTCCGAGCAAACAAGGTGGAGTTTGAGAT[T/C]GTGTCATCTGAGCGAACAAACATTGTGGATACTCAAACCAGGTTCTGCTC
RAC875_s120974_138	4ALC - 0-0.59	3280.45		-	4BS_4958233	-	4AL_1131788	-	4DL_8578812	5AS_1527538	-	-	5AL_2806132	-	-	-	7BS_3065735	-	-	-	7DL_3394360	TGGATCTTGATGTTGATGCAGCCATCCGGAACGCGGATGTGGTGGAAGCT[A/G]AAGGAAGGTGTAAGGTGTCAAGGATGTAGAGGGATGTGGATCCTCTACGG
D_GA8KES402GRLAO_339	4ALC - 0-0.59	3291.88		-	4BS_4962155	4DS_2285924	4AL_7175720	-	-	-	-	-	-	-	-	-	-	-	-	-	-	GCTATCGGCTATCTGGGGTCAACTCTGTTTGTCAGGAGAATCTACAGAAACATCAAATGCGACTAAACTACTACTCCGATTCTGTAGGCTATTAGCACTTAGCAGATCATGTGTTGTTGAGTAA[A/C]GCTTCTAAGATTCTAATTACTTTGAAACTATACAGGAGGTGGTTCTCCCTTCGTTACCTTAATTATTACTTTTATTTTGGTTCTATA
D_GCE8AKX02GDIJM_264	4ALC - 0-0.59	3303.68		-	4BS_4883210	4DS_2321583	-	-	-	-	-	-	-	-	-	-	-	-	-	-	-	CTTAGTGCTGCCCCACCTCTGGAGTCACCATCCAGTTTTGTCAGTATAGCACCAGTTATACCAATTTCAACATTGAAGGCGCCGACCAATGCTGATAAAAAATCAGTAAGGGTAAGTAACAGTG[T/C]GACTCTAGCAGATGACGAAGAGTTTAAACAGATGAAAAGTTTCAGAATGGCAAGTCCTGCTACTACAGGGAGCATGATCCTGCTCCTTAGAAAAGACACAATAAATTGTAAGGAAAACTGAACGA
Tdurum_contig28490_463	4ALC - 0-0.59	3321.95		4AS_6004270	4BS_4888117	4DS_2302828	4AL_5033518	-	-	-	-	-	-	-	-	-	-	-	-	-	-	acgataggttcctcgattgaaacaaactcaagctcaccaccccctgtgcc[A/G]GAAAGGTATGGCCTGATCTCGTCAAGAACCTTTTCTATGTTCTCTTCATT
BobWhite_c27567_131	4ALC - 0-0.59	3328.51		-	4BS_4888117	4DS_2302828	4AL_5033518	-	-	-	-	-	-	-	-	-	-	-	-	-	-	ACATTACCTCCATCGGCCATAAGGTAAGGTCGCACTTCATCCAACACCAA[T/C]TCAACATTTTCAGCAGTCAATGGCAGCTCGACCGCTGGATCTGGGTTGGC
Tdurum_contig27948_398	4ALC - 0-0.59	3328.51		-	4BS_4905501	4DS_2296313	4AL_7175259	-	-	-	-	-	-	-	-	-	-	-	-	-	-	GTATGACCATGAGTCCTCTGAAGCCAACCTCTCTCTAGTCCTGCTTTCCA[T/C]tgttgaatccattgtcgactcctttctgaacgtcgctgcctgccaactcc
Tdurum_contig27948_399	4ALC - 0-0.59	3328.51		-	4BS_4905501	4DS_2296313	4AL_7175259	-	-	-	-	-	-	-	-	-	-	-	-	-	-	tatgaccatgagtcctctgaagccaacctctctctagtcctgctttccat[T/C]GTTGAATCCATTGTCGACTCCTTTCTGAACGTCGCTGCCTGCCAACTCCT
CAP11_c279_66	4ALC - 0-0.59	3328.51		-	4BS_4905501	4DS_2296313	4AL_7175259	-	-	-	-	-	-	-	-	-	-	-	-	-	-	gtggtaccttacggccgggacttccattgccgtcaatgggggagatagcg[A/G]CACAACTGACGGTATACTTCTTGGTGGAAGACTATCTGAACTACTGGCTC
TA001148-1001	4ALC - 0-0.59	3335.07		-	-	-	4AL_7011677	-	-	-	-	-	-	-	-	-	-	-	-	-	-	CATGATGCCCATTTTTCAGGTGTCGATGTTGATTCTGGTAATTGCCGCAA[T/C]GCA
Excalibur_rep_c80895_284	4ALC - 0-0.59	3338.17		-	4BS_4861837	4DS_2285000	4AL_7166452	4BL_6289835	-	-	-	-	-	-	-	-	-	-	-	-	-	GACAGCATCACAGGATTGCCTGCCCTCACTGTTCTTTCATTGTATGTCCG[A/G]caaccccctgcagaaagcatcatcttcaacaatgggtcattcccctgctc
Excalibur_c12_2100	4ALC - 0-0.59	3341.27		-	-	-	4AL_7011677	-	-	-	-	-	-	-	-	7AS_4203710	-	-	-	-	-	CAACTGGGTTGTTAGTCCATTTCCAAGCTACATAGAGCTGACGGGCATCG[T/C]ACTCAAAAGACAGTTGAGCGTGGGAGGTTTCATAGAGATAGACTTGATGA
Excalibur_c12_1564	4ALC - 0-0.59	3347.36		-	-	-	4AL_7011677	-	-	-	-	-	-	-	-	-	-	-	-	-	-	AACAGGCGTCAATGGAACTACCCGTCTGGACACCCACTTATCGAGGAGAC[A/G]CCGTCATTTGACCTGGGCGTCTTCACACCTCCTTGCAATAAAGCAAAAGA
Tdurum_contig12532_1223	4ALC - 0-0.59	3347.36		4AS_5970036	-	4DS_2301385	4AL_7172905	-	-	-	-	-	-	-	-	-	-	-	7AL_4553458	-	7DL_3336632	TTCAGAGGAATAAAAATATTCAGAGAACATGGTACTGTTTTGCCATGCAA[T/C]aattcagactataaatcatactcgtaccagtttagcacaatgactaatga
BS00025819_51	4ALC - 0-0.59	3347.36		-	4BS_4956273	-	4AL_7014936	-	-	-	-	-	-	-	-	-	-	-	-	-	-	AGAGAAGGTGAATAATGGACGCCATGGCGATTCCAAGATGGGGTGTCAGA[T/C]AGTGGATTGCGGAAGAGGTGCTGGATTTATTCTACTGTGGGATGACTACT
RFL_Contig2110_1872	4ALC - 0-0.59	3350.36		-	4BS_4862165	4DS_2326517	4AL_7176678	-	-	-	-	-	-	-	-	-	-	-	-	-	-	TCGACAAGGACAGGCTCGACCTCTTCTACTGGCTCCTGGCCGCGCTCAGC[A/G]TCCTCAACTTCTTCAACTTCCTCTTCTGGTCGAGGTGGTACTCCAACAGC
Excalibur_rep_c80895_175	4ALC - 0-0.59	3359.34		-	4BS_4861837	4DS_2285000	4AL_7166452	4BL_6289835	-	-	-	-	-	-	-	-	-	-	-	-	-	TTTGTTGCCCCCAATTTGCATGTTTTCCAGGGTTCCCAAGGATATTGGAG[T/C]AGTTCGCAAACTTTGCTATTTGAGTCTTGTGGTCCGTGAACTACGAAGGA
BS00022576_51	4ALC - 0-0.59	3365.06		-	4BS_4912900	4DS_2283662	4AL_7176085	-	-	-	-	-	-	-	-	-	-	-	-	-	-	ccaattataacggtcgacaagattgaagaaagcatcgcacacatcaacgc[T/C]GGGGCGAAGCCACTCGCAGCCTACCTCTTCACCAAGGACAAGAAACTGCA
BobWhite_c10469_116	4ALC - 0-0.59	3365.06		-	-	-	4AL_7011677	-	-	-	-	-	-	-	-	-	-	-	-	-	-	TTCTTCTCGTGTGTCGTCATAGGACGCCCGTATGTCTGCTTCACAGCTTC[A/G]ACGATTGGCAGTATGCTGTGCTCTCCTGGACCAATTCCAAACATCTCTCT
BobWhite_c38799_870	4ALC - 0-0.59	3365.06		-	4BS_4912900	4DS_2283662	4AL_7176085	-	-	-	-	-	-	-	-	-	-	-	-	-	-	CTAATACTCACAATACGAGACAGGTCCGCCGATTGCAACGGATCCTCCCC[A/G]tagaacctttccaagactcttttcaaagagtcgaccagttctgtaacgaa
CAP12_c5519_132	4ALC - 0-0.59	3365.06		-	-	-	4AL_7171117	-	-	-	-	-	-	-	-	-	-	-	-	-	-	CTTCCAGATCGTGGAGCCTGACGGCTGGTATGTTCGAATCTACGCTCCCT[A/G]TGGCAAGGAGAGGCCGATTGGACGACTGCTGCTCTAGCCAGCGCATCCGC
Excalibur_c57854_257	4ALC - 0-0.59	3365.06		-	4BS_4948187	4DS_2296075	4AL_7094493	-	-	-	-	-	-	-	-	-	-	-	-	-	-	gctcttttgtgttgctcatggagtgcggatggaaaatatatattatcagg[T/C]GGGGAAGATGATCTTGTGCAAGTATGGAGCATGGATGACAGAAAGATGGT
IAAV1461	4ALC - 0-0.59	3365.06		4AS_5233101	4BS_4883740	-	4AL_797495	4BL_3319050	4DL_14352516	-	5BS_2249193	5DS_297330	-	5BL_10811935	5DL_4491161	7AS_4211510	-	-	7AL_4519643	7BL_6748906	-	TTAGTACAGGTAGAAATTTTCTACCCTACCACTTGTTGTCGTACATGCTGGTTCTAGTTCATGTGTTGGATGCCTCAGACCTAGTTACATAATGATACGT[T/C]TCCAACGTATCTACTTTTCCAAACACTTTTGCCCTTGTTTTGGACTCTAACTTGCATGATTTGAATGGAACTAATCTGGACTAACGCTATTTTCAGCA
Ku_c69598_923	4ALC - 0-0.59	3365.06		-	4BS_4959522	4DS_1918886	4AL_7108630	-	-	-	-	-	-	-	-	-	-	-	-	-	-	CGAAATGGAAAAGCAATGCCCGGGAAAGTGTTTGATGTGCTAAATGAAGT[T/C]GTTGTTGATCGGGGTTCTAATCCATATCTCTCAAAAATTGAATGCTATGA
Kukri_c14294_1778	4ALC - 0-0.59	3365.06		-	4BS_4105864	4DS_2132305	4AL_7108630	-	-	-	-	-	-	-	-	-	-	-	-	-	-	AGTCTCTCTGCACGAGTGGCATACTGCTTCCATCTGGAGACCATTGCAGA[T/C]GTCCTATTAATCCCTTCCTTGCTATGAAGATAAATGGGCTTCTTCGTCCC
Kukri_c14721_2011	4ALC - 0-0.59	3365.06		-	4BS_4903271	-	4AL_7148722	-	-	-	-	-	-	-	-	-	-	-	-	-	-	CACAGGAGRTCAAAAGAAACATTGAATCTGCTTTCCCTGCCTCGTTGTCC[T/G]CAAGATGGATGTAGGAGCATGAACTCTGGAGGTTGTTCCTACGCAGGAGA
Kukri_c17653_1641	4ALC - 0-0.59	3365.06		-	4BS_4892314	-	4AL_7083958	-	-	-	-	-	-	5BL_10920205	-	-	-	-	-	7BL_6742592	-	CAGAAGAGAAGATACCAATCTGTTGTGGCCATGTTCCCAAGCTGATGTGG[T/C]GTCCATGGCTACTGTGTCATATGATCTTTGGCAAGTATGCAACCAATTAG
RAC875_c20654_1003	4ALC - 0-0.59	3365.06		-	4BS_4903271	4DS_2309382	4AL_7148722	-	-	-	-	-	-	-	-	-	-	-	-	-	-	gttcagtcatccagggatcctgcacttgatgcttctgttgtaggtcaaga[T/C]GAGGAACCTCAACCTGTGCCAGATAATGCTTTCACTTCCTTATACAATGA
RAC875_c5394_1052	4ALC - 0-0.59	3365.06		-	-	-	4AL_7112428	-	-	-	-	-	-	-	-	-	-	-	-	-	-	AACACCGAATGTGTGCAACGTTGTCAGTTTGTTAATCCCTCTAGGAACCA[T/C]AACACCAAATTGGCGGTGACGTCCGCAGAACTTTGGTACTGAAAGACATG
RAC875_rep_c114807_439	4ALC - 0-0.59	3365.06		-	4BS_4884964	4DS_2279912	4AL_924934	-	-	-	-	-	-	-	-	-	-	-	-	-	-	GATGAAATTGAGAGGATGACACTTGCTGCTTCGCTCTGCATCAGACCGAC[A/G]cctcaacaccgtcctcatatsgcmgctsgttttgaagctacttgacggcg
RAC875_rep_c72318_302	4ALC - 0-0.59	3365.06		-	4BS_4959522	4DS_1918886	4AL_7108630	-	-	-	-	-	-	-	-	-	-	-	-	-	-	aattaggtgatgagctcatggaagaggctaaagaggttgcttcgtttctg[T/C]ATCATCAAGAAAAGATGAATGTTCTTGTGGAGCCTGATGTTCATGATATA
RFL_Contig2461_1713	4ALC - 0-0.59	3365.06		-	4BS_4935065	4DS_2320964	4AL_7154984	-	-	-	-	-	-	-	-	-	-	-	-	-	-	cggaagctccgggagctcgccaacctgacgctgatactggggaacagaga[T/C]GACATCGACGACATGGCCGGCGGTGGCGGCACGGTGCTGACGGCGGTGCT
Tdurum_contig32164_255	4ALC - 0-0.59	3365.06		-	4BS_4892314	-	4AL_7083958	-	-	-	-	-	-	5BL_10920204	-	-	-	-	-	7BL_6639915	7DL_3355586	TGGATTTGAAGATACCCTATTCTCCAGACGGTTGAATTTTGGGGATCCTG[T/C]tagatgtccgtttgatgtacgttcacacttgaacgtaggaggaagaaatg
Tdurum_contig25451_397	4ALC - 0-0.59	3365.06		-	4BS_4883874	4DS_2299960	4AL_7075802	-	-	-	-	-	-	-	-	-	-	-	-	-	-	aactttaactccagcctcttcaactgatgatttatcacggtagcaactag[T/C]CTTTGGATTTCACGTTCCTCCTGATCCGCAAAGAGTTTAGACTTAATTGC
Excalibur_c2751_359	4ALC - 0-0.59	3367.8		-	4BS_4929479	4DS_2318350	4AL_5329821	-	4DL_14248052	-	-	-	-	-	-	-	-	-	-	-	-	TTCCAGCTATCTCTTCCACTACCTGAGCAGAAGAATTCTGGGACAGAGAG[T/C]AGAGTTATAGGGGCATTAGCCTATGGAACTGGTTATGGTGCGTTGAATTG
Tdurum_contig93168_52	4ALC - 0-0.59	3370.54		-	4BS_4929479	-	4AL_7157410	-	-	-	-	-	-	-	-	-	-	-	-	-	-	TCTCATTCACACTAATGCTTTGGGCTATGTTACAAAAAGAAAGAAACATC[A/G]TTCGTCATACAACAATATCTGTGAATACAATGAACAAATCAGGAAATCGG
wsnp_Ex_c12_21212	4ALC - 0-0.59	3373.35		-	-	-	4AL_7011677	-	-	-	-	-	-	-	-	-	-	-	-	-	-	GTTGTCGAGGTGACTCCTAGGCGGTTCAAAAGGATAGCAAAGAAACCGAAGAAGGTAACATTTGAGTGCGGGCCATCAGGCGTCATGGACATCACAGACA[T/G]CRAAGATAATGTGAATGATTGTTTATCACACCCTACAGCAATACGTTCAACTTCTGCCCTGGAAGATGGCAACCCGGAAGACAGCTCGCCTGTCGTCAAC
wsnp_Ex_c13623_21404172	4ALC - 0-0.59	3373.35		-	4BS_4927328	4DS_2282005	4AL_7149418	-	-	-	-	-	-	-	-	-	-	-	-	-	-	GCCCAAATGTCATCTACAGTGCACATCATTTGCCTGGTGACACTTCGATGCTGGTGCTCGGTGGTATTGATGGAGTCCTACGCCTGGTATGCCAGAGAAC[T/C]GGTGAGACTATTCGAAGCTTCATCATGGATGCAGGCTACCCAGCACAGTCCAGCTCCAGGCCACAAGCTGAACAGAAGAATGTCCGCCCAGCGGAATCTG
wsnp_Ex_c5492_9691241	4ALC - 0-0.59	3373.35		-	-	-	4AL_7110557	-	-	-	-	-	-	-	-	-	-	-	-	-	-	GGATCTTCCCCAAGGTCGCACCAGCTTAGAGCAAGATACTTGAGGTGGGTTCCATGGTCAAGAAATATCGGCCAATTCAGTGTCCCCTTAGCCCATTGCC[A/C]TCTGATAATCAACTTGCGCAGATCTGTAGACTTTGGCTTCAGAGCCTCAAAGCAAAGTGTCTCATTCTCATCCTTTGCAGAAAGAAGCAAGCTGGAAAGA
wsnp_Ex_c5492_9691880	4ALC - 0-0.59	3373.35		-	4BS_4959180	-	4AL_7110557	-	-	-	-	-	-	-	-	-	-	-	-	-	-	TCAAGAACACTCAGGTAGCTAGATTCAGACAGGATTGAAGACAACATGCCAGGGGAGGATGAAATTACTCCAAGTGACACTACAGTTCTAAGACGTGGAA[A/G]TTTAAGTGTCAATGCAGTGTTTTCTTTCCATCCACATGCTGATAGCCGGCGAACATCCTTATCCATCTGTATCATTTCACGCTGGTCATTTGCTGAAGCA
wsnp_Ex_c58286_59646499	4ALC - 0-0.59	3373.35		-	4BS_4959180	4DS_2289264	4AL_7144713	-	-	-	-	-	-	-	5DL_4536622	-	-	-	-	-	-	AAATGCATCAGACTTGCTCAATGGCTCGAGCTCAAGATGACGGTTGGGAGAAGAAATTCCGGCGACATGGTCCTTCCGTGTCGTAATGATGATCCGACTT[T/C]CCGGGAGATCCTGGAGAGCATCATGTATCTGAAAGTACACATCTTGCTCCCAGACATCATCCAGTACAATCAAATACTTTCTGTTTTGAAGTCTCTGCTG
wsnp_Ex_c8092_13695482	4ALC - 0-0.59	3376.17		-	-	4DS_668438	4AL_7112428	-	-	-	-	-	-	-	-	-	-	-	-	-	-	ATCTTGGAGCAGCTTGATACGGAGAGTGAATAGTTTGGATAGACTCCCAATGAGCTTTATGTCATCCTCTGTCAATATGGTCATCTCCAAATCCAACTTT[A/G]TCAGCATGCTAAGCTCGTCGATCTTCAAAACTGGCAACTTCTCCACAGGCCCATGCAGTTTAAAACTCTGCAGCGTCTTCAAAGGCAGGACGATGCCAGA
wsnp_Ku_c10224_16965872	4ALC - 0-0.59	3376.17		-	4BS_4935305	4DS_523211	4AL_6933721	-	-	-	-	-	-	-	-	-	-	-	-	-	-	GACATAGAGGAACAGATTACGGAATGTTGTGAGAGGGCGCTTTGAGAGCGATTGATAGAATGCAATGGTATCCTGCAGTTGGTTTCGAGGATATCGGGAG[T/G]GCGGAAAGAAGTGAGAGAGTGATACTGAGGAGAGGTTTTCAGTGGCTTTGCTGTAGGTTTCAGATGTAATTCCGAAGCTCCCACTTCCAAGTTTGAATCC
wsnp_Ku_c48043_54334230	4ALC - 0-0.59	3376.17		-	4BS_4948187	4DS_2308221	4AL_7066310	-	4DL_14102578	-	-	-	-	-	-	-	-	-	-	-	-	ACTTCCATCCTTGGATTTGTCATACACATACAGATTCCCATCAGCATTGCTGACAACAAAAATGCCTTCACGCTCTGGAACCCATGCAACACAAGTACAG[T/C]GGCTGTTGGCAGTTCCATCTTTGTCTTTATTGATAAAATGCTGAGACATAACAGGCTTCTTTCCAGGATCTTGCAACTGTTGCCTCAATGACATTGAATA
wsnp_Ex_c2266_4247520	4ALC - 0-0.59	3376.17		-	4BS_4916752	4DS_2326241	4AL_7035287	-	4DL_4622521	-	-	-	-	-	-	-	-	-	-	-	-	ATGCTACTGCACTTTGGTTCCCCCTGAGGATGTCCGTAAACTCAACTTGCCTCCAGAAAGCCTCTACAAAACCCCATCTGGTGAAATATTTGTGAAACCA[A/G]AGTTGCAAAAGGGTATACTTCCTGAAATCCTTGAAGAACTGTTGGCTGCTCGGAAAAGAGCAAAAGCAGATTTGAAGGAAGCAAAGGACCCATTCGAAAG
Kukri_c9578_1446	4ALC - 0-0.59	3378.99		-	4BS_4861837	4DS_2285000	4AL_7166452	-	-	-	-	-	-	-	-	-	-	-	-	-	-	TTTGGGCTCTATCTTGTCATTGCAAAACAAAGTAACGAAGTTCTGAGAGA[T/C]GGACATGTGCAAAATGAACTCACGCATCATGCCATATGTTTGACAAGTCT
IAAV7786	4ALC - 0-0.59	3378.99		4AS_5986285	-	-	4AL_7075626	-	-	-	-	-	-	5BL_10917407	-	-	-	-	7AL_4485479	-	7DL_3323709	TGGCTGCCCGAACATCAAGGACAAGGGCGTCCTCCTCCCCCACCACCACTTTTCCTTAGCAGCCCTGCTCCTCCGCAAGCACCATGAATACATGCTTGCC[A/C]TGTGCCCGTTCGTCTCCTCCACGAACTGGGAACCATCCTCGCCCTCTCCTTTGCGGGCAAACGCCGGAGCGGGCTCGTTCAGGATGGGTTCCTCTGCTGC
Kukri_c18956_150	4ALC - 0-0.59	3378.99		-	4BS_4885512	4DS_2304359	4AL_7123862	-	-	-	-	-	5AL_2737481	5BL_10926584	5DL_4532306	-	-	-	-	-	-	AGCCTCCTATGGGTCAACTTTGCGATRCAAGAGTGTGGAGCGTATCAAGG[A/C]GGTTGGAAAGCATAGCCTTATTGGAGGGAGTGGGGAGTTCAGTGATTTCC
Tdurum_contig29006_56	4ALC - 0-0.59	3381.89		-	4BS_4912900	4DS_2283662	4AL_7176085	-	-	-	-	-	-	-	-	-	-	-	-	-	-	cttggtgaagaggtaggccgccagtggcttcgccccggcgttgatgtgtg[T/C]GATGCTTTCTTCAATCTTGTCGACCGTTATAATTGGAAGCATGGGGCCAA
RAC875_c40379_361	4ALC - 0-0.59	3387.6		-	-	-	4AL_7083958	-	-	-	-	-	-	5BL_10920203	-	-	-	-	-	7BL_6742592	-	ACTGAAGGTGGGGCGGTGTCGGACGAAAAATAAGCAGTTTGGATTATCCA[T/C]ATACCTCTGTTGGTTTACCATATCACATGATGCAGCCGATGTGCATAAAA
Ex_c12059_215	4ALC - 0-0.59	3390.34		-	-	-	4AL_7171248	-	-	-	5BS_2294057	-	-	-	5DL_4606617	-	7BS_3111750	-	-	-	-	TAATTCATATGGGTTTCCTTTGTGGTGAAGATTTCATCAGTACTGATAGC[T/C]TAACTTATTATGTTAATTCTAGTGCGGCACTAGCGAAGGTAGAAATGTAC
Kukri_c9578_2045	4ALC - 0-0.59	3393.01		-	4BS_4861837	4DS_2285000	4AL_7166452	-	-	-	-	-	-	-	5DL_4537429	-	-	-	-	-	-	TGAACATAGCCATTACTAGAACTGCAGGCATTAGCTACTGACTGAATAGT[A/C]GTCGTCACCAGTATTCTGCTGCTAATATCCTTATCTGCTGGCAAGGCAGA
wsnp_Ex_c9464_15689857	4ALC - 0-0.59	3393.01		-	4BS_4959179	4DS_2324374	4AL_7144713	-	-	-	-	-	-	-	-	-	-	-	-	-	-	CCTCTGTACCGTATGTGTTTTTTTGTTGACCATGGACTGTACTGTTTCTGTTGTTTAAGCTACACACTCTTAGTAGTAATTTCCTGTAAAGGTATGTATT[A/G]TTTGTATCGAACATCTTGTGTGATTAATCATGTCAAACATTTCATTTTGTAACATTGGTATCTTTTGATCTATGCGCTATGTCACCCCCATTATTATTTT
RAC875_c9494_254	4ALC - 0-0.59	3395.62		-	4BS_4155824	4DS_2295414	4AL_7083958	-	-	-	-	-	-	5BL_10920204	5DL_4575218	-	-	7DS_3962795	-	7BL_6639915	-	GCTCCTCTTCACTTACTATCTCTACATTCCCTATCCAAGCCAACCGCAAC[T/C]ATCAATGGCCCATCCGGCTCAAAATCCCCAAACCTTCTACACCCAGACTA
Kukri_c13991_584	4ALC - 0-0.59	3400.77		-	-	-	4AL_7039496	-	-	-	-	-	-	-	-	-	-	-	-	-	-	GCTCCCAACAAAATTCAAGATTTGCCAGAATGTTTGCTGAGAGGCGCACA[T/C]GGAAGCTTCGCAGGATTGTCGCTTCCAGCATCATCAGAACATCTACGAAG
D_F5XZDLF01DYKWG_300	4ALC - 0-0.59	3405.93		-	-	-	-	-	-	-	-	-	-	-	-	7AS_4248483	-	-	7AL_4556659	-	7DL_3383764	GCGGAACTATTTGAAGTGAATGCGGAAGCAATTTCGTTTTGGGGAAGGAATTATTGGAAACCTGTTTCATGATGTTAAATTTTGTGTGGACATGCGTACAGGTGACCTTCCGGGATCCAGATTC[A/G]GCGAGGATGGCCTGCATGGATCCCTATCCGGTAATTGACGGGCGCGTGCCAACTGTAATCTTGCCATCCGT
Kukri_c13266_712	4ALC - 0-0.59	3405.93		-	4BS_4905026	4DS_2287144	4AL_7017316	-	4DL_14244139	-	-	-	-	-	-	-	-	-	-	-	-	GGAGCTTCAATCCGTGATTTGGTCGGAAGAGCCTGTAAAGGACCACTTGC[A/C]cctgcccaacaagagcaagttgttttagatttagccagggactggaagct
Kukri_c38272_181	4ALC - 0-0.59	3411.08		-	4BS_4872648	4DS_2297539	4AL_7079098	-	-	-	-	-	-	-	-	-	-	-	-	-	-	GCAGTGAACCATGTTGAACGCTCACTGGAAAGTCTTATCTGCTTTTCAGC[A/G]TCAGAAAGAATCTTCAATGCTTGTTGTAATCTTTCTAACTCGGCATCAGT
wsnp_Ex_rep_c67779_66463916	4ALC - 0-0.59	3411.08		-	4BS_4930473	4DS_2305402	4AL_3389281	-	-	-	-	-	-	-	-	-	-	-	-	-	-	TCAAAGTTTAACAGCAATTGGAGGGAAAAAGTTCTCCCTTGACATGTCAAATGGAGAAACAGATGATGACAATGAGATGAACCCACAGACTAATACTGCC[A/G]CTGACATTCTTCATCAAATGGCATCAGTACTTGAGAGAATTCATGCATCTCTTGCATCAAATTCTGCTATAGGAACAACTTTGCTTCAGGGTGAAGAGAA
Kukri_c17807_615	4ALC - 0-0.59	3413.68		-	4BS_4872648	4DS_2297539	4AL_7079098	-	-	-	-	-	-	-	-	-	-	-	-	-	-	TGGAGAAATACAGCAATACTTCAGCTGCCGGTGGAGGGGTGCAGTCAGAC[A/G]TCACTGAAGGAAATGCAGGAATGCATAGGGCTAGAGGGCAAGGAGTCCCC
Excalibur_c5893_115	4ALC - 0-0.59	3424.5		-	4BS_4872648	4DS_2297539	4AL_7079098	-	4DL_14259279	-	-	5DS_1107534	-	-	-	-	-	-	-	-	-	AACWGCTTAGAGGGATTTGATGAGCTGAGACATCCAGAAGCAGCAAACAA[A/C]GGTGATGTTGATCGAGAAAAGTAGCCGCCCTTCTGAAGCAGCTCATGATT
IAAV6223	4ALC - 0-0.59	3427.31		-	4BS_4962439	4DS_2321766	4AL_7143734	-	4DL_14117874	-	-	-	-	-	-	-	-	-	-	-	-	TCACCGAGTCACAGGNNNNNNNNNNNNNNNNNNNNNNNNNNNNNNNNNNNNNNNNNNNNNNNNNNNNNNNNNNNNNNNNNNNNNNNNNNNNNNTCAAGTG[T/C]TTGATGCAACAGATATTTAGTGGCCTTGATCATTGCCACAGCAAAGGAATTCTTCATCGTGACATGAAGGGCTCCAATCTCTTGATTGATAGCAATGGTG
BobWhite_c13628_622	4ALC - 0-0.59	3436.29		-	4BS_4882916	4DS_648129	4AL_7071768	-	-	-	-	-	-	5BL_4718677	-	-	-	-	-	-	-	ATGGCGATCACCAGCTGAAGCGGGAGCTGTCTCAGGACGACCGGCGACTC[A/G]CCCCTTTGCATTATCCTTGTAATGTTGACAAAGTGCTCTTGYGAAGACRC
BobWhite_c13774_405	4ALC - 0-0.59	3436.29		-	4BS_4872754	4DS_2171179	4AL_7168140	-	-	-	-	-	-	-	-	-	-	-	-	-	-	TCCACTTCTGATCAACCAAATGATAAACATTCAGAAGAAACATCTCAACC[A/G]tcagatgcaataggagagcatgtttccgaggagagcactggagatacagg
BobWhite_c6498_593	4ALC - 0-0.59	3436.29		-	4BS_4866139	4DS_2313788	4AL_1006876	-	-	-	-	-	-	-	-	-	-	-	-	-	-	TTTGTAAGTAGGTTTGTATTCAAGTAGGGTTCTGACATTATGCTATAGGG[A/C]TTGTTTGAAATTCTGGAAATGTTGAACATTGTGGTAGTTAAGAAAGAAAA
RAC875_s118830_100	4ALC - 0-0.59	3436.29		-	4BS_4910182	4DS_2321097	4AL_7114169	-	-	-	-	-	-	-	-	-	-	-	-	-	-	TGCTGTGATGCTTGTGAGACATGGTTCCACGGTAAGTGTGTGAAGATCAC[T/C]CCTGCCAAAGCTGAGCACATCAAGCACTACAAATGCCCAAATTGCAGCAG
Excalibur_c20690_735	4ALC - 0-0.59	3436.29		-	4BS_4930473	4DS_2305402	4AL_3389281	-	-	-	-	-	-	-	-	-	-	-	-	-	-	AAGGCCGACGCAGCCTGAAGAGCAGCCACCCAAAGACCACCACAGTATGC[A/G]CTTACACCAGCCATGGACCAAACATCATAAGTTTGATCTGGGAAATCCTC
Excalibur_c7064_544	4ALC - 0-0.59	3439.39		-	4BS_4962439	4DS_2321766	4AL_7143734	-	-	-	-	-	-	-	-	-	-	-	-	-	-	CTGATAACCGCTTCGCCCCATTGAAGAAACCTAAATCCAGTTTATTACCG[T/C]ATCGTCCAATTATGCCATTGTGCCGAGTGCTGATCCAGATTTTGAGTCTA
GENE-4888_29	4ALC - 0-0.59	3439.39		-	-	-	4AL_7097568	-	-	-	-	-	-	-	-	7AS_4248483	-	-	7AL_4497269	7BL_6688315	7DL_3383764	GATAGGGATCCATGCAGGCCATCCTCAC[T/C]GAATCTGGATCGCGGAACGTCACCTGTTCGCATGTCCGCACAAAATTAAG
Kukri_c13991_655	4ALC - 0-0.59	3439.39		-	-	-	4AL_7039496	-	-	-	-	-	-	-	-	-	-	-	-	-	-	GCTTCCAGCATCATCAGAACATCTACGAAGACTTGTGAGGCGTGTCGCAA[T/C]GATTAGAACTTAACAAAAATAATTCCCAGATATTAGTAGTTTTCCTTCTA
Kukri_c39923_95	4ALC - 0-0.59	3439.39		-	4BS_4872754	4DS_2171179	4AL_7168140	-	-	-	-	-	-	-	-	-	-	-	-	-	-	GCCCATCCTGTCGGAACCCCGCCTTCCAGCCACCCAGTGAAGGCCGAGCA[A/G]CAGCAGACACAGTCATCGCCTCCCGCAGGAGCGAACAAACAGCTTCCAGG
Kukri_c74651_223	4ALC - 0-0.59	3439.39		-	4BS_4946321	4DS_2274964	4AL_7136569	-	-	-	-	-	-	-	-	-	-	-	-	-	-	catggtctccactatataccagtgcacgataaccttttaacgtcatatta[T/C]GATGATACTTTATTGTGCTCTTGATGTCCAAAGAATAAGGTAGATCTCGT
Kukri_rep_c94421_94	4ALC - 0-0.59	3439.39		-	-	-	4AL_7011677	-	-	-	-	-	-	-	-	-	-	-	-	-	-	GGAGGTTCCAGCAGCTAGAGAATGCTTGGGCCAGAAAATATGGCGACTCA[T/C]catggaggcattacttggaaccagacttcatgagccacgtattgcgaggc
RAC875_c65221_438	4ALC - 0-0.59	3445.28		-	4BS_4921157	4DS_938068	4AL_2194144	4BL_6868020	-	-	-	-	-	-	-	-	-	-	-	-	-	TACTTGCCTGCATAAGTATCTGGAGGACAATCTGGAGGACAATCCTTCTC[A/G]CAGCCAGAATCATGAGGATATGTCTACAAGCTTATTCATCTGCTGTGTCT
Tdurum_contig11603_399	4ALC - 0-0.59	3448.19		-	4BS_4869148	4DS_2326656	4AL_7106012	-	-	-	-	-	-	-	-	-	-	-	-	-	-	tgggtcatctgctggcatctgcttcctccggcgtaactgtcaaagtcaca[T/G]GTACATTGTTCGCCCTTTTAACAAGAACTTTAAATGGCACTCCAACCTTG
Tdurum_contig16761_172	4ALC - 0-0.59	3448.19		-	4BS_4872648	4DS_2297539	4AL_7079098	4BL_3756599	-	-	-	-	-	-	-	-	-	-	-	-	-	ctaccaagtcgttgtgacgaaaatgcagccatcttgcatcagcagagagc[A/G]TCAGGCGAGGTCACAGCCGCGACCTAATATGACAACTGGTTCCTTGCGTT
Tdurum_contig16761_383	4ALC - 0-0.59	3448.19		-	4BS_4872648	4DS_2297539	4AL_7079098	-	-	-	-	-	-	-	-	-	-	-	-	-	-	GATTTTTCAGTTTTCCAGCAGGGGAAGAGGCCATGACAACCTGGTGCTCC[A/G]gactcggagaccacactctcattgtcgcaatttgccaattcattattact
tplb0022j01_1046	4ALC - 0-0.59	3459.27		-	4BS_4758292	4DS_883871	4AL_7168140	-	-	-	-	-	-	-	-	-	-	-	-	-	-	tggaagattttctgcaacaacaattcgggcctgtagttcctctaaatctg[A/C]TTCTGTAAATGGCTGTACACGCTTTACTCTGTTTCCATCTTCACTAACCA
wsnp_Ra_c33762_42584098	4ALC - 0-0.59	3459.27		-	4BS_4926925	4DS_2274964	4AL_7136569	-	-	-	-	-	-	-	-	-	-	-	-	-	-	GCCCTTGGGATCAAGAAGGGGAGCAAGGACGAATGGGTGAGGTGCCACGAACGAGATCTACCTTATTCTTTGGACATCAAGAGCACAATAAAGTATCATC[A/G]TAATATGACGTTAAAAGGTTATCGTGCACTGGTATATAGTGGAGACCATGATTCTGTTATACCGTTTCTGGGTACCCAGTCTTGGGTGCGATCACTGAAT
RAC875_c21571_172	4ALC - 0-0.59	3470.08		-	-	-	4AL_7091960	-	-	-	-	-	-	-	-	7AS_4247557	-	-	-	-	-	ctccgttcaacacaaagctaggaccagattgatggtttgcgtgcaaagct[A/C]GCCTATGAAATTGTGACCATGAAGGGGAACAAGGGAGACGTTCCAGAGTT
Kukri_c48385_121	4ALC - 0-0.59	3470.08		-	4BS_4930073	4DS_2311769	4AL_7164986	-	-	-	-	-	-	-	-	-	-	-	-	-	-	TCTACACACTGTACAACAGGCATAGTTGCCACAAGGGAGAACTAGACCGC[A/G]AAACTGATCTTGGCGGCACAGAGATATGAGCAGAAGGTGAACAATCCTGC
BS00022887_51	4ALC - 0-0.59	3475.8		-	4BS_4912173	4DS_2324515	4AL_7122797	-	-	-	-	-	-	-	-	-	-	-	-	-	-	AGTCTTGCCTCGGTTCAACCAATGCAGGCTTACACAGCAACGTTGACATG[A/G]CGGTGAGCTCTAAAACAATATCAAATCAAAATTTGAAAATAGCGACAAAG
BS00044898_51	4ALC - 0-0.59	3475.8		-	4BS_4944748	4DS_2307253	4AL_7144787	-	-	-	-	-	-	-	-	-	-	-	-	-	-	CGGAGGCAGCGTGTGCCCCCACCCCAACCTGACCACGCACACGCGGCTTC[T/C]CGCCGTTCGTTCCATTGCCGTTCAGACATCAATCAAACACCAGTACGCCT
BS00064186_51	4ALC - 0-0.59	3475.8		-	4BS_4912547	-	4AL_7123763	-	-	-	-	-	-	-	-	-	-	-	-	-	-	CATCAATCATGGGATGTTCACCAGGACCCATTCACCTTTGCCATCATTTC[A/G]CTATCATAGGGCGCGCCCCACCTTGGAGTTGGGTTGTTGCTTCACCACAT
BS00075740_51	4ALC - 0-0.59	3478.79		-	-	-	4AL_7091960	-	-	-	-	-	-	-	-	7AS_4251532	-	-	-	-	-	GGAGGTGAAGCTGCAGGGGATATCCAAACTGACGGCGAAGTTAGGGACAA[T/C]AACTGGAGGGAGCTACTGAATGCAAGCCAACAGGCGGCTGCAAACATGTC
BobWhite_c47331_80	4ALC - 0-0.59	3478.79		-	-	-	4AL_7171808	-	-	-	-	-	-	5BL_10804665	-	-	-	-	-	-	-	GTGTGCTCGCATTTCTCTCCTATTGCTCGATGGTTGCTCCTTCATGCAGT[T/C]GTGATGGTTTGCGCCGTCCTAGGCGTCCTCGTGGCTCCCGTGCTCTTTCG
D_GBB4FNX01CME5L_131	4ALC - 0-0.59	3478.79		-	4BS_4911198	4DS_2303677	4AL_7085010	-	-	-	-	-	-	-	-	-	-	-	-	-	-	GATTAAGAGACGACGGTCCATGGTACTCCTTCTTGAGGTACCATCCCGGCGGACGGTTCAAGACCAATCTGCCACAATGAGTGTAGTAGTAGAACACGCAGACCCTGGCCCTGCCAATTTCCTC[A/G]CACACGCGGTCGTGCCTTTGGTAGAGTAGGCAGACCACCTGGAACGTGGACTGGTTATAGCTCTTCTCCTCCCACGAGCCCACGTTGATGGCTCCGTCTACATAGAGGAAGGCGCCGAAGTAGCG
Excalibur_c31484_124	4ALC - 0-0.59	3478.79		-	4BS_4937384	4DS_2297250	4AL_7127651	-	-	-	-	-	-	-	-	-	-	-	-	-	-	CGAGTCCGGCGCTCGGGCCCTCGTATTCTCCAGTCATACCACGGTAGGAC[T/C]GGGCCTTGAGGTATTCGATTGCAGACTTCGCACCTCCTTGGTAAAGAACT
GENE-2665_319	4ALC - 0-0.59	3478.79		-	4BS_4962925	4DS_2304166	4AL_7120388	-	-	-	-	-	-	-	-	-	-	-	-	-	-	CTTCTTTGTGGTTCATTTGTTGTCTTGGTGAATGCATGATATGTCAGGTA[A/C]ACAAGGACGGCAAGCATTGAACCGGTGTAACTGTTGATGACTACCATTCG
IAAV125	4ALC - 0-0.59	3478.79		-	4BS_4930073	4DS_2311769	4AL_7164986	-	-	-	-	-	-	-	-	-	-	-	-	-	-	ATCTTGGCGGCACAGAGATATGAGCAGAAGGTGAACAATCCTGCTGCAGTGGGCATTGATCATAGCAGATCCATGAGACCATACAGTGGACAGAACCCAA[A/G]CCCACATATACATATCGCTTCGAACCAGAAGCACCAAGACGGTGATGACCAAGCTCACCATTGATATCATGCTACATCAGTCATCTTCCTCCAGATCACT
IAAV6944	4ALC - 0-0.59	3478.79		-	-	-	4AL_7091960	-	-	-	-	-	-	-	-	7AS_4063650	-	-	-	-	-	TAAACAAGTTTCCCGGACGATAAGCACAGAAAACCTCAGCAGAGCGGTATACAAGGGTTCAGCACTAATCGTGTGCGTCCCACTCTACCATAGTTTACAA[A/G]CCATCTCGAAAAACACATAAGCGTAAAAACCTATATCAATTCTTTGCAAACCCTAGTGGTCTCGTGCACGTCGTTCGTCGGTGCCCTTCTATTCCGCAGT
Kukri_c23469_1194	4ALC - 0-0.59	3481.79		-	-	-	4AL_7091960	-	-	-	-	-	-	-	-	7AS_4250744	-	-	-	-	-	CATGTAGAAGAAATCCCTAAATGCCACGTCGTAAAACGGTGGACAAAGGA[T/C]GCAAGAGACATACTACCAGGTCACCTAGTCCAGTACCAGAGAGACAATTC
Kukri_c38573_253	4ALC - 0-0.59	3481.79		-	-	-	4AL_7123763	-	-	-	-	-	-	-	-	-	-	-	-	-	-	ACTCGATGGCCATGGGCACACAGGCATGAGGGAGCAGAGGAGAGACTTGA[A/C]GCCTACGACAGAGTCGAAGAAGAATCAGCCACTGGAAGAGCAGGGCAGGA
Kukri_c53782_344	4ALC - 0-0.59	3481.79		-	4BS_4910097	4DS_2303143	4AL_7114323	-	-	-	-	-	-	-	-	-	-	-	-	-	-	ACAGCATGCTGGGCGCCATCATACCCTGCAGCGAGAAGATGTCCGGCAGC[A/G]TCATCCTGCACGATGTTGGTGCAGGCATACACGACATCATAGACCAGGTA
RAC875_c21863_233	4ALC - 0-0.59	3481.79		-	4BS_4961692	4DS_2308761	4AL_7173959	-	-	-	-	-	-	-	-	-	-	-	-	-	-	CTGGTGCCTATGTTGGATCCTCTTATGCTGCTTCAAGCACACACGATGCA[A/G]TGGCGGTCGTTTCTGAAAGAATAGATCAAGAGTTGAGGATTTGAGTCTTG
RAC875_c54224_154	4ALC - 0-0.59	3481.79		-	4BS_4961852	4DS_2280149	4AL_7131956	-	-	-	-	-	-	-	-	-	-	-	-	-	-	AGGATCGACGAAAAAGCAGAGAAGTGGGACCTTCCCAGGGTGGCCGTCGA[T/C]GCTCTGGGCGCAGCCATGCTCGTCACGATAATACTCGATTTATGGCGCAT
RAC875_c54224_181	4ALC - 0-0.59	3484.69		-	4BS_4961852	4DS_2280149	4AL_7131956	-	-	-	-	-	-	-	-	-	-	-	-	-	-	GACCTTCCCAGGGTGGCCGTCGACGCTCTGGGCGCAGCCATGCTCGTCAC[A/G]ATAATACTCGATTTATGGCGCATATTTCTGGGGCCAATCGTACCCATCCC
RAC875_rep_c113130_298	4ALC - 0-0.59	3484.69		-	4BS_4915733	4DS_2312904	4AL_7147608	-	-	-	-	-	-	-	-	-	-	-	-	-	-	CTCCTGATGGATGTAGCTATGATGGTGATGACCAATGGCCGGCAGCGAGA[T/C]GAAACTGACTGGAGCGAGATATTCACCAAGGCAGGATTCAGTGACTACAA
RAC875_rep_c70454_601	4ALC - 0-0.59	3484.69		-	4BS_4561288	4DS_2278840	4AL_7172101	-	-	-	-	-	-	-	-	-	-	-	-	-	-	AGGTCAATCCTCAGAGTCTTCTGCAGTCCGTGGGTTTGCTAATTCTACTG[A/C]tttggtagcacaaccacctagtagcacaagccatgctgaacttctcaaga
RFL_Contig939_1039	4ALC - 0-0.59	3484.69		-	4BS_4865682	4DS_2046135	4AL_7174708	-	-	-	5BS_2172533	-	-	-	-	-	-	-	-	-	-	CTTGTCCACATTGAGGACTCACACCTGACGCGGATTCAGTCAACAACCGG[T/C]GGGGATGCGGTCTACTGGGAGACCACCATCAACTCATTCATCGAGGACTA
Tdurum_contig13521_821	4ALC - 0-0.59	3487.51		-	4BS_4915613	4DS_2314890	4AL_7121370	-	-	-	-	-	-	-	-	-	-	-	-	-	-	AAAAAAATGATTGCTGGGACCAACGTGATATCAAAATAGTCAACATACAC[T/C]tgaatctcctcagaatccatgtcaactaatgctaccgttgcaaatttgga
Tdurum_contig14579_367	4ALC - 0-0.59	3487.51		-	4BS_4881940	4DS_2279952	4AL_7108298	-	-	-	-	-	-	-	-	-	-	-	-	-	-	AAGGGGAGGTAAAGGATGGACTTGCATTGTTGGTAAGGGAGAGCCATGTA[T/C]tgaaaggtgtagaagctaaggcttagtttaggggtaacttgagggcagag
wsnp_Ex_c21197_30325539	4ALC - 0-0.59	3487.51		-	4BS_4962390	4DS_2305575	4AL_7068307	4BL_7007372	-	-	-	-	-	-	-	-	-	-	-	-	-	atattgatgccctgatcaaaagaataagaaagcatatcatgtgcytccttctctgtgttttgctccccaaaagtcattgttccaagagtaatctcgctga[T/C]AAGAAGGTCTGAATCTCCAAGCTTCTTATACTGCAACTCTTGTTGTGCCTGCGCTCGAACCTTGCTGCGCAGGCGTCTCGCGTGCCATCTTTGAGACCGG
wsnp_Ex_c2884_5319215	4ALC - 0-0.59	3487.51		-	4BS_4866908	4DS_2282728	4AL_7079223	-	-	-	-	-	-	-	-	-	-	-	-	-	-	AGTTGGGCGTGGATCTTTATCACCAGTTGTTGGTGTTGTCCTTTCAATGGTGGCCACCGGTTTGGTACTTTGTTGATGGGTCAAGTGTTGTGGGTTTGTT[A/G]AGGCGTTCCTTCTTGGCTCCCATTCGGTGGTGACTGGTGAGGTAGGGGAAAGTAGAAGAGCTAGAGAGAAAGCAAAAAGGGGAGGAGATTTGCAGGCTGT
wsnp_Ra_c19085_28218299	4ALC - 0-0.59	3487.51		-	-	-	4AL_7091960	-	-	-	-	-	-	-	-	7AS_4090012	7BS_3131597	-	-	-	-	GTAAGTCGTGTCGAATGTAACTACATCACCAAAGAATTTGTATTGCATCCGGCTGCTGCCATTAGCCCACATGAGGTTTCTGATTTTGCTATCTTTCTCT[T/G]CCAACACTACATACGTAAATCCTGGATCGTTCGCCTGGATGTCAGCAAAGGCTTGAAGTGTTTTTCGGACATCGTCCTCAGCTTGCTCATGGCTAATCTT
Excalibur_c63239_1340	4ALC - 0-0.59	3490.25		-	4BS_4961468	4DS_2313814	4AL_7170112	4BL_6938790	-	-	-	-	-	-	-	-	-	-	-	-	-	gcttgcactctgctaatctcaactacatcaagtgaatacattccagttga[T/C]GGATTATACTGGCGTTGCTTTACATAACCACAATCAACCACAAACTGATA
Kukri_rep_c104642_308	4ALC - 0-0.59	3490.25		-	4BS_4957520	4DS_2308761	4AL_7089238	-	-	-	-	-	-	-	-	-	-	-	-	-	-	atatactgctccattcgtgctgcaagttgagaaaacctgggaatatatgg[T/C]ACAACTCCAACTTGTTTTACATTACGCTCATACTTTTCGATCTGGAAACA
BobWhite_rep_c52800_162	4ALC - 0-0.59	3500.79		-	4BS_4930108	4DS_2307992	4AL_7175348	-	-	-	-	-	-	-	-	-	-	-	-	-	-	ACAAGGAGGAGCTGAACCGGCTCAACGCCTACATCCAGGGTGGGTACTAG[T/G]ACCCAGCCGTTTTGCAGGGCGTCCCTTTGAGTGAACTCTACAATAACGAC
Excalibur_c1373_2386	4ALC - 0-0.59	3503.4		-	-	-	4AL_7126043	-	-	-	-	-	-	-	-	7AS_4224564	-	-	-	-	-	ccgcacggacgcacgacaaagcagccacaggcacccctaaccaaacgcaa[T/C]AGCAGCAGCGAGAGGAGCCATCAGGAAGTACAGCGGCGACGCGGCAAGCA
Excalibur_c22098_877	4ALC - 0-0.59	3503.4		-	4BS_4923393	4DS_2316777	4AL_7173434	-	-	-	-	-	-	-	-	-	-	-	-	-	-	GCCCAAGGCCAATGACAGCGTTGTAAGGATTTACCCGCATAACATCTGTA[T/C]GCCCAAGACCTGTCCTGTGATTTGCAATCATCTCGCCGGTGCTCATATCT
Kukri_c7202_1350	4ALC - 0-0.59	3506.07		-	4BS_4916572	4DS_2290960	4AL_7094315	-	-	-	-	-	-	-	-	-	-	-	-	-	-	acactcaaaactcgtccgctcactcttggaagagatctatagtaggtcag[T/C]GGGCCAGATTCAGGCACATTATACAAGCGTACAGAACCATCGTCACATGC
Kukri_rep_c105739_64	4ALC - 0-0.59	3506.07		-	4BS_4863900	4DS_2296642	4AL_7163632	-	4DL_14131893	-	-	-	-	-	-	-	-	-	-	-	-	GATTGGCCTGAAGATCTCATCTCGAAGGCAGAAATCATCAGATGGAGGGC[A/G]CAATCCATCGCTGTGGATATCGAGAAGGTCGCCACAAGTTTTGCTACAGG
RFL_Contig1544_534	4ALC - 0-0.59	3506.07		-	4BS_4934795	4DS_2323618	4AL_7097070	-	-	-	-	-	-	-	-	-	-	-	-	-	-	ttctttcactgccacaagtgcggatcgtgctactcggtgaccctccggga[T/C]AAGCATGTCTGCATCGAGGACTCGATGAAGAACAACTGCCCGATCTGCTA
Ra_c106069_1249	4ALC - 0-0.59	3506.07		4AS_5976709	4BS_4922257	4DS_2305451	4AL_7175679	-	-	-	-	-	-	-	-	-	-	-	-	-	-	GAAAGGCGTCCAAGCTTAATCACCATGGAGTGCAGCTCCTTCACGTATTC[A/G]GTTAATAGGGGCACCACAGGCTCTATGTTTTTGCAAGCTTCCCTTACTCT
Tdurum_contig10187_778	4ALC - 0-0.59	3506.07		-	4BS_4863900	4DS_2296642	4AL_7163632	-	-	-	-	-	-	-	-	-	-	-	-	-	-	TGGTCCATATTCAGAGCTACGTGCTCCCCCTCCAGAGAAAGAATCAGCCA[A/G]gtcctctgtaactttaggaatcgttgtctgttctatgaaaacacaaagct
Tdurum_contig13626_650	4ALC - 0-0.59	3506.07		-	4BS_4934901	4DS_2273680	4AL_7139941	-	-	5AS_1548909	5BS_2249341	5DS_2751666	-	-	-	-	-	-	-	-	-	ACACTTCAATATCCATTCCTTCTCTCCGATGTGCATAAGCAAGAACTGCG[T/C]tcttaaactcatttacgattcctctgatatcaaattgctcagcttcttga
Excalibur_c52378_598	4ALC - 0-0.59	3508.81		-	4BS_4922257	4DS_2305451	4AL_7175679	-	-	-	-	-	-	-	-	-	-	-	-	-	-	AATATATGCTTTGATAAAGGGAAAAGGTTGAAGATTCCAGAAATCGTTCC[A/G]TTCCGTCTTACTCAAACTATTGAATCAGCCTTGGGATTGTCTGGAGTTGA
Tdurum_contig11255_152	4ALC - 0-0.59	3516.81		-	4BS_4890614	4DS_1082143	4AL_7095962	-	-	-	-	-	-	-	-	-	-	-	-	-	-	TGTTACTATCCCAACAGTCCACAACATATGCATCTTTACTAATTGAAACT[A/G]gtatagacataacctctgcttaagcacaatcacaatttacagcgaccgaa
Tdurum_contig12116_518	4ALC - 0-0.59	3516.81		-	4BS_4934901	4DS_2273680	4AL_7139941	-	4DL_3464365	-	5BS_2249341	5DS_2751666	-	-	-	-	-	-	-	-	-	cctgtgaatttctctccggctgtggttgatgagcttgatgagctggcatc[A/G]TATCAAGCTAAGCCTGACAATAAACATGTGCTTCCTGTTCATGGATCATC
wsnp_Ex_c1373_2628597	4ALC - 0-0.59	3519.41		-	-	-	4AL_7062749	-	-	-	-	-	-	-	-	-	-	-	-	-	-	GCCATAAGAGGTGGCTGACCGATGGCACTTAGAACACGATTGGAACCACCATGGCTGCTCAGGCATCACCTTTGTAATTGTGACGGTGCAAAGGAAATCC[A/G]TGTTCTCTGTCTCCCATGGGTCCATGTTTCGAAGCTCGTCGACACTTCTCTGTGGCAGGTCAGCTCGGTTGCGTTTTGCGGCAAACTTCTCAGCACCATT
Tdurum_contig61509_100	4ALC - 0-0.59	3522.08		-	4BS_4946060	4DS_2323550	4AL_7166434	-	-	-	-	-	-	-	-	-	-	-	-	-	-	gcttatgaaatgttcagggatctgactcttcatggtttccaagctgatgg[T/C]GGTGGTGGGGGTGTCGGGAACATTGGGGGAACTGCTGAGAAGATGGTGTT
RFL_Contig5442_393	4ALC - 0-0.59	3527.49		-	4BS_4946060	4DS_2323550	4AL_7166434	-	-	-	-	-	-	-	-	-	-	-	-	-	-	ACGTGGACATCGGCTGCATGGTCATCGACCGCAAGATCTTCATGTGGACC[A/G]TCGGCCTCATCCTCGGCGTCGGCCTCTTCGTCGGCTTCGTCATGATGATC
owm121	4ALC - 0-0.59	3537.77		-	4BS_4946060	4DS_2323550	4AL_7166434	-	-	-	-	-	-	-	-	-	-	-	-	-	-	-
Tdurum_contig13626_892	4ALC - 0-0.59	3555.59		-	4BS_4934901	4DS_2273680	4AL_7139941	-	-	5AS_1548909	-	5DS_2751666	-	-	-	-	-	-	-	-	-	AGGCGAGACTCTACCCAACCTTTCCAATTCCTGAGGTCATCTTCATTTCT[T/C]gctgtgataccaacctccaaataatttttatataattcaaaaaatggata
wsnp_Ex_c9035_15054913	4ALC - 0-0.59	3560.86		-	4BS_4952369	-	4AL_7132823	-	-	-	-	-	-	-	-	-	-	-	-	-	-	TGATTTCATTGGAATCTGTCCTAGAATGTAATTTGTCGTGTAGAACTCTGTTAACTCCTCATCCATGCTGTTATGTCCGCCCCTTCCTTGTGTTGTAATA[T/C]GTGACCAGAGATGTTATCTCACGTTGCTAGGGATGTGTATGGCCCTACAAGCAACGTAATGTACCAGCCGGTGGATTGTGTTTGTGCTTTCMGTTTTTTT
Excalibur_c14380_338	4ALC - 0-0.59	3563.53		-	4BS_4901031	4DS_2287320	4AL_6138094	4BL_4844915	-	-	-	-	-	-	-	-	-	-	-	-	-	gttggcacttccaagggtcttgtggtgcctgttatccgtgatacagaagg[A/G]ATGAACTTTGCTGACATTGAGAAGGGGATAAACAGCCTTGCAAAGAAGGC
Tdurum_contig12334_239	4ALC - 0-0.59	3563.53		-	-	-	4AL_7062749	-	-	-	-	-	5AL_2776694	-	-	-	-	-	-	-	-	CCACTACTACTTTGGTGGATCATTGATATATTACATAACATAAGGGAGTT[T/G]cattcgcaggaatagtgaacatgcagagtcggatgagcttaaacgccagc
BobWhite_c16226_434	4ALC - 0-0.59	3571.54		-	4BS_4896370	4DS_2325556	4AL_7129310	-	-	-	-	-	-	-	-	-	-	-	-	-	-	caagttctgcaagaagccatggctgatacacacatcttgttatgccagaa[A/G]GCCATGCAGTCTATTCAGATGTTTCTTTTCGGGGCAAAGAGTTCGGAAGC
Kukri_rep_c104976_316	4ALC - 0-0.59	3579.36		4AS_3770877	4BS_4879245	4DS_2310542	4AL_7063814	-	-	-	-	-	-	-	-	-	-	-	-	-	-	TTTGCAGGTTGCATAGATTTTCAGCAAAATTGGTCAGGGGATAATAATAG[T/C]TGATGGCCTGGCAAAGGTTAGTAGAACCATTGCGCAACCTATTGCTGTAC
BS00034174_51	4ALC - 0-0.59	3586.84		-	-	4DS_2310881	4AL_7132823	-	-	-	-	-	-	-	-	-	-	-	-	-	-	CCGTATGGCGTATAGCATTGATGAAACACATACATGTTGTAGATTATAGG[T/C]GTGTTTGATAGACAGTCTCCTCACTCTGGTATGGCTATTCTCTCCCGAGA
Excalibur_c18433_613	4ALC - 0-0.59	3586.84		-	4BS_4879245	4DS_2310542	4AL_7063814	-	-	-	-	-	-	-	-	-	-	-	-	-	-	ACTATGATGCGTAAGTATGGAGTCGAGAATGCCAATGAACACTTTGTTGC[A/C]ttcaacactatttgtgatgccacacaggaaagacaagatgcgatgtatca
GENE-2859_211	4ALC - 0-0.59	3586.84		-	4BS_4906853	4DS_2282122	4AL_7092861	-	-	-	-	-	-	-	-	-	-	-	-	-	-	AGAACGTCCTTCTAAGAGGCGTTACAGATATACTGGCTTTGCAAAR[A/G]CTACATTTGATCAAGACCGTAGCAGCTCACATCTGGCGAAGCTTATCATT
JD_c5662_95	4ALC - 0-0.59	3586.84		-	4BS_4892031	4DS_2278016	4AL_7108802	-	-	-	-	-	-	-	-	-	-	-	-	-	-	ACGGCGTGACCTCCCATGACTCCACCGGTGATGTGCTTGTACACTCCTGA[T/C]ttgtagtgtgcgaagtcctcataaactgtgaaagcaacttctacagggcc
RAC875_rep_c107210_217	4ALC - 0-0.59	3586.84		-	4BS_4952369	4DS_2310881	4AL_7132823	-	-	-	-	-	-	-	-	-	-	-	-	-	-	CCTTGGAGCAATTCGTCACCCTGTGTTAAGTCCTCGCCTTGAGCCAACTC[A/G]TCACCTTGAGCTAGTTCATCAACTTCGACCAACTCGCCACCTTGGACTGC
RAC875_rep_c107210_79	4ALC - 0-0.59	3586.84		-	4BS_4952369	4DS_2310881	4AL_7132823	-	-	-	-	-	-	-	-	-	-	-	-	-	-	TGCTTGCAAAGTYTGCAGCAAGCCCGAGTGGCCCCTCCAGCAGCATCTTC[A/G]ATAGTGAAGTGCTCCCACACCAGGGACTTCTTTCTCCGGCGCCTCGTGGT
RAC875_rep_c113856_113	4ALC - 0-0.59	3586.84		-	4BS_4906853	4DS_2282122	4AL_7092861	-	-	-	-	-	-	-	-	-	-	-	-	-	-	TTCAGGGTGTTGAGCTTCCACCAGTCCACGATTTCAAAGTCTTGGATGCG[A/G]GGCGTCAGGGCTTCTTCCAGGTACTGCTCCAGCTCAGACTTGGAGGGCTG
wsnp_Ex_rep_c70578_69495303	4ALC - 0-0.59	3586.84		-	4BS_4952369	4DS_2310881	4AL_7132823	-	-	-	-	-	-	-	-	-	-	-	-	-	-	AACCCAAGGTGATGTGCCTCTTGAGATGGCTAGTCCCAGCAATTTTTGAACCAGAGCTGTACGCAAAGGTTTGCTTGCAAAGTTTGCAGCAAGCCCGAGT[A/G]GCCCCTCCAGCAGCATCTTCAATAGTGAAGTGCTCCCACACCAGGGACTTCTTTCTCCGGCGCCTCGTGGTTGGAGGAGTGGCCACCTCAGTGATGGCCA
Excalibur_rep_c108594_139	4ALC - 0-0.59	3591.69		-	4BS_4934795	4DS_2323618	4AL_7097070	-	-	-	-	-	-	-	-	-	-	-	-	-	-	CGATCTGCTACGAGTACCTGTTCGACTCCCTGAGGGAGGCGTCGGTGCTG[A/C]GATGCGGCCACACCATGCACTTGCAGTGCTTCCACGACATGCTCAAGCAC
wsnp_Ex_c7528_12868250	4ALC - 0-0.59	3591.69		-	4BS_4906853	4DS_2282122	4AL_7092861	-	-	-	-	-	-	-	-	-	-	-	-	-	-	CTGTGCCTTGATGTTACAATACAGTGGAATACCACTTACCTTATGCTGATTGCTGCCTTGGATTATAGGCAGGCATTCACCACATTGGAGACATGTGATG[A/G]TAACTACAACGAGTCACCTTCTGCAGAAGACTGGAAGAAGTTGGAAGCTGCCTGCAATTATTTGAAATTTCTGTATGATTCTGCACATAGCATCATGGCT
BS00067755_51	4ALC - 0-0.59	3603.49		-	4BS_3177210	-	4AL_7086001	-	-	-	-	-	-	-	-	-	-	-	-	-	-	ATATTCCACAAGAAAACTATGGCCGCCTCTCCCAGATCATTACTTCTCTG[T/C]CGCGTGGCTGTTGCATCTTCTTTCTCTTGATGCGAGACTGCTGTAGTTTG
wsnp_Ku_rep_c68861_68030775	4ALC - 0-0.59	3615.11		-	4BS_4952369	4DS_2310881	4AL_7132823	-	-	-	-	-	-	-	-	-	-	-	-	-	-	TTAAGGGTCAGCTATTTGTTGTGAGGTGCTATGCCCATATCCTGGATGCGGCTGCACAAGATGTCATTGCTTTAATCCACGGTGTCATCTACAGCATCCG[T/C]GAAAGCATAAAGTTCATAAAAGCTTCTCCTAGTCGTGAGGAAAAGTTTGCTGAGATTGCTCTGCAGCTGGAGATCCCCAGTACGAAGACCCTTTGTCTGG
Excalibur_rep_c70578_299	4ALC - 0-0.59	3615.11		-	4BS_4952369	4DS_2310881	4AL_7132823	-	-	-	-	-	-	-	-	-	-	-	-	-	-	GCAAACTTTTCCTCACGACTAGGAGAAGCTTTTATGAACTTTATGCTTTC[A/G]CGGATGCTGTAGATGACACCGTGGATTAAAGCAATGACATCTTGTGCAGC
BS00109736_51	4ALC - 0-0.59	3622.2		-	-	-	4AL_7091960	-	-	-	-	-	-	-	-	7AS_4063650	-	-	-	-	-	GCTGAGGTTTTCTGTGCTTATCGTCCGGGAAACTTGTTTACTAATGTGCT[A/G]AAGTTAGAAAACTGAAATTGCTACTGGCTGTAACATTAATAATAAGTTGC
wsnp_Ex_c10886_17694220	4ALC - 0-0.59	3631.89		-	4BS_4919222	4DS_2324973	4AL_7127028	-	-	-	-	-	-	-	-	-	-	-	-	-	-	TTGCATCAATGGCCTCTTCTCTCATGTACAGCAAAGAAAACCTTTTCATGTGTGTGTATCACTGTTATACCGGTTGCCACGTACTGTAGGCCGACATACC[A/G]CTGTTAGCTCCGCATGTGTACATTGCCATGGACTGTAAGGTTTATGTCGTATATCCCGAGATGGAGCATTCATAAATTGTGTTGTTAGCGCAACATATGG
CAP8_c7959_432	4ALC - 0-0.59	3634.39		-	4BS_4926914	4DS_2266843	4AL_7174107	-	-	-	-	-	-	-	-	-	-	-	-	-	-	CTCCCGACGAGCACGCTGTAGAATATGAAGTCCCCCAGCCCAAGCTTGAT[T/C]GCCCCTGATGAGCCCAACCCGATGCCATCTTCATCATCGTCGTCGTCATC
wsnp_BE637808A_Ta_2_1	4ALC - 0-0.59	3644.26		-	4BS_4942770	-	4AL_7071076	-	-	-	-	-	-	-	-	-	-	-	-	-	-	GAATTGTGAATACTATATATTGATGCCTTATATCAATTAAATGCTACATCATGAACATAG[T/C]TGGTGAATGATACTCCTTCCATTCCTAAATACAAGGTGTTAGTTTTTCCAAAAAGTCAAA
BS00011261_51	4ALC - 0-0.59	3651.6		-	4BS_2560542	-	4AL_7143233	-	-	-	-	-	-	-	-	-	-	-	-	-	-	CTGTAAGATTTTGCCTATGAATCCAGTCTACTGTCTGTTACACAGCAGAG[T/C]AGGAAGGTCAGGAACGTTGAAGATGGAGAAGTTATGGTCCTGTAACATCA
BS00021681_51	4ALC - 0-0.59	3651.6		-	-	-	4AL_7152861	-	-	-	-	-	-	-	-	-	-	-	7AL_4433012	-	-	CCCTCACTCATACATTGGTGGCAGCGAACGAAAGGACAGACACCGCACGC[A/G]CTGCGCAAAGGATTGCAGTCCATAGCCATGTTAGTTCCTTGGATGATCTG
BS00043549_51	4ALC - 0-0.59	3654.1		-	-	-	4AL_7091960	-	-	-	-	-	-	-	-	7AS_4251532	-	-	-	-	-	GCGCTTCTCATCGTCCTCGCATTCAACCCTGGGGTCCTCATCGCCTTCCT[T/C]TATGGAACAATCCATGGCAGCCTGTTGGTTTGCTGCAATGATACCCTGAA
BobWhite_c45901_273	4ALC - 0-0.59	3656.59		-	4BS_4933455	4DS_2283635	4AL_53735	-	-	-	-	-	-	-	-	-	-	-	-	-	-	TGTCCTGCAATTGCACGACCCCATTGGTCCCGTTCACAGGCTACAGCCCA[T/C]GCAAGGGTGTTGCCTGTTGTTGGTCTAGTTGTTACTAAGAGTACTAAATC
Excalibur_c32366_122	4ALC - 0-0.59	3659.09		-	4BS_98102	4DS_2325164	4AL_7118645	-	-	-	-	-	-	-	-	-	-	-	-	-	-	ATGCCATTCTGTAAGCGCCTAAGGTGCTCTTCCAACCACAAAAGTAATCC[A/G]TCTTGGGGCATATCACTATTAGTTGGCTTCATCAATGATTTTGGCACGCA
Kukri_c48579_894	4ALC - 0-0.59	3664.13		-	4BS_4937582	-	4AL_7152861	-	-	-	-	-	-	-	-	-	-	-	-	-	-	GATGATCAGAACTTGCATTCCAATGAGGCATAGTAAACAAAGTTTACCGG[T/C]ATTGCCAGGATTTGCTGCTGAATGTCGAAGGACTATTTAGAGCAACCCGA
RAC875_c2407_691	4ALC - 0-0.59	3664.13		-	4BS_4942770	4DS_2316545	4AL_7131151	-	-	-	-	-	-	-	-	-	-	-	-	-	-	ttctgaagagtttcccacatctcaggcatctggttcatcatggagatgtc[A/G]TGAATTGTTCCGTGCAGAGCACCCGCTGGATTGGAAGCATTGCACATCAT
RAC875_c58688_341	4ALC - 0-0.59	3666.68		-	4BS_4884331	4DS_2321965	4AL_639628	-	-	-	-	-	-	-	-	-	-	-	-	-	-	CTCTCCAATTTTCTCATAACTTTTTTATCAGGATTGTACTGTAAAGTGGA[T/C]TCATTGCAAAGAGCTGAACACATGGCTATATGAAGGAGACATGGGGATTG
RAC875_rep_c70454_1264	4ALC - 0-0.59	3666.68		-	4BS_4946352	4DS_1973867	4AL_7172101	-	-	-	-	-	-	-	-	-	-	-	-	-	-	GGTAAGGCACCAATCGTCATTGCCATCCAGTGATCTGGATCGCACTGGGG[A/C]TACAGACAGGTCGGGTGGTTGGGGTTTTCTGGGGGCAGCGTTATCATACG
Tdurum_contig31903_484	4ALC - 0-0.59	3669.22		-	4BS_4942770	4DS_2316545	4AL_7071076	4BL_6830189	-	-	-	-	-	-	-	-	-	-	-	-	-	GATTTGCCCTCGGCAGAGAACGTTCTGAGGGGATCGCTACTTTTGCCTGA[A/C]CCACTCCTGAATCCCATTCTTTTCTTCCTTCGGGGATTATCAAGACCCAT
Tdurum_contig42211_1634	4ALC - 0-0.59	3679.31		-	4BS_4956273	-	-	-	-	-	-	-	-	-	-	-	-	-	-	-	-	CACCAATTACCGATTTCTCATTTGTGGAGGCAATATATGATAATCAAGGA[A/C]acatagaagtttatcgtttttttaacgatggattctatgatgcaaaatat
BS00022160_51	4ALC - 0-0.59	3689.61		-	4BS_4864080	4DS_2219420	4AL_7100654	-	-	-	-	-	-	-	-	-	-	-	-	-	-	TGGGGAGCATGAAGCTTCTTCAAAAACTAATGCATCATCCGACCCAAACA[T/G]GAGCACTCCCAGCATGGTCTCAGTAAGCAAGACTGATCCAACTCCAGTGA
BS00022174_51	4ALC - 0-0.59	3689.61		-	4BS_4885499	4DS_2219420	4AL_7100654	-	-	-	-	-	-	-	-	-	-	-	-	-	-	GTTAGCTCCTGGTTAACCTGCAGTGAAGCATTCGTCGTAGGGTTTACGCC[T/G]ATTCATTCATGCGCTAGCTAGCTCTTGGCTGGCTACCGTGCAAACGTTGG
BobWhite_c44691_225	4ALC - 0-0.59	3689.61		-	4BS_4925666	4DS_2309698	4AL_7118584	-	-	-	-	-	-	-	-	-	-	-	-	-	-	ATCATCAGGTCGCAATCTCAGCTGCTCTAGTACTCATCACCCTCATCACC[A/G]TCCTCACCCTCGTCGAACTCAGCACCAACTTCTTCATAGTCCTTCTCCAG
Excalibur_rep_c103592_565	4ALC - 0-0.59	3689.61		4AS_6008279	4BS_4925666	4DS_2309698	4AL_7118584	-	4DL_14364447	-	-	-	-	-	-	-	-	-	-	-	-	AACAGCGCCTTTGAGCCTTCCTCCATGATGGCCAAGTGTGACCCCCGCCA[T/C]GGCAAGTACATGGCCTGCTGCCTCATGTACCGTGGTGATGTTGTGCCCAA
GENE-2947_357	4ALC - 0-0.59	3689.61		-	4BS_4885499	4DS_2219420	4AL_7100654	-	-	-	-	-	-	-	-	-	-	-	-	-	-	GCACAGATTAGGTGGTTGCAGTGCAACCTTTTTCTACCTGATGCAATCTA[A/G]CCATGTGTGTTGATTGATATAGGTCCCAGCTGCAGTAAGTGTTTTCGTGT
GENE-3046_708	4ALC - 0-0.59	3689.61		-	-	4DS_2309698	-	-	-	-	-	-	-	-	-	-	-	-	-	-	-	TGTGTGTAATGATGCCAATTATCACTGTTGCTGATCATATTTTGCTGCCA[T/C]TTGTGCAGTTGGCAAGGAGATTGTTGACCTATGCCTTGACCGTATCAGGA
Tdurum_contig32201_448	4ALC - 0-0.59	3689.61		-	4BS_2307753	4DS_2301779	4AL_7162989	-	4DL_5336427	-	-	-	-	-	5DL_4603626	-	-	-	-	-	-	TGGTCGATCATGTGGAAGACCACATCAGCCCCATCAGAGTTGAAGAAATA[T/C]atcttcacctgaatggtgctatgggcaaaaatcctttgtctacttctctt
BobWhite_rep_c63429_271	4ALC - 0-0.59	3692.28		-	4BS_4925666	4DS_2309698	4AL_7118584	-	-	-	-	-	-	-	-	-	-	-	-	-	-	GAAAGCATGAAGTGGATCCTCGGGTAGGGCACCAGGTTGGTCTGAAACTC[A/G]TTCACATCAACATTCAGAGCACCATCAAACCTCAGGGAAGCAGTCAGGGA
wsnp_Ex_rep_c104859_89444355	4ALC - 0-0.59	3694.95		-	4BS_4925666	4DS_2309698	4AL_7118584	-	-	-	-	-	-	-	-	-	-	-	-	-	-	ATGCATRTTGACCAAGGTGCGAAGCAGGTTCAAACATACCACAGGTTCATACAACACAACAGGTTGTAAACCAAACACCACACAGCAAACATTCAAACAG[A/G]CAGACAACAGATAAAGCCGCTTGGGCAGATCACAGGATAGTAGTAGACGAAGGSACGCTTGACGTACATCAGGTCGCAAACTCATCTGCTCTAGTACTCA
IACX984	4ALC - 0-0.59	3709.7		-	-	-	4AL_7085467	-	-	-	-	-	-	-	-	-	-	-	-	-	-	TTCAAAATACCAATCCGTGGTTTAGTTTAGCTGTGGGACCTTATTCTATATTTTCACTTT[A/G]TAGGACAATAACTAGAATTTGCATGTAAAAATTTAAGGATTGAAGCACAGTAATCTGAAA
Tdurum_contig11129_588	4ALC - 0-0.59	3712.03		-	4BS_4911525	4DS_2288748	4AL_7103384	-	-	-	-	-	-	-	-	-	-	-	-	-	-	TGGACTTCGTAATAATACTCCGTATGTGAATCGTCTGATGAACATGCATA[T/C]CGTTGGGTGGGGGTGGATCAGCGGATTCCAACATTTTTGTTTTGTTTTGA
Ex_c3895_3978	4ALC - 0-0.59	3716.58		-	-	-	4AL_7085467	-	-	-	-	-	-	-	-	-	-	-	-	-	-	TTCTAGCGATGTACATGAATTTTGCCTATGAAAAAACTGACTGTAAGATG[A/C]CAGTCTTGTCGACC
Kukri_c25970_167	4ALC - 0-0.59	3721.13		-	4BS_4902321	4DS_2302757	4AL_7085467	-	-	-	-	-	-	-	-	-	-	-	-	-	-	acatttatatcaacaccgccaggattagacgagtccagcagatatgggag[T/C]TCTAAAAACTGGAGAAATGATTCAGTTTGTGGGTTTCTGCAAGGAACTGC
tplb0050j22_569	4ALC - 0-0.59	3723.42		-	4BS_4925805	4DS_2296718	4AL_2982997	-	-	-	-	-	-	-	-	-	-	-	-	-	-	TGAAGGTTAAACCTGGTGAAAGTGCTCTTGCATTTTATACTGCTGAAAAT[A/C]GCAGTTCAGCTCCAATTACTGGTGTGTCAACGTATAATGTTGCTCCGATG
Excalibur_c11453_200	4ALC - 0-0.59	3728.04		-	4BS_4944154	4DS_1302219	4AL_7161754	-	-	-	-	-	-	-	-	-	-	-	-	-	-	CTTTGCGAGAAGGACAAAGTGATGGAGGCACAAAAGCTGGCTGATTTTGC[A/G]TTGGACCGGGACTTTGAAGTTAGCTTCTCAACCTATGACAGAGTCCTGGA
Excalibur_rep_c107143_338	4ALC - 0-0.59	3728.04		-	4BS_4944154	4DS_1302219	4AL_7161754	-	-	-	-	-	-	-	-	-	-	-	-	-	-	CTTACCAAGGCCAGCTCTGTTCCAGTCTGTCATGGTGTCGCTTTTCAATG[A/C]TGGCCGGGTTCAGACCGCAAGTAGGGTCATGAAGAGTATGATCGAGAAGG
GENE-3043_279	4ALC - 0-0.59	3728.04		-	4BS_4941998	4DS_2292580	4AL_7170248	-	-	-	-	-	-	-	-	-	-	-	-	-	-	GGTTAATATTTGTCAACCAAACCTGATAGGCAGTTAATTGTCATCACCTC[A/G]TACACRGTCAATGTAACAAGTATTTTTTCATTTATCAATAACTCAA
Tdurum_contig29340_1503	4ALC - 0-0.59	3728.04		-	4BS_4941998	4DS_2292580	4AL_7170248	-	-	-	-	-	-	-	-	-	-	-	-	-	-	ACCATACCGGTACCATTGTCGCAGACGAGGGGCTGGATGTCCTCGGCGTC[A/G]GCCATTTTCTACCGGGAAGGGGGGGACGGGGAGCGGCGGTGGCGGCCCGG
Tdurum_contig92931_322	4ALC - 0-0.59	3728.04		-	4BS_4944154	4DS_1302219	4AL_7161754	-	-	-	-	-	-	-	-	-	-	-	-	-	-	gatcgacgcgaacagtacacatgctgcttcccaacgcagtgctcgccctt[T/C]GGCATATGTTTCTCCTAGATTACGGTAATGAAACAGGGCCTGCCAATACA
tplb0033n16_425	4ALC - 0-0.59	3728.04		-	4BS_4879731	4DS_2297948	4AL_7108206	-	-	-	-	-	-	-	-	-	-	-	-	-	-	AGTCTCTGCCATCTTCTTCGCCGATCGCCCCGCTGCAAATGGAGTCGCCG[A/G]TAGGGCAGTTCCTCTCGCAGATTTTGGTCACGCACCCGCACCTGCTCCCG
wsnp_Ex_c1563_2987002	4ALC - 0-0.59	3728.04		-	4BS_4919701	4DS_2285617	4AL_7157961	-	-	-	-	-	-	-	-	-	-	-	-	-	-	AAGTTGGTGATGGACAAGTTTACTCGGGTTGAGGGAGACTACATGGCGATCATTCACAACCCAAACCCACTCATTCCTCCTATATTTGGTGCTGATGAAT[T/C]TGGATGGTGTTGTGAGTGGAATGCTGCAATGACCAAGCTGACTGGGTGGCACAGAGAGGAAGTGCTCGATAAGATGCTTCTCGGTGAAGTGTTTGACAGT
wsnp_Ex_c23248_32488191	4ALC - 0-0.59	3728.04		-	4BS_4941998	4DS_2292580	4AL_7170248	-	-	-	-	-	-	-	-	-	-	-	-	-	-	CTCTCCCCCATGCTATCCTTCGTCTCGACTTGGCTGGGCGTGATCTCACCGATCACCTCATGAAGATCCTGACTGAGCGTGGTTACTCATTCACCACCAC[T/C]GCTGAGCGGGAAATTGTGAGGGACGTGAAGGAGAAGCTGTCCTACATTGCCCTGGACTAYGACCAGGAAATGGAGACTTCCAAGACCAGCTCTTCTGTGG
wsnp_Ex_c23248_32488251	4ALC - 0-0.59	3728.04		-	4BS_4941998	4DS_2292580	4AL_7170248	-	-	-	-	-	-	-	-	-	-	-	-	-	-	TGAAGATCCTGACTGAGCGTGGTTACTCATTCACCACCACYGCTGAGCGGGAAATTGTGAGGGACGTGAAGGAGAAGCTGTCCTACATTGCCCTGGACTA[T/C]GACCAGGAAATGGAGACTTCCAAGACCAGCTCTTCTGTGGAGAAGAGCTATGAGCTGCCTGATGGGCAGGTTATCACCATTGGTTCTGAGCGTTTCCGTT
wsnp_Ex_rep_c66600_64897324	4ALC - 0-0.59	3730.4		-	-	-	4AL_7157961	-	-	-	-	-	-	-	-	-	-	-	-	-	-	GTTGTGTACTTGTGCTGTGTTATTATGTACTTCTCGTCCGCCCTACTACTATGTATGTGTAATGTTCAACTTTGATGCTTCATTACAAGTGTTTTATGGC[T/C]ATGTTATGTACTTGTGTAAACTTGGCTACAAGATTATTCAAGTTCTGTTATCTACTTGTGCTGTGTTAATTC
Kukri_s106336_169	4ALC - 0-0.59	3730.4		-	4BS_4877825	4DS_814764	4AL_7078411	-	-	-	-	-	-	-	-	-	-	-	-	-	-	TGAAAAGCCGGAGGGCGAATTCGCCTGTTGCCAATGACTTCGCAAGCAGC[A/G]GACTGTCGCCGAGGCACCATTTTTTGGGGGTTGGAATGTGAGGTGAGTGT
RAC875_c1970_559	4ALC - 0-0.59	3740.09		-	4BS_4919701	4DS_2285617	4AL_7157961	-	-	-	-	-	-	-	-	-	-	-	-	-	-	GGCTCGACATCGGCACCAATGTACGGTCTCTGTTCACTGACCAGGGTGCC[A/G]CGGCTCTGCACAAGGCACTAGGGTTTGCTGATGTTTCTTTGCTGAATCCT
RFL_Contig5703_170	4ALC - 0-0.59	3744.94		-	4BS_4948517	4DS_2325318	4AL_7170807	-	-	-	-	-	-	-	-	-	-	-	-	-	-	TTTGGACCCTGCGTATCCAGATCTACAAGTTTCCCTCCCTCCATATATTC[A/G]GCTTCCGAGCAGAGTATCCCAGCCCCAACCCGCCGTTCTCTCGCGCGCCG
RAC875_rep_c105718_412	4ALC - 0-0.59	3751.91		-	4BS_4882002	4DS_2326510	4AL_7107583	-	-	-	-	-	-	-	-	-	-	-	-	-	-	CCCCGGCACTCAGGGTCAGATCCTGACATGGTAAAGATCACAGTTGCTGG[T/G]GGAAATGCCAATGGTGGTGCGGCCACGAGCGAGCCATATAGCCAGGCAAG
JG_c4033_177	4ALC - 0-0.59	3761.27		-	4BS_4862233	4DS_2325707	4AL_7134002	-	-	-	-	-	-	-	-	-	-	-	-	-	-	TTGTTAGCTCCTTTGTCTGGTTCAGTAGGAAGTTTCCTGAAGAACTCTAC[T/G]GTTAGGTAACTGGCCTCCATGTCAACTAGACGAATAACTGTCTTTCGGCC
Kukri_c56614_399	4ALC - 0-0.59	3768.47		-	4BS_4958991	4DS_2276723	4AL_7169562	-	4DL_14244766	-	-	-	-	-	-	-	-	-	-	-	-	AGGAGGAGCAATCCTCCCAGAAGAAAACACTTCAGTTAATGCCCCAGTCA[T/C]GCTATTTATGATCATATAGTCCCTCCTGATCCCAAGGCATATGTTGTCAC
Excalibur_c38910_490	4ALC - 0-0.59	3770.84		-	4BS_4862233	4DS_2325707	4AL_7134002	-	-	-	-	-	-	-	-	-	-	-	-	-	-	ATAAGCCTTCTATAACCTTGCTCAGGGGCAATCAAATGGGGCTGGTAACC[A/G]TCAGCCTCAGAAATGACTTTCCGAACATTTTGCAGCGAAAGATGTTTATC
Excalibur_rep_c67518_1504	4ALC - 0-0.59	3775.45		-	4BS_4958991	4DS_2276723	4AL_7169562	-	-	-	-	-	-	-	-	-	-	-	-	-	-	AGTGATGGTGATGGAGATGATGTTAGCGACGGAGGCCCTATAATGTTGAA[T/C]GAAGCACTTGAATTGTTAAGCCAACGGTGGGACAGAATAAATGGTGCTCA
Kukri_c4954_664	4ALC - 0-0.59	3775.45		-	4BS_4862233	4DS_2325707	4AL_7134002	-	-	-	-	-	-	-	-	-	-	-	-	-	-	ATTCGGGCCATTCCCCTCACAGAGCACCTTATCCGAACCCATTTTATTAA[T/C]AAAATCTTTCAGCGCCATCATGGATTCTGCATCAGAAAGTTTGCCAGCGA
Tdurum_contig10540_998	4ALC - 0-0.59	3775.45		-	4BS_4877159	4DS_2309096	4AL_7094288	-	-	-	-	-	-	-	-	-	-	-	-	-	-	tcctgactgcagattcagcagatggagaattctctcccggtaattgtttg[T/C]GGGCTTCAGGAGGCAACTGATAGTTCTCAACTGGAGTTATGATGACAGAA
Tdurum_contig12207_226	4ALC - 0-0.59	3777.74		-	4BS_4893571	4DS_709952	4AL_7169776	-	-	-	-	-	-	-	-	-	-	-	-	-	-	ggcttgcccgggcgaaggacctgggagctcaggtagcttagagctgaccg[A/G]TGGAAGGTGGTTCAAGTCATCATGGTTCTGTTCTAGGATTTCTTTTCCTT
Tdurum_contig82378_561	4ALC - 0-0.59	3777.74		-	4BS_4862233	4DS_2325707	4AL_7134002	-	-	-	-	-	-	-	-	-	-	-	-	-	-	GCTTCCAAGATCATGGCTCAGTGCAGCGCAACCTTGTTGAAGAAGTGAGG[T/C]CCTACTCTATGTTACGCCCCCTTGAAGAAGTTAAATTGTCGGCATACGAG
wsnp_Ex_rep_c66706_65037564	4ALC - 0-0.59	3784.72		-	4BS_4958991	4DS_2276723	4AL_7169562	-	-	-	-	-	-	-	-	-	-	-	-	-	-	TCTTCTGCAAATTTATCTAAACCCGAAAAAAGCTGAAAAAGAGATCGAGCAGAAAATTATTCCAATGGCATCACAGTACCCTGGAATTCAGAGGGTCAAC[T/C]CTACTAATAAGCTCAGAGGAGGGCGTATGGGTAGAAAGGTTGTTGAGATTGAAGGGGCTGAAGACACACGCTTTAGCCCTAGTGGACCAGATAGTGGCCG
Excalibur_c45709_958	4ALC - 0-0.59	3801.79		-	4BS_4882386	4DS_2300056	4AL_7094098	-	-	-	-	-	-	-	-	-	-	-	-	-	-	ATCATATCAGCAGAACCTCTTCTAGACCAATCAGACAGTTTTGGAGAGGC[A/G]CCATCAGATTCTTCATTGATGCTTGGATTTGAAACTTTTGCAGCATCTGG
Excalibur_c42602_119	4ALC - 0-0.59	3804.34		-	4BS_4911373	4DS_2294221	4AL_7067182	-	-	-	-	-	5AL_2808933	-	-	-	-	-	-	-	-	TTGGGTGGACCGATAATAGTTCCTGTCCAGGAGCGCATATATATGTCATC[A/G]GCATCATCCATCCCATAGCTCACAGTTCCATCACCAATGCCCTTCTCACC
Excalibur_rep_c111789_1040	4ALC - 0-0.59	3804.34		-	4BS_4882177	4DS_2297180	4AL_7147639	-	-	-	-	-	-	-	-	-	-	-	-	-	-	TCGTCGTCTGTGGCTCGACGTATGTTCCCATCTACCGCGGCCAAAAGGAT[A/G]tctcgtgcccatactgcggatccgttgttcacnttgaaggtagctttgta
Ku_c27617_684	4ALC - 0-0.59	3804.34		-	4BS_4947192	4DS_2300056	4AL_7094098	-	-	-	-	-	-	-	-	-	-	-	-	-	-	TATACTGAGGTTTGATTTATTTGAAGTAACCAAAAAGTTTACAAGGCGCT[T/C]gggtggtgtggatcttgtacatatgaaagtgagccatggacgtccagcgg
RAC875_rep_c107514_114	4ALC - 0-0.59	3806.89		-	4BS_4882386	4DS_2300056	4AL_7094098	-	-	-	-	-	-	-	-	-	-	-	-	-	-	AAGGCAGATATGATTCGGAAAAATGCCGTCGAAAGTATATTGGCTGAACG[T/C]gatatattgatcacggtcaggaatccttttgtggttcgtttcttctattc
Tdurum_contig77704_289	4ALC - 0-0.59	3806.89		-	4BS_4501624	4DS_1996175	4AL_7132489	-	-	-	-	-	-	-	-	-	-	-	-	-	-	GCGACGGTGTATCCCTCTTGTATCTCTGTCAGCGCACACTTAGTCGATCA[T/G]TTCCTTCCGCCAGGAGGATACCACGAGCTGAGGCGTCCGCGTCTGCTCCA
Kukri_c24368_381	4ALC - 0-0.59	3806.89		-	4BS_4882386	4DS_2300056	4AL_7094098	-	-	-	-	-	-	-	-	-	-	-	-	-	-	ACCAGCTACTTCACCAGCCGTTACTCTTGGAATCCATCAGATGAAAACAT[A/G]TATGAAGCATATGAGTTTGAGGATTCCAGTGAGAATGGAAGCCTTAGTGG
Tdurum_contig42528_767	4ALC - 0-0.59	3823.61		-	4BS_4882177	4DS_2297180	4AL_7147639	-	-	-	-	-	-	-	-	-	-	-	-	-	-	CTGGAGCTTGCAGTTGGTGAAGTAGGCCGCCAGTTCCTGTTGCCGGTTGA[T/C]GTTGTCCTTCAATTCCTTCCTCTTGAGTTCCATTCTTAGACCAAGAACAT
Excalibur_c37216_355	4ALC - 0-0.59	3828.1		-	4BS_2301182	4DS_2293108	4AL_5518296	-	-	-	-	-	-	-	-	-	-	-	-	-	-	GACTTGTATGCTACAAGAGTGTTCTCAGCTGCTTCTTTCCTCTCAGCGCC[T/C]gccttgaactccgcaaggtacctgtggtagtcacccttcattttcagata
Excalibur_c59549_123	4ALC - 0-0.59	3828.1		-	4BS_4956735	4DS_2308818	4AL_5800627	-	4DL_14119653	-	-	-	-	-	-	-	-	-	-	-	-	CAGCAGCATCAGGAGCGAGAAAAGAAGCACCTGACATCACCCTGGAAGTA[T/C]TGTCAACTGCAGTAGTGAGTGCAACTGTGAAATGTAACCATGCAGGGGAG
Kukri_c10612_350	4ALC - 0-0.59	3828.1		-	4BS_4862391	4DS_2296365	4AL_7134382	-	-	-	-	-	-	-	-	-	-	-	-	-	-	TTGCACAGAAGCCTTTCCAGCAAATCAACAAGTTGGGGGCTCACGTTACT[T/G]ggtatatccgctggatcattgacaatcttgtcgtatgtttcctgcaaagt
Kukri_c36744_353	4ALC - 0-0.59	3832.59		-	4BS_4956735	4DS_2308818	4AL_7087400	-	-	-	-	-	-	-	-	-	-	-	-	-	-	CCAAACTCTATGATCTCACAGCTCAACTTCACCACTGCCTCGAACAAAGC[A/G]ccagggctacagcccgtcatgtcagcctgcgaacatgtgctgacaacaag
Tdurum_contig42528_1379	4ALC - 0-0.59	3832.59		-	4BS_4882177	4DS_2297180	4AL_7147639	-	-	-	-	-	-	-	-	-	-	-	-	-	-	AGGCAATTCCAGATCTTCAAGATCCCAACCACCTTCCTCACCATCCTCCT[T/C]gttcgcttcaccttcctcgggatcaaaaccatcacccccatttgccactg
Tdurum_contig77704_144	4ALC - 0-0.59	3837.21		-	-	4DS_1996175	-	-	-	-	-	-	-	-	-	-	-	-	-	-	-	CATTTCTCCGTTCGTGTGTTGTTCTAATTCGAGGTGGAAGACGAGACAAG[A/G]cgaggcagcagcagcgtttgtccggtgagtgtgggtggtgtttcagtacg
RAC875_c78248_569	4ALC - 0-0.59	3851.5		-	4BS_4935884	4DS_2289270	4AL_7173851	-	-	-	-	-	-	-	-	-	-	-	-	-	-	TGGAATGCAGGGGTGATGATCTTCCGGTGCTTAACCCATTTTTCGCCCTC[A/G]TGGCTACCCACACCGTGGTGCAGCAT
BobWhite_c21362_502	4ALC - 0-0.59	-		-	4BS_4924087	4DS_2283635	4AL_53735	-	-	-	-	-	-	-	-	-	-	-	-	-	-	TCATCATTAGCTGATTACTGCACATATTTTGTTGCTTATTCCGATGGCTC[A/G]TGCACTGACGTAAATAGTGCACGAGCACCTGACAGAATGTTAGGTGAAGT
BobWhite_c33694_704	4ALC - 0-0.59	-		-	-	-	-	-	-	-	-	-	-	-	-	-	-	-	-	-	-	CAGCATTTCTGGGTAGATGGCTATATTTGCTCCCTCTGCGGATTTGAGCT[A/G]cctccatgttttgaggaggaaaggttggctgaacggccatgctctactac
BS00071190_51	4ALC - 0-0.59	-		-	-	-	-	-	-	-	-	-	-	-	-	-	-	-	-	7BL_6746502	-	AAGTTTTCAACAAGAGCTGATTTTCCAACACCAGCTATTCCCCAAACAGA[T/G]ATAACTGGGGAACTTTTGAAACGTGCCCCAGCTGTATAACTGCGGAGCTC
BS00083818_51	4ALC - 0-0.59	-		-	-	-	4AL_7161754	-	-	-	-	-	-	-	-	-	-	-	-	-	-	TTCCCTCAAGTTATTCTCCTTTCATTGGCTGATTCAGACAAAATGAAAGC[A/G]GAATATGGCGTTCATTCTGTCATCACAAAGCCTCTGAAAGCAAGCACACT
CAP7_c1399_154	4ALC - 0-0.59	-		-	-	-	-	-	-	-	-	-	-	-	-	-	-	-	-	-	-	CACTTGCAGCAATTCAGTGAACATATACGTTGGCATTGGTGTTCCGTGGT[T/C]GATCAACACAGTGTACAATTTCTTTGCCTACCAGGAACCAYTGTACATAG
Excalibur_c37320_110	4ALC - 0-0.59	-		-	-	-	-	-	-	-	-	-	-	-	-	-	-	-	-	-	-	caccattttccgaacccatagaaccgaaggcagtccctatggagagaatg[A/G]CCACAACTGGCTACCCTACTTGCAGCTGCATGATTTGAGAAGCTAAGCTC
Excalibur_c8690_382	4ALC - 0-0.59	-		-	-	-	-	-	-	-	-	-	-	-	-	-	-	-	-	-	-	GACTGTGGAGGGTTGATGATAGGTGTGCTGATAAGACTTCCATAGACACC[A/G]CCGTTTGAGATTGTGAAGGTTCCCCCTGCCATCTCATCAATTGATAATGC
Excalibur_c9340_514	4ALC - 0-0.59	-		-	-	-	-	-	-	-	-	-	-	-	-	-	-	-	-	-	-	ccgcagttgacaatattcaaatggcatcagctatgacgaatcaacaactc[A/G]TTGATTCTGGAAGAAACCAAATGGATCAAACAGATGAAGCTATTGCACGT
IAAV3854	4ALC - 0-0.59	-		-	-	-	-	-	-	-	-	-	-	-	-	-	-	-	-	-	-	TGTCAAGTTTACACAAAATAGTCATTATACAAGTCAATATCTGTGTCTTGAGATTACACAAAATGTTAGTCAGAACAACACAAAGTCAACCTTCGCGATC[A/G]AATTCACAATAGGGGTACCAAAAGTCACGGCTGGCTGTAACTGGTGTACTTTTTTTTCTTGCAGCCGACTAACGATTAAAACGGTGCATACCATACCATA
Kukri_c49491_111	4ALC - 0-0.59	-		-	4BS_4885512	4DS_2304359	4AL_7123862	-	4DL_10325875	-	-	-	-	-	-	-	-	-	-	-	-	GACCGGTCACGGTACAGCAGGACCAGCAAGCACTTCTCAATCAGCTTAAC[A/G]GCTTCTTCAAAAGTCATGTCCTCGCGCCATTCACCACGAAGTATTGGGAT
Kukri_c53477_310	4ALC - 0-0.59	-		-	-	-	-	-	-	-	-	-	-	-	-	-	-	-	-	-	-	ATCCATGTCCGTGGCTCCCAGTCCCAGCGCAGTTCCACACCACCTGCATC[A/G]CACCACACCACCAACCAGTTTCCCCCTCTCCCTCATACGTTTCCCTGAAT
Kukri_c55922_352	4ALC - 0-0.59	-		-	-	-	-	-	-	-	-	-	-	-	-	-	-	-	-	-	-	TTGGACATACCATTTACGGTGGTGCTGAAGCTTTCCTGGCAGATTCGACA[A/G]ttagcctcaccaatcagattcttcatatcaattcggcattcaacactgct
Kukri_c56745_90	4ALC - 0-0.59	-		-	-	-	-	-	-	-	-	-	-	-	-	-	-	-	-	-	-	GGGAAAGCATTCACGGTATACGTTCTACAAATATACCTCGGGATACATTC[A/G]tcattgtacaatcaagaacctgaagtttgacacaaagtattactaagccg
Kukri_c63336_531	4ALC - 0-0.59	-		-	-	-	-	-	-	-	-	-	-	5BL_3546191	-	-	-	-	-	-	-	GTAATGATGACGCGGCAGGGGGTAACAATCTCGTACCATGTTAGGGAGTC[T/G]CCGGCGGGCTTGGAGGAGGACCAGAGCACGTTTTTCCTACTCTGCCTTGC
Kukri_c95922_168	4ALC - 0-0.59	-		-	-	-	-	-	-	-	-	-	-	-	-	-	-	-	-	-	-	TCATTCTTCGGATTGCTCGGCTTTCACAATGACCTGAATGTGCTATTGAG[T/G]TCATGACTGTTTGCTAGGCTTGTTGCCAGAGATGCTCCTCCTTGCAACTA
Kukri_rep_c104311_647	4ALC - 0-0.59	-		-	4BS_4866908	-	4AL_7079223	-	-	-	-	-	-	-	-	-	-	-	-	-	-	AAGGTAGTGGAGTCCCGACATCCAGCGACATCAATTCTTTCAGGTCGATG[A/C]GGCTCGCCAACAACTGCGGTGGCAGCGAGAGGAGCAGCACCAGCAGCGAC
Kukri_rep_c116699_132	4ALC - 0-0.59	-		-	-	-	4AL_7164507	-	-	-	-	-	-	-	-	-	-	-	-	-	-	TGTAAGAAGGGGCAGTACAATGCTTGCCAAGTTTGTTTATATTCTGATGG[A/C]TGTTGAATTCTGGACAATGGAGAGTTGAATTTGTTACGTACATAGGTACT
Ra_c30013_483	4ALC - 0-0.59	-		-	-	-	4AL_7084007	-	-	-	-	-	-	-	-	-	-	-	-	-	-	TAATTAAGATTTGCAAGGGCATGTGCTATTTTGCCTCATGCATCTCTCTC[A/G]CGTCCCTCTCGTCGTCGGCTTTGTGCCTCACGATTCCCGATTAGAGAAGA
Ra_c34168_106	4ALC - 0-0.59	-		-	-	-	4AL_7131924	-	-	-	5BS_2275878	-	-	-	-	-	-	-	-	7BL_6741340	-	TCTGGAGAAAACAATCTAAATAATCTTTTGTATGGCATGAGCCAAATTTA[A/G]ACAACATACTTGCTAACATCCCATTTATTTACGAATAAACGAAAGGACAT
RAC875_c11454_1328	4ALC - 0-0.59	-		-	-	-	-	-	-	-	-	-	-	-	-	7AS_4250744	-	-	-	-	-	CGAGAGCGCAAACCACATGCTGAAATCATACATGCCACCAGCCAGCCCAA[T/C]GCATGTTTTCGTCCGGCAATACATGAAACTGCAGTTTGATCGAGAACGGG
RAC875_c18732_193	4ALC - 0-0.59	-		-	4BS_4961154	-	4AL_7124671	-	4DL_14424959	-	-	-	-	-	-	-	-	-	-	-	-	CGCCGCCGCTTTCCTTCTATCCAACTCCCGCAAATCCCTACCTACCCCGC[T/G]CGCGTTCGCTCGCTTGCGCCCGAACTGCCCGCATCTCTCGCGGACACAGA
RAC875_c19959_739	4ALC - 0-0.59	-		-	-	-	4AL_7167655	-	-	-	-	-	-	-	-	-	-	-	-	-	-	CCTATTTATAGTGGGGTGAATAGCTATGTCGGTTTGAAGACACATTACAT[T/C]TGGCATGCATGCGTGGTTAGTCTTGCATGCATACCTCCACTTGTGTCTCT
RAC875_c22447_810	4ALC - 0-0.59	-		-	4BS_4938998	-	4AL_7126460	-	-	-	-	-	-	-	-	-	-	-	7AL_4554652	-	-	TTGAATGTGATTCAGGTTACGGACCAACGTGATGATGAAGATGGAGACTG[T/C]AACAATGGTGAGCAATTCCCACAAGGTCATGAAATCACAAGCATTGGTCG
RAC875_c2331_2570	4ALC - 0-0.59	-		-	-	-	4AL_7166452	-	-	-	-	-	-	-	-	-	-	-	-	-	-	AGGTTATTTCTGAACTTATCAGCAGCAAAGTGATCACTCAAATGGCCCGA[T/C]GTAGCACAGAGAATAAGATACCACAGTCGGATGCCTCGCTGTCGCCTTTG
RAC875_c24387_53	4ALC - 0-0.59	-		-	4BS_4959179	4DS_2324374	4AL_7144713	-	-	-	-	-	-	-	-	-	-	-	-	-	-	GGAGTGCAAGCACCTAAAGAGCTATCCAACTTGGAAGAACTGCAAACTCT[T/C]GAGACTGTGGAGTCCAACCCTGACTTGGCAGAGCAGCTGAAGAAACTGAT
RAC875_c35491_114	4ALC - 0-0.59	-		-	-	-	-	-	-	-	-	-	-	-	-	-	-	-	-	-	-	AGTTATGGGATGTAAGGCGAATTTTCGCTGGATCATCCAACCCAAGCTGG[T/C]gggcaactctctcaacaacatcatcgtatgtgtgaagctttgacaattcc
RAC875_c35741_128	4ALC - 0-0.59	-		-	-	-	4AL_7161754	-	-	-	-	-	-	-	-	-	-	-	-	-	-	atgagtggcctggataacgtcggcagtcattgccaggaccggtagatgcc[A/G]TTGGGCCTTCTTTGCTGCGCTACCCGCTTCTGAATTATCAGCATTGTCGG
RAC875_c44544_89	4ALC - 0-0.59	-		-	-	-	4AL_3343031	-	-	-	-	-	-	-	-	-	-	-	-	-	-	CGTCATGTGAGAATCTCCTCAAGCTGGTATCCGTGACACCTACTGCACCA[A/C]CTCTGACCCATCATGTATGATCAACATCAATTTACTGAATGTAGATCCAA
RAC875_c44949_227	4ALC - 0-0.59	-		-	-	-	-	-	-	-	-	-	-	-	-	-	-	7DS_3882048	-	-	-	GTCTCTTCTCTCCTCACCTCAAATTGCAGCAAGGACTCTTTTATCCTCAC[T/C]TCAAATTGCATCAAGGACTCTTCTATCCTCACCTCAAATTGCAGCAAGGA
RAC875_c46369_772	4ALC - 0-0.59	-		-	-	-	-	-	-	-	-	-	-	-	-	7AS_4249179	-	-	-	-	-	CATCGTGAACGCGCAGAAGCTCAACACGTCGGAATCTTGGCGGCTGTTGC[A/G]GCATGAGATTTACATGGGTGCAAGGACCTTATTTGTTATGAAATGGCATA
RAC875_c48773_253	4ALC - 0-0.59	-		-	-	-	-	-	-	-	-	-	-	-	-	-	-	-	-	-	-	GAGACAGAGAGAATGCTGGAGAGGATTGGGCAGGAAGCAGCAGCAAGCCT[T/G]AAGGAGTTGGAGGCACATTACTACTCGTCTGTTGTGCGGACTCCGCTCTA
RAC875_c56512_68	4ALC - 0-0.59	-		-	-	-	4AL_7073512	-	-	-	-	-	-	-	-	-	-	-	-	-	-	TTTACACTCTCCTTGTGTTTATTGCAGAGTCTTTTTGAGGCCATATGAAT[A/G]ACTTGCTTTCTTTTGTTTTCCTGTCAATGTCGGAGCACATACAACCGAAT
RAC875_c5986_3219	4ALC - 0-0.59	-		-	-	-	-	-	-	-	-	-	-	-	-	-	-	-	-	-	-	CTAGCAAGACTCCGTTACTGGCCAACAGCGGCGGCGCTCCGCTACTGAAT[A/G]CACCACAACAGTCGCGTGCATATGTCGCTGCACCGCCCTCACTACAACAC
RAC875_c5986_3670	4ALC - 0-0.59	-		-	-	-	-	-	-	-	-	-	-	-	-	-	-	-	-	-	-	TTGAGACTGTCATGTACCATCTGACAGCTCTCGATCCTTCTCTGAACTCA[T/C]GGTGGTTTGTCACCCAGTTCATGCTTGGACTGAGGGATGACATCAGGTGT
RAC875_c8494_93	4ALC - 0-0.59	-		-	-	-	4AL_7085973	-	-	-	-	-	-	-	-	-	-	-	-	-	-	TTGCCGTAGAACCTCTGCTTCTCGTCCGTGGTCTGGAAGCGACCGTGCCC[A/G]aacttggaagaggtgtcgacgaacttgagcttgatctcctccagggccag
RAC875_c8800_1768	4ALC - 0-0.59	-		-	-	-	-	-	-	-	-	-	5AL_2769159	-	-	-	-	-	-	-	-	GATTATGTCTTTACATTGCACTGCTCCCAGATCCATATCGACATGCCCAC[A/G]CTGTCTGATGAGGATAAAGATGTAAGGAACTCCTCCCAAGAATCTCTCTT
RAC875_c97379_468	4ALC - 0-0.59	-		-	-	-	4AL_7171116	-	-	-	-	-	-	-	-	-	-	-	-	-	-	GGGTTAGGGGGCGAGTTGAGCACCGCCGCCGGGAAGTAGGTCCCCTGCCC[T/G]AGCCCCGACCGCTCCAAGATCTTACGCTGGAACGCCA
RAC875_rep_c100517_203	4ALC - 0-0.59	-		-	-	-	4AL_7164793	-	-	-	-	-	-	-	-	-	-	7DS_3966250	-	-	-	AGAGAGAGCTCAGCTATCCTCTTGACTTGTGACTTATGGAAAAGAAAGTT[A/C]AGGGGACAAGAACAGTTCATCATCAATGGACCAGATGGCACTCGTACGTG
RAC875_rep_c74366_489	4ALC - 0-0.59	-		-	-	-	-	-	-	-	-	-	-	-	-	-	-	-	-	-	-	tacacaaacacaggctgtgagaaagaaagtaggcggaggatgggatccca[A/C]GTATACAAAGAGAAGCTTTTTCCCATATTGGAGATCAGTGTTACAAGCTG
RAC875_s113798_127	4ALC - 0-0.59	-		-	-	-	4AL_7142558	-	4DL_10632816	-	-	-	-	-	-	-	-	-	-	-	-	GACAGTAGCCAATGTCATGTATCAGGGTTGTAAACCTATTAGATTTGGGA[T/C]AGAGGAAAGTATGAAGATCTTCTTATTATTGCAAAGTAAAAGTTGATATT
RAC875_s113798_95	4ALC - 0-0.59	-		-	-	-	4AL_7142558	-	-	5AS_1550789	-	-	-	-	-	-	-	-	-	-	-	CCTTTTTCCCTTGTTCTTTTGAAATGCAACATGACAGTAGCCAATGTCAT[A/G]TATCAGGGTTGTAAACCTATTAGATTTGGGATAGAGGAAAGTATGAAGAT
RFL_Contig257_574	4ALC - 0-0.59	-		-	-	-	4AL_7167655	-	-	-	-	-	-	-	-	7AS_4125704	-	-	-	-	-	CAAGAAGGGATAACACAACAAGGTACTTGATTAGTACCTGGTGGCGCATG[T/C]AACCCAAAGATCTTCACCGCAGTGAAGGACAGCAGTGTGGCAGAAGGTGA
RFL_Contig5604_1033	4ALC - 0-0.59	-		-	4BS_4881940	4DS_2279952	4AL_7108298	-	-	-	-	-	-	-	-	-	-	-	-	-	-	GGGATGATCCCTGGAGCAAAGAGGATGGTAATGGGGCACACGATACAGAG[T/C]GAGGGAATCAATGCAGTTTGCGGGGCACAGGCCGTCAGGGTGGATGTTGG
TA001512-0387	4ALC - 0-0.59	-		-	-	-	-	-	-	-	-	-	-	-	-	-	-	-	-	-	-	ACCTATGAGTACAAGGGATGCCTAATACCCAGTATCCACCATGCTACCAC[A/G]AGA
Tdurum_contig10187_842	4ALC - 0-0.59	-		-	4BS_4863900	4DS_2296642	4AL_7072442	-	-	-	-	-	-	-	-	-	-	-	-	-	-	ttaggaatcgttgtctgttctatgaaaacacaaagctgcgcaagcatgag[T/C]ACCAACACTGTTGGAACCTTGTCAATTTGCACAAAATCCACAGTACTTGA
Tdurum_contig11454_343	4ALC - 0-0.59	-		-	4BS_4937384	4DS_2297250	4AL_7127651	-	-	-	-	-	-	-	-	-	-	-	-	-	-	taaccagcagccctccctgtcctgcctatcaagaccgagtctggcgctgg[A/G]CCCTCGTATTCTCCAGTCATACCACGGTAGGACCGGGCCTTGAGGTATTC
Tdurum_contig25539_177	4ALC - 0-0.59	-		-	-	-	4AL_7076604	-	-	-	-	-	-	-	-	-	-	-	-	-	-	CGGCGAAGGAGCTCGTGTGGGTGGATGCTCCGGCGGCGTGCCCGGAGACA[A/G]cgggcggaggagctcgtgtgtgcctgccctgacggagaggagcggaagat
Tdurum_contig25539_182	4ALC - 0-0.59	-		-	-	-	4AL_7076604	-	-	-	-	-	-	-	-	-	-	-	-	-	-	aaggagctcgtgtgggtggatgctccggcggcgtgcccggagacagcggg[T/C]GGAGGAGCTCGTGTGTGCCTGCCCTGACGGAGAGGAGCGGAAGATGCTCC
Tdurum_contig25539_248	4ALC - 0-0.59	-		-	-	-	-	-	-	-	-	-	-	-	-	-	-	-	-	-	-	TGCCTGCCCTGACGGAGAGGAGCGGAAGATGCTCCTGGAGTGGGAGCACA[A/G]CGCTCTCAAGCGCTCGTGCTCCGGGGGCTCCGGCGACGTACAAGGAGCTG
Tdurum_contig35452_65	4ALC - 0-0.59	-		-	4BS_4933836	-	4AL_7153953	-	-	-	-	-	-	-	-	-	-	-	-	-	-	TTATCCCTCAGTTCACCATTTCATCTGCTTAAGTTCCTCAAGAGGGAATT[T/C]accccccagtccccagcacacatgacttggagtctcacggctggaaaaac
Tdurum_contig42099_150	4ALC - 0-0.59	-		-	-	-	-	-	-	-	-	-	-	-	-	-	-	-	-	-	-	ACCCTAGAAACCAAACTAATACAGAGCAAGCGCGGCGATGGATCTAAAAA[A/G]catatggggccatggatctagcattcctgatctagatcaggttgtcctcg
Tdurum_contig42099_1593	4ALC - 0-0.59	-		-	-	-	4AL_7034100	-	-	5AS_1503178	-	-	-	-	-	-	-	-	-	-	-	CTATCCTAACTGTTAAGAGACATAATAACTAAAGAAGATACAAATTCTCA[T/C]TGGGATGAGCTCTACAAACAGCTGGTACATGACAATGTATGTGTGCTGGA
Tdurum_contig42099_1957	4ALC - 0-0.59	-		-	-	-	4AL_7034100	-	-	5AS_1503178	-	-	-	-	-	-	-	-	-	-	-	CCTCTATCCAGTGATTTTGTCGTACGTAATATTATCTTACACAAGTTACT[A/G]tcaatggtataatttgatcagtgttgtattcagttagaaaggaatttctt
Tdurum_contig42099_2006	4ALC - 0-0.59	-		-	-	-	4AL_7034100	-	-	5AS_1503178	-	-	-	-	-	-	-	-	-	-	-	tatcaatggtataatttgatcagtgttgtattcagttagaaaggaatttc[T/G]TTTCAGTGACTACCCTTCCAAATTTTGTACCAATAATAGTTGTCTTTTGT
Tdurum_contig42099_438	4ALC - 0-0.59	-		-	-	-	-	-	-	-	-	-	-	-	-	-	-	-	-	-	-	acgagatgccgaagaagggggagtaaccccatcacatgtagctcagtatg[T/C]GTGGCATCCAAGAAGCTGCTTCGATCGCAGACTACATGCTCAGGTCCATG
Tdurum_contig42211_1897	4ALC - 0-0.59	-		-	4BS_4956273	-	-	-	-	-	-	-	-	-	-	-	-	-	-	-	-	aatcagtatgtggcaagtggtctcaactttagctagaagggtacaaaatc[A/G]GTATGCAGACTGTGCATACCACAATGGGAGTTTTTACACTGTGACATACC
Tdurum_contig42211_2280	4ALC - 0-0.59	-		-	-	-	-	-	-	-	-	-	-	-	-	-	-	-	-	-	-	GTTTACCCTCGAAGAATTTCCCTGGTTTAAGACCTCAATGTATCTATTTC[T/G]cttctccttggatgacagcgacatttgatttgggtgcccgttgtcgtgga
Tdurum_contig81238_430	4ALC - 0-0.59	-		-	-	-	-	-	-	-	-	-	-	-	-	-	-	-	-	-	-	ttctcatcaaccaggcaaatatcgaatgctgctgaaacaagtagggatgg[T/C]AAGTAAGAAGCTTGTTACCGAAATTTGAGTGCAGGCTGGAAAGAAGTTTG
tplb0040j18_632	4ALC - 0-0.59	-		-	4BS_4872844	4DS_363150	4AL_7154505	-	-	-	5BS_2277044	5DS_2776018	-	-	-	-	-	-	-	-	-	AGGACTGAGAAGCCAATGCTGAAGGCTGGTAACGCCTACCACAAGTACCG[T/C]GTGAAGAGGAACTCCTGGCCTAAGGTGCGTGGTGTGGCCATGAACCCTGT
BobWhite_c4931_62	4AL13 - 0.59-0.66 - 1	3872.36		-	4BS_4868257	4DS_2312263	4AL_7154030	-	-	-	-	-	-	-	-	-	-	-	-	-	-	TTCATAGTACATAATCTGCTGCTAAATCATTGACATTCCGTCCCAGACGC[A/G]GATAGGTAACTCGTTCTCAATTTAGATAAATGCTGGCAAGCATGAGGGAG
Kukri_rep_c108775_88	4AL13 - 0.59-0.66 - 1	3872.36		-	4BS_4958326	4DS_2122595	4AL_7093894	-	-	-	-	-	-	-	-	-	-	-	-	-	-	CTTATGGGCCAGATGATGAAGCCACGGAAGACTGAAATCACTGAGAAGCT[A/G]cgccaagagatcaataaggtggttaacagatatattgacgaaggtattgc
wsnp_Ex_c7335_12579818	4AL13 - 0.59-0.66 - 1	3876.92		-	4BS_4897515	4DS_2314728	4AL_7138195	-	-	-	-	-	-	-	-	-	-	-	-	-	-	GAAGCAATGGCAGTAGTCCCACTGATGTTGTTTTACATGAAACTGCTAGTCATATTGTTACACTTGATGGCTCGCTAGCTGACTGTGAGGAAGAGAGGCT[T/C]TCCATATTGGATCAGCTGAAAGTGCTAGAGGAGAGGCTTTTCGACCTCGAAGATGAAGAATCTGATAACTTGAAGATGGACAAGCATTTCACAGAAGATA
BobWhite_c1593_539	4AL13 - 0.59-0.66 - 1	3876.92		-	4BS_908529	4DS_145236	4AL_7032976	-	-	-	-	-	-	-	-	-	-	-	-	-	-	TCTCCATGTTTTGAGCTCGTAACGTGTCGGTGTTGATCGCTTGGTAAATC[A/G]tcccgtatggcctcagaaactttggcctctgtggctggagaatggatgtg
wsnp_BE404977A_Ta_1_1	4AL13 - 0.59-0.66 - 1	3876.92		-	4BS_4883884	4DS_2296575	4AL_2555292	-	4DL_14256200	-	-	-	-	-	-	-	-	-	-	-	-	CAGTGGTCTGAGCATCACAAAAAGCTGTCCAGTTTCTTAAGGTAACTTCACTGCTTTATG[T/C]CATTTTCCATTTTTCACTTTGACTTTGATAAATGATCACTATCCCTTTTCCTTCCATTGT
Ex_c53906_571	4AL13 - 0.59-0.66 - 1	3876.92		-	4BS_4962398	4DS_2295679	4AL_7158457	-	-	-	-	-	-	-	-	-	-	-	-	-	-	GCGTTCAGTAGCATACGCGGTCAGCCAATTTGCATATTTTGATTGTGCTT[T/G]AGTCCGGTTATATCAGATCGAAGCTACTTTCCGTGGAAACCATGTGTAAA
wsnp_BF474615A_Ta_1_1	4AL13 - 0.59-0.66 - 1	3876.92		-	-	-	4AL_7062767	-	-	-	-	-	-	-	-	-	-	-	-	-	-	AAATTATTTTACATGTTTGTCTTTCAAACTATATGATCAATTGGTTCCTGTGATATCATT[T/C]GACTGTTTATGTTGAATGGCCCAAGAATGTGTTGTCCCATGTGCAGAACAACAAGGAAAT
wsnp_Ex_c12933_20488438	4AL13 - 0.59-0.66 - 1	3876.92		-	4BS_908529	4DS_145236	4AL_7032976	-	-	-	-	-	-	-	-	-	-	-	-	-	-	TGGCGATCGAGAGGATGAAGGAGATCCGGTGCTACAAGGGCATCCGGCACAAGCTCGGCCTCCCGGTCCGTGGCCAGAGGACAAAGAACAACTGCAGGAC[A/G]CTCAAGGGGAAGAGGGCTTCCGTCGCCAAGAAGAAGTCGGCTTCGTCCTCCGACGAATAAGTGACATTGCCATGTGTATTTACCTCCTGTTTGGTTTTTG
wsnp_Ex_c829_1620563	4AL13 - 0.59-0.66 - 1	3876.92		-	4BS_4875646	4DS_2324992	4AL_7169775	-	-	-	-	-	-	-	-	-	-	-	-	-	-	GGCTGAAGCTGTATAACAGGGTTCCCCCAAATGGATTAGTTCTCTACACTGGAACRATTGTTACTGATGATGGCAAGGAAAAGAAGGTTACAATTGATTT[T/C]GAGCCATTCAAGCCCATCAATGCGTCCTTGTACCTTTGTGACAACAAATTCCACACTGAAGCCTTGAGTGAGCTCTTGGAATCCGATGACAAGTTTGGCT
wsnp_Ex_c829_1620740	4AL13 - 0.59-0.66 - 1	3876.92		-	4BS_4875646	4DS_2324992	4AL_7169775	-	-	-	-	-	-	-	-	-	-	-	-	-	-	TGGAATCCGATGACAAGTTTGGCTTCATCATTATGGATGGTAATGGAACTCTTTTTGGCACACTTAGTGGCAATACTCGTGAAGTGCTTCACAAATTCAG[T/C]GTGGATCTCCCCAAGAAGCATGGAAGAGGAGGGCAATCTGCTCTGCGTTTTGCTCGCCTTCGGATGGAGAAGCGTCACAATTATGTTCGGAAAACAGCTG
wsnp_Ex_c829_1621908	4AL13 - 0.59-0.66 - 1	3883.79		-	4BS_4875646	4DS_2324992	4AL_7169775	-	-	-	-	-	-	-	-	-	-	-	-	-	-	GTCGCTGTTGTCTGAACTGACTCTGTGTCTATGGTTCAATTTAGCAACTTGTCTSCCCTGATGGTAGAACATGGCAAATGTCTGCCCTGAATTTGAGTTG[T/C]TGTAAGCTACTTATTGTTGTTGTCATGCGGGAAAGGTTGAATTGGGATTACATTCAAARAGTASYRACTKYKA
BobWhite_c4048_247	4AL13 - 0.59-0.66 - 1	3883.79		-	4BS_908529	4DS_2303375	4AL_7032976	-	4DL_14164507	-	-	-	-	-	-	-	-	-	-	-	-	CCTCAGGGTTTCGAGAGGCGACAAGGGGAACTTGTTCGTGCTGAAGATGG[T/C]CGACCCATTATACCGAGTTCCGTTGTAATAATAGTAGCTAAATGCCTACA
BS00010339_51	4AL13 - 0.59-0.66 - 1	3883.79		-	4BS_4875646	4DS_2297156	4AL_7088986	-	-	-	-	-	-	-	-	-	-	-	-	-	-	ACTCCTCCAAGTTCGGCATCGTCTACGTCGACTTCAACAGCCCCAACCTG[T/G]ACCGGCACCCCAAGGCGTCGGCCTACTGGTTCAGAGACCTTCTGCAACAC
BobWhite_c4931_170	4AL13 - 0.59-0.66 - 1	3883.79		-	4BS_4868257	4DS_2312263	4AL_7154030	-	-	-	-	-	-	-	-	-	-	-	-	-	-	AATGTATAATCTAACTATTTGCAAGTTACAAATCAAGCAAAGTTGGAACA[T/G]ATGTATAGCAGCAGCAATAAAAACATCAAACAACGATCACAAAGTTCAGG
RAC875_c53612_763	4AL13 - 0.59-0.66 - 1	3883.79		-	4BS_4950794	4DS_2314729	4AL_7134605	-	-	-	-	-	-	-	-	-	-	-	-	-	-	TTGTCCAGATCCTTGGCACGGTTGTCTGCTGACTTCTTTGTGTTGCAGAA[T/C]ACAATGGCCGTCTTGTCCCCAAGATCTGTGAGTATCTTCTGGAGTCGTGA
wsnp_BF474615A_Ta_1_4	4AL13 - 0.59-0.66 - 1	3883.79		-	-	-	4AL_7062767	-	-	-	-	-	-	-	-	-	-	-	-	-	-	TCAGGKTTTTTTTCCTCATCTGGAGCTAATTTATTCATCTTAGGCTCTTGGTTGCTATTT[T/C]CTTGTTAATACGAGTTAATATTCTCTATGGTGTGGTTGGCTTTTTTGTATATGCTTACAT
wsnp_Ex_c6139_10739829	4AL13 - 0.59-0.66 - 1	3883.79		-	4BS_4882942	4DS_412835	4AL_7103930	-	-	-	-	-	-	-	-	-	-	-	-	-	-	AAGAAGTTGTTTGTGCACAAAATCAGCAGCCATATTTTCAGAGAAATAATTCCATGGGCTTGGCACTTACGGGAATAGCTTCTTTAATCTATTGATAGCT[A/G]CGCCAGCCGTCTTGTTCATTGGTTCTAGAACAAGGGCATGGCTAAAATCATCGACAGCCTCCTTATAGTATCCAAGCATCTCTCTTGCCGTGCCTCTTCG
wsnp_RFL_Contig1910_1074716	4AL13 - 0.59-0.66 - 1	3883.79		-	4BS_4875646	4DS_2324992	4AL_7169775	-	-	-	-	-	-	-	-	-	-	-	-	-	-	TGTCTGCCCTAGTGGTAGAACATGGCAAATGTCTGCCTGAATTTGAGTTG[T/C]TGTAAGCTACCTATTGTTGTTGTCATGCGGGAAAGGTTGAATTGGGATTC
Excalibur_c65185_665	4AL13 - 0.59-0.66 - 1	3883.79		-	4BS_4868307	4DS_2313807	4AL_7104460	-	-	-	-	-	-	-	-	-	-	-	-	-	-	TTATATTGGGATAAATCAGTACACAGCGACCTACATGGCGGACCAACCAA[T/C]GCCCCAGCAACCACCAACAAGCTACTCATCAGACTGGCATGTTCAATATA
wsnp_Ex_c64593_63334637	4AL13 - 0.59-0.66 - 1	3883.79		-	4BS_4906161	4DS_2289256	4AL_7032350	-	-	-	-	-	-	-	-	-	-	-	-	-	-	CGTACATAATAAGAGTGTCGTTTGTCCAAAAGGTCACTCTGAATCAAATGTTTTCTTGTGGGGATTTCACTCGCACAAGTTCAGAGTGGTGTTATATAGG[T/C]CATTTGTGTATATTTGAATATGTAACGTGCATTGAAGCGCCAAAGAATATTAAAGCATGCGTACTGATGGTGTACCATCTATCTATGGCATCGAGATGCG
wsnp_BG604678A_Ta_1_2	4AL13 - 0.59-0.66 - 1	3883.79		-	-	-	4AL_7062767	-	-	-	-	-	-	-	-	-	-	-	-	-	-	AAGTATGCTGTTTTTAATTCCATTAATCTGGAGCTAAGTCAAAAGTGCRTGTGCTTCAGG[T/G]TTTTTTTCCTCATCTGGAGCTAATTTATTCATCTTAGGCTCTTGGTTGCTATTTYCTTGT
D_GBUVHFX01EZR9Q_294	4AL13 - 0.59-0.66 - 1	3883.79		-	-	4DS_2317241	4AL_7096224	-	4DL_14178677	-	-	-	-	-	-	-	-	-	-	-	-	TAAAGATATTATCACGGACGCTTGTCAGTGAAACTTCACAATACTTTAACGTCAAGTTCGGCTACTGTTTCCACTAAGATATGAACTAGAAGGTTGTTCTTTGTGGAATTTACACATTGTCCAA[T/C]TACTCAGCTTTTGGTTTAAACTTTCCCTTGTTTTGGGATGCGGATTTTGTCAGGGATAATACAGATATATGTGAATCTCGATAAGAACAAAGAAAGAAAGTGTTATGTAGAATACACGACTTGTT
CAP8_c2527_228	4AL13 - 0.59-0.66 - 1	3886.09		-	4BS_4958074	4DS_1510512	4AL_7073282	-	-	-	-	-	-	-	-	-	-	-	-	-	-	CGTCGTGCAGGTCGACAAGGTGTCCATCGCGCCGGCGTGAGGCTCTCCGG[T/C]GTGCCGGACGTCAGTAGATAGATGATCGACATATGCTGTTTCAGATTGTG
RAC875_c6492_873	4AL13 - 0.59-0.66 - 1	3898.06		-	4BS_4958074	4DS_1510512	4AL_7073282	-	-	-	-	-	-	-	-	-	-	-	-	-	-	taccgcacatacaagaaaaccacaagtcctcttatcccattgccgccggt[T/C]GTGTATGGAGCCCTGCCCGATTGGTTCAAGGTGGCATTCCTCCTGGAGCT
RAC875_c5391_470	4AL13 - 0.59-0.66 - 1	3898.06		-	4BS_4946439	4DS_2295679	4AL_7158457	-	-	-	-	-	-	-	-	-	-	-	-	-	-	TTAACAGCATTACCGGAGATATTTAGGATAGTTTGCATTAGCCTCTTTTC[A/G]TCGCCAATAGCACATAATGGTAAATCTGGCGCTAACATAACCGACATAGA
Kukri_c2760_804	4AL13 - 0.59-0.66 - 1	3898.06		-	4BS_4882942	4DS_412835	4AL_7103930	-	-	-	-	-	-	-	-	-	-	-	-	-	-	TGATTTTAGCCATGCCCTTGTTCTAGAACCAATGAACAAGACGGCTGGCG[T/C]AGCTATCAATAGATTAAAGAAGCTATTCCCGTAAGTGCCAAGCCCATGGA
Kukri_c66705_374	4AL13 - 0.59-0.66 - 1	3898.06		-	4BS_4920865	4DS_2295679	4AL_7120991	-	-	-	-	-	-	-	-	-	-	-	-	-	-	TTCAGAGCCCCCAATCACTTGAAGACTGCCACGTCACATCAGAATACACT[T/C]gaaagcagtggaattacgtctgcaatggattgtaacgtgccactgcattg
CAP7_c1893_433	4AL13 - 0.59-0.66 - 1	3898.06		-	4BS_4881784	4DS_1947998	4AL_7062767	-	-	-	-	-	-	-	-	-	-	-	-	-	-	GATTTCATTTCCAGTGGTACAAACTCTTTCTGGTCATAAAGYGGAGAGGG[T/G]CGATCAAAATGAGTACCATTTTCATCTCTGATCATTCGCCTTTTTAGACC
Excalibur_rep_c113261_400	4AL13 - 0.59-0.66 - 1	3898.06		-	4BS_4958074	4DS_1510512	4AL_7073282	-	-	-	-	-	-	-	-	-	-	-	-	-	-	AGCAATAGGGGAAAGTGGTGTAATGTTGGTCTTTGGAGTTATACTCGCCA[T/C]ccaaattactttggggagatgttcctttggtggggggtgtttgtagcatc
IACX8919	4AL13 - 0.59-0.66 - 1	3903.1		-	4BS_4875646	4DS_2297156	4AL_7088986	-	-	-	-	-	-	-	-	-	-	-	7AL_4471161	-	7DL_3383046	TAGGCCGACGCCTTGGGGTGCCGGT[A/C]CAGGTTGGGGCTGTTGAATTCGACGTAAACGATGCCGAACTTGGAGGATTAGCCGGAGATCCACTCGAAGTTGTCGAGCCCAGACCACGCGAAGTAACCG
D_contig07317_278	4AL13 - 0.59-0.66 - 1	3903.1		-	4BS_4875646	4DS_2324992	4AL_7169775	-	-	-	-	-	-	-	-	-	-	-	-	-	-	TGGGTTGCTGTATGGACAAAGGAGTGCTTTCTACACAGGCTTTAAGCCTTTGACTTAATTCTATACCAATTATAACTTAGTTAATTTACCAGTTTCCATTCTCAAGCTCCATATAGTACTTATT[A/G]TCCACTGAATGGCAGTTTGTTACTTTTCTTTAGAGTTGTCTTAACTCAGGTTTCGCAGCATGTCTCTCCCTCACATACTATTCATGCGAAACTTTATTGATTTTTGTTTTTGTTTTACAGGTTCG
wsnp_BE442666A_Ta_2_1	4AL13 - 0.59-0.66 - 1	3910.91		-	4BS_4957383	-	4AL_2062251	-	-	-	-	-	-	-	-	-	-	-	-	-	-	CGTGGCATCAGCTTATCAGCCACTGGTAATTATGCATTGCAACATTAACCCTGCTTTAAG[T/C]TCTAGGTCCTTATAGGCTAAAGAAGGAGCCCTTGGTACCAACAAAGCACTGAGCTGAGCT
Excalibur_c5240_367	4AL13 - 0.59-0.66 - 1	3910.91		-	4BS_4161517	4DS_2294992	4AL_7075566	-	-	-	-	-	-	-	-	-	-	-	-	-	-	CGTTTCGAGAAGCGCTTCAGCGTCCTGCACATATCCAATATGATACTTTC[T/C]attgggagtatcatcttccatgcaaccttgcaacatgtcttacagcagag
Kukri_c40031_597	-	3916.18		-	4BS_4942773	4DS_2300674	4AL_7142579	-	-	-	-	-	-	-	-	-	-	-	-	-	-	ATGCGTATGATGTGTTGCATTGCCAATGGACTTGTATTACTAAAAATCTT[A/C]TGCATTGTATCGACTATATTTGTTGGCCGTGTGTGTCCACTATGTTCTAT
CAP11_c5598_321	4AL13 - 0.59-0.66 - 1	3930.66		-	4BS_3620715	4DS_2314486	4AL_7125213	-	-	-	-	-	-	-	-	-	-	-	-	-	-	GGTATCTCCAGCACCGCTGGCCACCTTTTTCCTCCTCTCGGATATCATAT[T/C]ggtgtatgccttaggataggagtaaagaaatatgtaccaccatgcacata
Kukri_c655_1891	4AL13 - 0.59-0.66 - 1	3930.66		-	4BS_4884290	4DS_2292673	4AL_7176936	-	-	-	-	-	5AL_2806699	5BL_10756280	5DL_4535136	-	-	-	-	-	-	TTCCCTAAAGGGAAGGAAAACCTTGCTTCTGTGCTCAAGCGATACAAGCG[T/C]AGGCTCTCGAGCAACAAGCCACCTGCCGGACCATAGCTGTCAGTCAGCCT
Kukri_c83733_524	4AL13 - 0.59-0.66 - 1	3932.99		-	4BS_4957383	4DS_2306653	4AL_2062251	-	-	-	-	-	-	-	-	-	-	-	-	-	-	ACGAACCGGCAACTCAGTGTGGTGCACCCGGTGCACAAGCTGCTGAGCCC[A/G]CATTACCGCGACACGTTGAACATCAATGCCCTGGCGCGAACCACTCTCAT
RAC875_c23967_339	4AL13 - 0.59-0.66 - 1	3932.99		-	4BS_4932672	4DS_105640	4AL_7159680	-	-	-	-	-	-	-	-	-	-	-	-	-	-	aacctagtgaataaagcatttgctgaaatgattttcaagcatggtttcgt[T/G]CATTGTGATCCCCACGCTGCCAATATGATGATCCGACCCTTGCCACAAGA
BS00010925_51	4AL13 - 0.59-0.66 - 1	3932.99		-	4BS_4913644	4DS_2268360	4AL_7125581	-	-	-	-	-	-	-	-	-	-	-	-	-	-	ATGATACAGAAGAGGAAAGCGTTAAAGAGTGCAGGACTTTATTCAAAGAT[A/C]tgaagttctacttaagtcgtgaggttcccagggagtctctcttgtttata
BS00011273_51	4AL13 - 0.59-0.66 - 1	3932.99		-	4BS_4962137	4DS_317958	4AL_248658	-	4DL_14144424	-	-	-	-	-	-	-	-	-	-	-	-	ACGAGAACCCATTGTAGGGGCTCTCATGGTTAACGCTTGATTTTTGGTTG[T/G]ACATCAGAAAATAGACGAGCTACACACGATGGAACATGGGGATCAGATGG
BS00022596_51	4AL13 - 0.59-0.66 - 1	3932.99		-	4BS_4943180	4DS_2303264	4AL_7117095	-	-	-	-	-	-	-	-	-	-	-	-	-	-	ACCTGCAGTTCATCTCTGTAAATAACCCTGGAGTCGGGCCTTAGTTACTC[T/C]GGGGGGCTCGCTTCCATTCAAAAGCGCGCCCCGGCGTAAAATTGTTAATT
Tdurum_contig46983_108	4AL13 - 0.59-0.66 - 1	3932.99		-	4BS_4868582	-	4AL_7172128	-	-	-	-	-	-	-	-	-	-	-	-	-	-	TCCCCTTTCAAGTTTACCTTACACAGGTCCACAGTTCCACATTACTATAT[T/C]ACACATGGGAGAGGGGCAACCCAGTAATGGTTCAAGCAGACAAGTACGTA
Kukri_c20202_285	4AL13 - 0.59-0.66 - 1	3937.75		-	4BS_4884290	4DS_2292673	4AL_7176936	4BL_7016463	4DL_14367102	-	-	-	5AL_2731221	-	-	-	-	-	-	-	-	CAGGAAGAGTGTAAAAGCAATAGACGCACAAGACATTAGAATTAGTACAG[T/C]ATGTGGAATTATGACAGGGCTTTCAGTGTTCCCTTTCAGGTTGTTTGTCC
TA005643-0627	4AL13 - 0.59-0.66 - 1	3947.28		-	4BS_4939718	4DS_2286425	4AL_7040796	-	-	-	-	-	-	-	-	-	-	-	-	-	-	AAA[T/G]AACTAAATGCATTTaGCgGAcACaCAATCCcTGAATCaAAGATACATAAT
wsnp_Ex_c42815_49298013	4AL13 - 0.59-0.66 - 1	3958.73		-	4BS_4921157	4DS_2325202	4AL_2194144	4BL_6868020	4DL_12519187	-	-	-	-	-	-	-	-	-	-	-	-	agactggataatttttccatcctcaatgtaattccagagctcttgaagtacattatttgttttttctgcaagcagtctagttgtgtccaagaagaccttc[A/G]TCTCAGGTAGACACAGCAGATGAATAAGCTTGTAGATATAATCCAGATGACTCTGGTTGTGAGAAAGATTGTCCTCCAGATTGTCCTCCAGATACTTATG
RAC875_c37840_704	4AL13 - 0.59-0.66 - 1	3958.73		-	-	-	4AL_7160406	-	-	-	-	-	-	-	-	-	-	-	-	-	-	TAGGCGATTGTAAACAAAAATGTTTATAGACTCACTGATGTCCGTAGCCA[T/C]GTAAACCACGAGAAATTGAAATTCTTTCTGAGTAAATTCCTTTGCTGTGG
Tdurum_contig17378_670	4AL13 - 0.59-0.66 - 1	3965.6		-	4BS_4957437	-	4AL_6748670	-	-	-	-	-	-	-	-	-	-	-	-	-	-	TAGTAATGCAATGGATGTCTTTGCCTTGCTGCTTCTAGATAGTCTTATTC[T/G]aagacaaatttgtctctaaaatcgaccaacatagcttgattgacaagcaa
Tdurum_contig17378_154	4AL13 - 0.59-0.66 - 1	3965.6		-	4BS_4957437	-	4AL_6748670	-	-	-	-	-	-	-	-	-	-	-	-	-	-	TGGCTACAGAATAACACATGACTATAGAAACATTTGTCAAAGTGTGATTT[A/C]ccgcttcccctgcatagccatgtttctctatgtcacatctacttctccac
Tdurum_contig17378_1113	4AL13 - 0.59-0.66 - 1	3965.6		-	4BS_4957437	-	4AL_6748670	-	4DL_14468437	-	-	-	-	-	-	-	-	7DS_3968050	-	-	-	AAAACCCACATGAAGTTAGTGCTAAGCCATACATTCAACCTTTGTGTTTG[A/G]cacagaaaaaactcaaaataaataggtaccttaacaaaccaatagcacca
Tdurum_contig17378_1037	4AL13 - 0.59-0.66 - 1	3967.92		-	4BS_4957437	-	4AL_6748670	-	-	-	-	-	-	-	-	-	-	-	-	-	-	CAATACAACACAAAAGAACTCCTCAAGATCCTGCGAAGTATTAACTGAGG[A/C]atataactgaaataacttgagcagaaaaacccacatgaagttagtgctaa
Excalibur_c18575_310	4AL13 - 0.59-0.66 - 1	3972.61		-	-	-	4AL_1092075	-	-	-	-	-	-	-	-	-	-	-	-	-	-	GCCTCTCTGATGCAAATCTCCAACTCCATGACCAGATTCCTTTCCTACCT[A/G]CGCACGCAATGCAGCAGGAGAGAGACGGAGCAGCTGGCGCCGCACGAAAA
Kukri_c27693_260	4AL13 - 0.59-0.66 - 1	3975.01		-	-	-	-	-	-	-	-	-	5AL_2753258	-	-	-	-	-	-	-	-	cctgagcctccatccacatccattgggtcgttgccagagcttccatgcac[A/G]TCTGCATTGCCACCGCTTGCACCTCCAGGCCCATCTACATTATCACCACC
RAC875_c66996_86	4AL13 - 0.59-0.66 - 1	3977.41		-	4BS_4917742	4DS_2292443	4AL_7142719	-	-	-	-	-	-	-	-	-	-	-	-	-	-	AATATGTGATGTTTTGATTCTAGCATGCAAAACATTTTGGATGAGAAATG[T/C]agcatactcactgtgatattcggatgaggatactctcatatcaaccaagg
Tdurum_contig17378_436	4AL13 - 0.59-0.66 - 1	3977.41		-	4BS_4957437	-	4AL_6748670	-	-	-	-	-	-	-	-	-	-	-	-	-	-	GAACTGACCCACTATAAATTATCAACCAGGGGTTCCGAGCATTAAAGTGA[A/C]ggtaatagttagcatttgatgaattataagagtagaagagtataataaaa
Tdurum_contig17378_563	4AL13 - 0.59-0.66 - 1	3977.41		-	4BS_4957437	-	4AL_6748670	-	4DL_14468437	-	-	-	-	-	-	-	-	7DS_3968050	-	-	-	TTAGATTCTTTCATGATGGTGAAATTTGAAGGGTTGATTGTCTATAATAA[T/C]TTTCTACAATTAGGACCATCCAAAGGGTGTAGCTAACAAGTCAAAATTAT
Tdurum_contig28387_400	4AL13 - 0.59-0.66 - 1	3977.41		-	4BS_4916289	4DS_2326537	4AL_7096655	-	-	-	-	-	-	-	-	-	-	-	-	-	-	TCCCCATTGCATCAAGCATCTCTGGTCCCCTTGAACCTGTACCACCTGGC[A/G]cagatcatgaagtagacaaagttgaagacgccaatgccggcgatcatcca
Tdurum_contig42194_2872	4AL13 - 0.59-0.66 - 1	3979.81		-	4BS_4924943	-	4AL_7068497	4BL_6987512	-	-	5BS_2279688	-	-	-	-	-	-	-	-	7BL_6653862	-	ATCCTTGTCACCCATCGTTGCAAACCTCTCCTTGATGTGCTGCTCTGACC[T/C]ggtcttcagcagcccagaaatcctcttgcttcaggaccaagcacacttgt
BS00010830_51	4AL13 - 0.59-0.66 - 1	3984.66		-	4BS_4929238	4DS_2294610	4AL_1141001	-	-	-	-	-	-	-	-	-	-	-	-	-	-	tagagcgatcatcacgtactcgcgtttgttttaccttttctaagttgagc[T/C]GTGGTTTCATAACCGCAAAGGCTCATGATGTTGTATTTTGCCCTTGTTGC
Tdurum_contig17378_914	4AL13 - 0.59-0.66 - 1	3989.6		-	4BS_4957437	-	4AL_6748670	-	-	-	-	-	-	-	-	-	-	-	-	-	-	TCCTCAAATATTCTCATTGCTAAAAGCACAAAGATACTACTTCTTACTTG[A/G]gaaacataacttcaaatctgaaagtgctacgacaacagagcaaaatccga
Jagger_rep_c10288_53	4AL13 - 0.59-0.66 - 1	3997.09		-	4BS_4960521	4DS_2312332	4AL_7119108	-	-	-	-	-	-	-	-	-	-	-	-	-	-	GCGGATGCTTCAGTGGCTGCCGAGAAGGCAAATGCTCTACAAGCTGCTCA[A/G]TTTCATTAGCGTCTAGTTCCGGCTCGTTCGCGGAAAGGTTACATGTACTG
Kukri_c56202_108	4AL13 - 0.59-0.66 - 1	4001.93		-	4BS_4866598	4DS_1591208	4AL_7098096	-	-	-	-	-	-	-	-	-	-	-	-	-	-	GGTCACCAGCGCTGGGTCTGGGACTGCGTTTTCTCAGTAGACGGTGCTTA[T/C]ttgataacagcttcgtctgatacgacggcaagactgtggacaatgtcgac
RAC875_c53483_79	4AL13 - 0.59-0.66 - 1	4001.93		-	4BS_4872575	4DS_2278293	4AL_7068037	-	4DL_14234459	-	-	-	-	-	-	-	-	-	-	-	-	ACATATAGGTGTGTGAGGAGATATATAAAATGTTTTGGTCCCCATGTTAC[A/C]CCAGGGAAGATAGATTCTGCGATTGCACCAGATGAGCAGCTCCTGGTTAC
RFL_Contig2048_2229	4AL13 - 0.59-0.66 - 1	4006.78		-	4BS_4959618	4DS_2279114	4AL_7130147	-	-	-	-	-	-	-	-	-	-	-	-	-	-	TTCTCTGAGCTCAAAGAGGATGTGAGGAAGGCCTTCAGCAAAGACAAGGC[T/C]GTTGCAGCCATAGCCTCATCGACGTCCTCGTCTTCACCGAGAGGTGATGG
wsnp_Ex_c21165_30292808	4AL13 - 0.59-0.66 - 1	4011.82		-	-	-	4AL_7149580	-	-	-	-	-	-	-	-	-	-	-	-	-	-	GTGTTCTCCCCGTGTCGTGCGTTCCTCATCGCGTGTTGGGGGTGGTTGGCCAACTCGRAAGGTTGCTGGAGATGAAGTCGTCGTCTGTTTTGTAGCATAG[A/G]ATCTTGTATGCATCATGCCTTATGTCCAATGGAAAATGCAGTTTGTCCAGACGAGTGTGCTGTGATGATGTTCTTGTACCTGGTTAAGTCAGCGTACTGT
BS00021738_51	4AL13 - 0.59-0.66 - 1	4014.36		-	4BS_4894007	4DS_2273651	4AL_7171600	-	-	-	-	-	-	-	-	-	-	-	-	-	-	CCGGGAGGAACAACGTGATCGCCAAGCTGGACGACCCCGCCCAGGAGCTC[A/G]CCTTCGGCAGGCCCGCGAGGGAGGTGCAGGAGGTGTTCCGCGCCAAGGAT
Tdurum_contig15278_2484	4AL13 - 0.59-0.66 - 1	4014.36		-	4BS_4878199	4DS_2305796	4AL_7165380	-	-	-	-	-	-	-	-	-	-	-	-	-	-	agcggacccagctcggcgcagcatctgcagcagcctggacaaaacagctt[T/C]GGCGATTCTACCGCAGCCAAGGAAGCGATTTTCGGCTCCACAGATGGCAG
Tdurum_contig29550_177	4AL13 - 0.59-0.66 - 1	4019.3		-	-	-	4AL_7039369	-	-	-	-	-	-	-	-	-	-	-	-	-	-	cgcgctcccgccggagtccgatgtgtgcaaagtgctggaccgttgggtcc[A/C]CTTCCTCCGGAAAGGCTCCCTGTCCATGACCATCCGGGAGCTCGGGCACA
wsnp_Ex_c19773_28772235	4AL13 - 0.59-0.66 - 1	4024.15		-	4BS_4907691	4DS_2315421	4AL_7022558	-	-	-	-	-	-	-	-	-	-	-	-	-	-	CCCAGCTAAGCAGCCCAGCATCGATGGTGGATCTCTTGAGGTCGCCATCGCCATTGATGACAAGCAGGGTGAGAAGGTTGCGAAGAGTCTCACTCCGCTG[T/C]GGAGGTGGAAGAGCTACCCCAACACCCAGAACTCCAACACGGGGAGCAGGAGGGGGAAATGGTCCAAAGACCAGTCGGACGTCCTCCAAGTGCACGAAGA
BS00041735_51	4AL13 - 0.59-0.66 - 1	4031.23		-	4BS_4928202	4DS_2293284	4AL_7128943	-	-	-	-	-	-	-	-	-	-	-	-	-	-	AACTATGCGTTCTCGGCTGCGTTTGGGGGCCTGTTCCCTATGCTTAGCTT[T/C]CAAATGCATGGGTTCCCAGATCCAGCTGCATATGCTCAGCCTGCCGGGTT
BS00065509_51	4AL13 - 0.59-0.66 - 1	4031.23		-	-	-	4AL_7062895	-	-	-	-	-	-	-	-	-	-	-	-	-	-	TTTACATCATATCTCATGGGAGAAAAGGTTCTCATATCACCTGGATGGAG[A/C]CATCCTTCCTAATCTGAAACAATATGCATCTGAGCATGACACAATACCAC
D_GBB4FNX02G3VH5_90	4AL13 - 0.59-0.66 - 1	4033.52		-	4BS_4868564	4DS_2319729	4AL_7172134	-	-	-	-	-	-	-	-	-	-	-	-	-	-	GGACGGAGAACCCGTGGCGCCATGGTGTGGTTTTATCCAGCCCCACTCAGCTTTCTGAACTTGGGAGGGAGCAAACTGTTCGAGTCAGC[A/G]TTCCTCTTCTTCACAAAATTGCCAGGCTCAACAGCAACCTGAGAGATCGACGAAGTCGTGGTGCTTCTCTGGAACCTCCCCATGTTCCAATAGGAGAAAGGCTCGTCGTGTTCGCTGCTGGAACT
Excalibur_c29424_986	4AL13 - 0.59-0.66 - 1	4038.14		-	4BS_4957913	4DS_2325361	4AL_7105406	-	4DL_14276408	-	-	-	-	-	-	-	-	-	-	-	-	CCATTCTCAAACTCAGATCTGACATATGTTATCTCAAGATTCCGACCAGC[A/G]TCCTGCCATTCCATAAGCCTTGCAGGATCTGCCTTTGGAGCTTGTCTTCT
Excalibur_c30534_113	4AL13 - 0.59-0.66 - 1	4040.5		-	4BS_4958632	4DS_933968	4AL_7156178	-	-	5AS_1489680	5BS_2291258	5DS_2754890	-	-	-	-	-	-	-	-	-	TGATGGGAGCCCCGAGGGTTTGCATTTGTGGAGTTTGTTGACCCTTATGA[T/C]GCCTCTGATGCACAATATCACTTGAACCACACAGTATTTTGTGGCCGAGA
Excalibur_c3077_383	4AL13 - 0.59-0.66 - 1	4040.5		-	4BS_4868564	4DS_2319729	4AL_7172134	-	-	-	-	-	-	-	-	-	-	-	-	-	-	AGAGCAAAAGCAATGGGTCAAGTTTTATCAAAAGCAAGGGATCAATTGTA[T/C]GATTGCAAGGAAATTACCCACCGTTTAAGATCAATGCTTCAGTCAGCTGA
Excalibur_rep_c101794_1124	4AL13 - 0.59-0.66 - 1	4045.19		-	4BS_4909772	4DS_2326689	4AL_7126999	-	-	-	-	-	-	-	-	-	-	-	-	-	-	CGCTTTCTTATCTTCTCGTTTAGTGCTTCAAGAACATCTACTCGGACATC[A/G]ctttcgagcaaatggatatattggtggatatagccgtaaagattgctttc
Excalibur_rep_c102565_399	4AL13 - 0.59-0.66 - 1	4045.19		-	4BS_4905468	4DS_2324045	4AL_7174981	-	-	-	-	-	-	-	-	-	-	-	-	-	-	AGCCGCGGACGCAACTGCAAGCTGCGAGAATGCTGCACAAAGGCTCTTCA[T/C]GGTGTAAGGGGCCTCATCGTAGAAGAACTCCACCATTCCGATTCCTGCGA
IAAV8947	4AL13 - 0.59-0.66 - 1	4045.19		-	4BS_4905468	4DS_2324045	4AL_7174981	-	-	-	-	-	-	-	-	-	-	-	-	-	-	TCTGGTCTGCCAGGCCACTGGCTTGCGCGATGGCCAGCCTTTTCATCTCAAGCATTGCTGAGTACACCATGGTCAGCATGGACAGTGCAAAGCCAATTCC[A/T]AGGCGCTGCGTCTGCGAGAAGCCCTTCGCCTTGCAGGTATAACGCCGCACGAGTGGCACTAGCACGGATTCGTAGATGAAAACCCCAATTAGGACGCTGA
IACX8647	4AL13 - 0.59-0.66 - 1	4049.87		-	4BS_4952162	4DS_2323695	4AL_7149580	-	-	-	-	-	-	-	-	-	-	-	-	-	-	TTTCACCGTTCACCTCTGAGGAGAAAGCTGCCGAGGTTTCTGAGTTCTTC[A/G]CCACTCGCGTGAAACCGTCGTTCGAAAGAGCGTTGAAGCAGAGCCTCGAGAGGGTGCGGATCAGTGCTAGATGGATCG
Ku_c9430_405	4AL13 - 0.59-0.66 - 1	4052.23		-	4BS_4922017	4DS_933968	4AL_7156178	-	-	-	-	-	-	-	-	-	-	-	-	-	-	GGGGTCGCGCTCAAGGTCCCCTGAAGCTTCTCCTGCCCGCAGCGACTGAT[A/G]AAATTGGTGCCTCCCATATTGCCGCGTCTCCCACAGCGGCGCGGCCATGT
Kukri_c11113_470	4AL13 - 0.59-0.66 - 1	4052.23		-	4BS_4898779	4DS_2319665	4AL_7174192	-	-	-	-	-	-	-	-	-	-	-	-	-	-	AAAGAGATGTCGTATCATTGCCCTAAAGGTCTGCCAAGCTTGAAGAGGAG[T/C]GCAATGAAATTAAAAAAGCTTATGCCGTCAAAGTCTCCCTATTGTAATGG
Kukri_c15622_910	4AL13 - 0.59-0.66 - 1	4052.23		-	4BS_4905468	4DS_2324045	4AL_7171030	-	-	-	-	-	-	-	-	-	-	-	-	-	-	GGCTCCAGAGTGTACAGGTTCAGGAAACTGAGAGCAAGCCCATTCACGAG[T/C]ATCTGTCAGGTGCTCGTTGCGGCCGTCAGGAAGTGGCATGTGCAACTGCC
Kukri_c19872_1172	4AL13 - 0.59-0.66 - 1	4052.23		-	4BS_4909772	4DS_2326689	4AL_7126999	-	-	-	-	-	-	-	-	-	-	-	-	-	-	TCCAGGAAATTGTCAAGAGGGTTATTAACTAATATTTCAGAAGGTGGCTG[A/C]GGAAAATGTTTGCGTATCGCGCGCAGCACTCTCCGTAGTTTAACCAAACC
Kukri_c3692_433	4AL13 - 0.59-0.66 - 1	4052.23		-	4BS_4960521	4DS_2304216	4AL_7119108	-	-	-	-	-	-	-	-	-	-	-	-	-	-	aggttgagaatctgctctggtgcacctttgctaacacggtacatctttcc[A/G]TCGCCATCAATGTATGTCAACGCGGTTCTTTTGTCAGTAGGGTTGAACGG
Kukri_rep_c109635_403	4AL13 - 0.59-0.66 - 1	4054.56		-	4BS_4933478	4DS_2304216	4AL_7119108	-	-	-	-	-	-	-	-	-	-	-	-	-	-	GAAGCAATTTGGCCAGCAAGAGAGGGAGCTCAATGCACCGAGGACACTCC[A/G]TGGGCTGCAGCCGGCGGATGCCAAGCTGTTCCCTGAGAAGGCAAGCTACA
Kukri_rep_c72159_411	4AL13 - 0.59-0.66 - 1	4061.64		-	4BS_4960521	4DS_2304216	4AL_7089287	-	-	-	-	-	-	-	-	-	-	-	-	-	-	CCATCATTCAGAATTGCTATGATCAGGACCATAAATGGCGGGAAATCAAA[T/C]tcccatatgagggcaagtagcataaatccaagcacaatacgtattgtaat
Kukri_s114305_69	4AL13 - 0.59-0.66 - 1	4061.64		-	4BS_4897488	4DS_2311430	4AL_692960	-	-	-	-	-	-	-	5DL_4558558	-	-	-	-	-	-	GAAAGGGGCAAGAGATGGGACACCAAGGAGAGGAAGACAGCTCTCGAGAA[T/C]CTGGAACAGTTCCAGGAGAAGGCGAAGAAGGAAAGGCTGCGGCTGTGGCA
RAC875_c18436_770	4AL13 - 0.59-0.66 - 1	4066.4		-	4BS_4868564	4DS_2319729	4AL_7172134	-	-	-	-	-	-	-	-	-	-	-	-	-	-	acaatgtcatcatcgaggaaaaggattttattcaacttaggatagacttg[T/C]GGCAGGTAAAATCTTAGATGGTTGAGCATGGACAGATATTTTGGGTTTCG
RAC875_c32558_125	4AL13 - 0.59-0.66 - 1	4066.4		-	4BS_4866598	4DS_1591208	4AL_7098096	-	-	-	-	-	-	-	-	-	-	-	-	-	-	CCAGCAGTGATACAGGTTTAACTTACAAGACTAAAACAATAGCTTAGTGA[T/C]GCAACCACTAACGAAGAAATGAAAGCGGGATGAATATATTACCTATTTGA
RAC875_c7133_2404	4AL13 - 0.59-0.66 - 1	4068.76		-	4BS_4957913	4DS_86561	4AL_7105406	-	-	-	-	-	-	-	-	-	-	-	-	-	-	AGCTTTAGGGCACGAATCATATCTTCAACGGCATCCTCTATGGCACGCAA[T/C]GGTAACCTGAATGGCATGCAAATATGAACATCTAGCCCTTGAACGACCCA
RFL_Contig2226_1048	4AL13 - 0.59-0.66 - 1	4075.73		-	4BS_4962236	4DS_1764439	4AL_3554246	-	-	-	-	-	-	-	-	-	-	-	-	-	-	AGGAGGTTACAGGGAGAGGCCTGCACCGTATGACCGCCCCAGGGGAGGAG[A/G]GCGCTTCGACGACCGCTACTAGTGACCTGTTGCTGCAGTCGAGCTATGTA
RFL_Contig2226_314	4AL13 - 0.59-0.66 - 1	4080.35		-	4BS_4962236	4DS_1764439	4AL_3554246	-	4DL_14181498	-	-	-	-	-	-	-	-	-	-	-	-	TTTGGCTTCGTGACGTTTTCAGATCCCAGGGCAGTTGAGACTGCTATCAA[T/C]GATATGCACAACAAAGAGTTAGATGGTCGTACCATTTCAGTGAACAGGGC
Ra_c102918_199	4AL13 - 0.59-0.66 - 1	4082.71		-	-	-	4AL_7172444	-	-	-	-	-	-	-	-	-	-	-	-	-	-	tgtcggcataagcactaccaacgaagagatggtctgcgtcgccgacggcg[T/C]ACTGGCGTGCTTCGCCGAAAATGTAGTCACCGACGAGCTTACCTTCACGC
Tdurum_contig31514_449	4AL13 - 0.59-0.66 - 1	4087.56		-	4BS_2644793	4DS_1413531	4AL_7098096	-	-	-	-	-	-	-	-	-	-	-	-	-	-	cacaagctgttcctcagccgcgcgctcatcccgctgcacaagcccaagtc[T/C]GTCGGAATCTACCACCAGCAGCTGTCCTATTGCATTGTCCAGTTTGTCGA
tplb0035d20_425	4AL13 - 0.59-0.66 - 1	4087.56		-	4BS_729165	4DS_2287650	4AL_6357574	-	-	-	-	-	-	-	-	-	-	-	-	-	-	GAGGACTATGGGCCGCTGCACGAGGCGGCCGGCACGGGGAGGATGGACAC[T/C]TGCAAGTACCTGGTGGAGGAGCTTGGGTTCGACATCAATGCTGATGCCAA
wsnp_Ex_c21383_30513824	4AL13 - 0.59-0.66 - 1	4095.04		-	4BS_4872575	4DS_2278293	4AL_7068037	-	-	-	-	-	-	-	-	-	-	-	-	-	-	CCATTCCACCCAAACAAATCAGTAATCAACCACAATACATTTACGGTCAAGTATTATTACTAGGTTTCTGATACAATTTCGCTGCCCCTCTCTCCATCTA[T/C]TCACAGCAGCACAACATGCATGGCGAACGTACCTCGACCTACGACAGTTCAAACCCGGTGTTCGAGCTGATCGCGTACAGCAGCTTGCTCCTCAGCGTGC
wsnp_JD_c8309_9321723	4AL13 - 0.59-0.66 - 1	4095.04		-	4BS_4909391	4DS_2300956	4AL_3477131	-	-	-	-	-	-	-	-	-	-	-	-	-	-	CAAGAGAAATGGAAGATTCAATTGCAGTGAACTTAAGTTCCCGACGACTAGAAGTAAGCAGAGTGGAGTTGCTTCTTCAGGTCGGAACATTTTGCGTCGC[T/C]GTAGGAGCATTAATCGCAGGGATATTCGGCATGAACCTCAAATCGTACCTGGAGAACAACACGTGGGCATTTTGGGCGACGACTGGCGGAATAGCAGTGG
BobWhite_rep_c50869_1676	4AL13 - 0.59-0.66 - 1	4116.18		-	-	-	4AL_7166016	-	-	-	-	-	-	-	-	-	-	-	-	-	-	TTTCCTGAGAAACGGCGGATCCGGCGAGAGGCGGGCGGAGGAGTTGCTAA[T/C]AGGGAGAGAGGGGGGGAGCGGATGCGATGGGATGGGAGTGCGCACCTCCC
BS00012146_51	4AL13 - 0.59-0.66 - 1	4116.18		-	4BS_4905468	4DS_2324045	4AL_7101253	-	-	-	-	-	-	-	-	-	-	-	-	-	-	GGGTTTTCATCTACGAATCCGTGCTAGTGCCACTCGTGCGGCGTTATACC[T/G]GCAAGGCGAAGGGCTTCTCGCAGACGCAGCGCCTTGGAATTGGCTTTGCA
wsnp_Ku_rep_c68565_67614479	4AL13 - 0.59-0.66 - 1	4118.44		-	4BS_4905567	4DS_2304504	4AL_7166016	-	-	-	-	-	-	-	-	-	-	-	-	-	-	CTTCCTCCTCAATGGAGCTCACAACAGCTGAGTTCCCAATGTTTGCATTCACCTTTACAAGGAAGTTTCTTCCAACAATCATGGGTTCCAATTCCAGGTG[T/C]CTCTTGTTGGAAGGGATAATGGCTCGCCCACGGGCGACTTCTGACCGGACAAATTCAGGAGCAAGGTTCTCACGTTTGGCGCAGTACAACATCTCCTCTG
BS00040648_51	4AL13 - 0.59-0.66 - 1	4122.99		-	-	-	4AL_7022558	-	-	-	-	-	-	-	-	-	-	-	-	-	-	TTGGCTGGAGCCGGAAGCAAAGTTGCGTGCCATGCCAGTTTCTTTTCTTT[T/C]TTTGTGCCGAGGGGAAGAAGAAACAATATATGTATGTATGATAACGTAAC
BS00064810_51	4AL13 - 0.59-0.66 - 1	4122.99		-	-	4DS_1167366	4AL_7156581	-	-	-	-	-	-	-	-	-	-	-	-	-	-	ATCAACACACGCAGCCGCAACATCGATTTCACAGCTGACTAAGCCGCTAA[A/G]TGAATCGCTCCACCCGATTGAATTACAAGGGCAGAGTAAATCGCATCACA
D_contig31607_122	4AL13 - 0.59-0.66 - 1	4122.99		-	4BS_4959618	4DS_2279114	4AL_7130147	-	-	-	-	-	-	-	-	-	-	-	-	-	-	GCACAAATCCCTGGCGTTCTCAAGATTAGCAGTCCATGCATATTCATCATGCCTGAACCTTCAAACGAACCTTCAAAATCAGTTTGATCCTACCAAGAGGCCTGAGCATGCAAGATGGATA[T/C]AATGACTGTGAAGAGCGGTCACCGGCGATTAAAAATCATCTACTGAAGCCTGTCACATGTCAAACCACAGTAAACTACAAGAAATGCACCAAGCAACAAACAAACTAGAACCGATATGCTTGCTT
Excalibur_c21165_266	4AL13 - 0.59-0.66 - 1	4122.99		-	-	-	4AL_7149580	-	-	-	-	-	-	-	-	-	-	-	-	-	-	GGGGGTGGTTGGCCAACTCGAAAGGTTGCTGGAGATGAAGTCGTCGTCTG[T/C]TTTGTAGCATAGGATCTTGTATGCATCATGCCTTATGTCCAATGGAAAAT
GENE-4933_1176	4AL13 - 0.59-0.66 - 1	4122.99		-	4BS_4952162	4DS_2323695	-	4BL_1699246	-	-	-	-	-	-	-	-	-	-	-	-	-	TTGTAAAGTATTGTTTATGATTCTGTRRRGTATTAGCA[T/C]CTCCAATTGTCTCAGCTGTGAATTTGGTTATTTGACCTGTTTGTTCAGGT
BS00009492_51	4AL13 - 0.59-0.66 - 1	4125.28		-	4BS_4913211	4DS_2292354	4AL_7097386	-	-	-	-	-	-	-	-	-	-	-	-	-	-	CTGAGGGACAGGCCCCAGTCAAGACCTGAGCCATCAGAGCGCAACCAGCG[T/C]TTGGGTTCTCCTCGCGGCCGAGAGTCCAGAGACAGGTCCCGGTCTAGATC
BS00023031_51	4AL13 - 0.59-0.66 - 1	4125.28		-	4BS_4893305	4DS_2303058	4AL_7117392	-	-	-	-	-	5AL_2738515	5BL_10800923	-	-	-	-	-	-	-	TTTTAGAATAAGTGGTGTTGTATTCCCTGTATTCATTTATAGTTCCATGC[A/G]CGTGTGATGAGTATTAGTACTCTGTAATTATTATTTGCATGTTAGTATAT
BS00049911_51	4AL13 - 0.59-0.66 - 1	4125.28		-	-	4DS_2269100	4AL_7097386	-	-	-	-	-	-	-	-	-	-	-	-	-	-	TATATCTATCTGCTCCCCATGCTTGTAATCTGGATATGCATGTCTCTGGC[T/G]CAAGACTGAACTTGTGCTGTGTGTTAGAACATCAAGTTAAACTAGTACTC
BS00066457_51	4AL13 - 0.59-0.66 - 1	4125.28		-	4BS_4878199	4DS_2305796	4AL_7165380	-	-	-	-	-	-	-	-	-	-	-	-	-	-	TAACAACTGTCGAGAGCTTTTTCGTACTGCTGAATGAACGACTGTGAATT[A/G]GTTTTAGCAGTGATGTGAGACTCAAAAAACGAGCTCCTGCTCATACACCC
BS00066531_51	4AL13 - 0.59-0.66 - 1	4129.97		-	4BS_4893305	4DS_2325503	4AL_7045368	-	-	-	-	-	-	-	-	-	-	-	-	-	-	CTCCTCTCTGTCACCAACATGCTCGGCTTCTTCTTCACCTTCCTCGTCCC[T/C]GAGACGATGGGCCGATCGCTCGAAGAGATCTCCGGCGAGGACGGCAACGT
BS00077716_51	4AL13 - 0.59-0.66 - 1	4132.37		-	4BS_4878199	4DS_2305796	4AL_7165380	-	-	-	-	-	-	-	-	-	-	-	-	-	-	GAGTCTCACATCACTGCTAAAACCAATTCACAGTCGTTCATTCAGCACTA[T/C]GAAAAAGCTCTCGACAGTTGTTATGAGAGGGAGGTGAAGGAAGAGTTCGA
BS00079389_51	4AL13 - 0.59-0.66 - 1	4132.37		-	-	4DS_2273651	4AL_7171600	-	-	-	-	-	-	-	-	-	-	-	-	-	-	CTGGAGCCCGTGCCATTTGAGAGCTGAACTTGTATGTGTGTGTAAGTTTG[T/C]CAGTACGCGGGAGTAGCATAAATAAGTCGTGGCACGGGCTCAGTACGATG
BobWhite_c20909_243	4AL13 - 0.59-0.66 - 1	4132.37		-	4BS_4913778	4DS_2276336	4AL_7077850	-	-	-	-	-	-	-	-	-	-	-	-	-	-	TCGGTTGATGCACGGAGCCAATGATACTTGTCCACATATGTATAGATACA[T/C]AATACAACATGAAACAGAAGGGGTATTTTCACGGCTTAGATCAGATATTG
BobWhite_c34796_206	4AL13 - 0.59-0.66 - 1	4132.37		-	4BS_4860506	4DS_1654576	4AL_2510301	-	-	-	-	-	-	-	-	-	-	-	-	-	-	CTTTTTCTAGTTCTTAATCTCGGCGTCGTTCAGCCCCCCTCTCGGGCTAC[T/C]GGCATTGCTCGGCGGCTCATACTCCTGGCTCGGGARGACCTCCGACTGCA
D_GDRF1KQ01BONOD_264	4AL13 - 0.59-0.66 - 1	4132.37		-	4BS_4837111	4DS_2326352	4AL_7092862	-	-	-	-	-	-	-	-	-	-	-	-	-	-	GTTGATTACCCGAGGAGCACCTCCATCACAAAACCGCTTTGCCAGATCTACCGCCTGAACAATAATGAACAAGGGGGCACATATATTCAATGCTTGTATGCCAAAACCATAGATATGAAGGACA[T/G]GCAGAGAAAATAATAACCTCATTAATGGCAACTTTGTGAGGAGTTCCTTTCGATGTCATCTCTGCCATGGCAATATGAAGAATGCAAAGTTCTAGGATCCTTGCAACAGGTTCATCCTGCCAATG
Excalibur_c17338_130	4AL13 - 0.59-0.66 - 1	4132.37		-	4BS_4860506	4DS_1654576	4AL_2510301	-	-	-	-	-	-	-	-	-	-	-	-	-	-	ACTTTCTGGATTGTCTGAAGAGTCCTCTGGTGGGCAGCAAGTTGCTGCTC[A/G]GTTGGTTGTGATCTTGGTTCCTCGCTGTCAAGCGAGAGTAGCTGACTAAA
Excalibur_c91022_106	4AL13 - 0.59-0.66 - 1	4132.37		-	4BS_4860506	4DS_1654576	4AL_2510301	-	-	-	-	-	-	-	-	-	-	-	-	-	-	GGTATCGGGCAAATGGAAAATGGAAACGGAAGCTATGTGTCCGAGGCAGG[T/C]ACACCTGATGAGAATTCTCCGGATGGTAGTGTCCTTGTTGTGGAGCCATA
GENE-2384_84	4AL13 - 0.59-0.66 - 1	4132.37		-	4BS_4920499	4DS_2275446	4AL_7124377	-	4DL_14178990	-	-	-	-	-	-	-	-	-	-	-	-	TATCTTGGAAATAAGGTACTGTTTGCCATTTATTGCTCAGCTTTTCTAGG[T/C]GTGCAGTAGTCAATCTTAAGTTCGTTGTGTGCATTTATTTTTCCTGGCAC
IAAV8200	4AL13 - 0.59-0.66 - 1	4134.77		-	-	4DS_2312826	4AL_7139376	-	-	-	-	-	-	-	-	-	-	-	-	-	-	CAAAAAGAGAGAGACATATATGGGAGATAACATGGCATTTCCAGCCGACGCCGGCCCGCAAGCTGCTATGCATGCATATTCGTCATTATCCTTTGATGAG[T/C]GGGTTAGTATCATCAGCTTAACAACACAGGACCATCCATCTGCCCAGTCACCCGCCGCCGCCTTCGGCATTTCATCTTTTATATAGTCCGCCTTCAGATT
IACX9070	4AL13 - 0.59-0.66 - 1	4134.77		-	4BS_4922866	4DS_2320048	4AL_7149610	-	-	-	-	-	-	-	-	-	-	-	-	-	-	TGCAGTGCAGCCGGTTATTACATTACAAGATCCATGAGACATGTCAAGCATTACATACATATGCTACCACACGCTCCAAACCCTGCAACATATATGTCTG[T/C]CACACTTCTCCCAAGTGTTCATCATCGATCTCGCCTACACTGCACGCTGCCGGAGCGCGGGCCGGAGCTGGCTCAGTCGCTGTCGCTGTC
Kukri_c31405_317	4AL13 - 0.59-0.66 - 1	4137.14		-	4BS_4860506	4DS_1654576	4AL_2510301	-	-	-	-	-	-	-	-	-	-	-	-	-	-	GAATCTCAGAAGATACAGAGGGTTCTTGAGGCCTTTTCAGATAGATACTA[T/C]GAGCAGGCTCCGCAAGCTTTTGCAAATAAAGACACTGCTTTGCTGCTGTC
Kukri_rep_c105552_396	4AL13 - 0.59-0.66 - 1	4137.14		-	4BS_4920499	4DS_2275446	4AL_7124377	-	4DL_9821529	-	-	-	-	-	-	-	-	-	-	-	-	TGACACCTTCAAGTTCTTCACATGCTCCCTTATGTCACTCCGCACCCAAA[T/C]CATGAGGAAAACCCCAACCATTTGCTTGCTAGCAACTAAGCAATACCTGT
RAC875_c1022_2147	4AL13 - 0.59-0.66 - 1	4139.46		-	4BS_4860506	4DS_1654576	4AL_2510301	-	-	-	-	-	-	-	-	-	-	-	-	-	-	ACTGTGAGAATATTACACAAGAGGTTGCACGGCTTGTCAAAGCAAACGCG[A/G]GACACATAAAATCGCAGATGGGTTGGAGAACTGTAGTGTTGCTGCTCTCC
RAC875_c1022_2665	4AL13 - 0.59-0.66 - 1	4139.46		-	4BS_4860506	4DS_1654576	4AL_2510301	-	-	-	-	-	-	-	-	-	-	-	-	-	-	GTCATATTCGTGTTGCTGGACGACTTGCTGGAAATCGCCCAGAACCACTC[A/G]CAGAAGGACCACAGGAACATGGAAGGATCCCTCGTGCTCGCCGTGAAACT
Ra_c3111_1623	4AL13 - 0.59-0.66 - 1	4141.79		-	4BS_4913211	4DS_2292354	4AL_7097386	-	-	-	-	-	-	-	-	-	-	-	-	-	-	TTGAGGGACAGGCCCCAGTCAAGACCTGAACCATCAGAGCGCAACCAGCG[T/C]TTGGGTTCTCCTCGCGGCAGAGAGTCCAGAGACAGGTCCCGGTCTAGATC
TA005380-0966	4AL13 - 0.59-0.66 - 1	4141.79		-	-	-	4AL_7067843	-	-	-	-	-	-	-	-	-	-	-	-	-	-	CTG[T/C]acGGTTTTGATaGATTTATGGCtATGCGTCCTTTCTTcTCCtTGCAGAAG
Tdurum_contig11831_1488	4AL13 - 0.59-0.66 - 1	4141.79		-	4BS_4901491	4DS_2319171	4AL_7145348	-	-	-	-	-	-	-	-	-	-	-	-	-	-	TTGGCGGAGATGCATGGCTGAGAGTCGGCATATGGCTGCTGATAGGTGTT[T/C]tcatttacattttctacgggcgaacccgcagctcgctagtcgatgttgtg
Tdurum_contig11831_1537	4AL13 - 0.59-0.66 - 1	4144.11		-	4BS_4901491	4DS_2319171	4AL_7145348	-	-	-	-	-	-	-	-	-	-	-	-	-	-	tttcatttacattttctacgggcgaacccgcagctcgctagtcgatgttg[T/C]GTATGTCCCTGTGGCCAAGGCCGATGTACGCAGGAGTTCATCTGGTTTCA
Tdurum_contig25403_183	4AL13 - 0.59-0.66 - 1	4144.11		-	4BS_4837111	4DS_2326352	4AL_7092862	-	-	-	-	-	-	-	-	-	-	-	-	-	-	TATGTTTTCAACAAGGCGTGCGTGCAGAGCTACAATTTCATGAGCTTCTG[T/C]ggggggcctctggaggttgcgacggaggaggaggccgagaagctcatgag
tplb0024b15_1494	4AL13 - 0.59-0.66 - 1	4144.11		-	4BS_4963284	4DS_2302886	4AL_7171600	-	-	-	-	-	-	-	-	-	-	-	-	-	-	GTGAGTCCCGGCACGACGAACGCGCGCGGGTTCACCTCCATGATGGCGAC[A/G]CGGTAGTTCCTGATGCCCCGGAGGAGCCTGGACACTTCGTCGAACGGGCG
wsnp_Ex_c17338_26018247	4AL13 - 0.59-0.66 - 1	4146.41		-	4BS_4860506	4DS_1654576	4AL_2510301	-	-	-	-	-	-	-	-	-	-	-	-	-	-	ATTTCCGAGGGGTGCCCATCACTGGAATGTGAGATGTGGAGATTGAGCTAGGAACAGGCTTTCCTTGGACAGTTTCAGCACAAACTTCTGAATCATCAGC[T/C]GCATCACTAGCAACACGGGCAGGAAGAAGCCCTAGCTTATGCAGTCTCAGGATGCAATCCAATACATTCCTCCAGCCAGTACGTATGTAATGCCCATATY
Excalibur_c23736_908	4AL13 - 0.59-0.66 - 1	4146.41		-	4BS_4901491	4DS_2319171	4AL_7145348	-	-	-	-	-	-	-	-	-	-	-	-	-	-	gcttcagcttctgccacatggctacctttcctaccgctttgcattggttg[T/C]ATTGTTGGTGGTGTGCTCCTTATACCTGGTCTTGTTGTACTCTGCTGCAT
wsnp_Ex_c4068_7351806	4AL13 - 0.59-0.66 - 1	4153.38		-	4BS_4860506	4DS_1654576	4AL_2510301	-	-	-	-	-	-	-	-	-	-	-	-	-	-	AAAAGCTGAGCTTGGACCAGAGAGAAGAGGTGCGAAACCACGCATTGGTTTCACTCCAGCGATGCCTAACAGCGACCGAAGGGATAGGCCTCCAGTCCAC[T/C]ACATGGTCACACGCTTTCGATCACGTCATATTCGTGTTGCTGGACGACTTGCTGGAAATCGCCCAGAACCACTCACAGAAGGACCACAGGAACATGGAAG
GENE-2778_24	4AL13 - 0.59-0.66 - 1	4155.78		-	4BS_4860506	4DS_1654576	4AL_2510301	-	-	-	-	-	-	-	-	-	-	-	-	-	-	CATACAATCGATGAACAGAGACG[A/G]CTTCTATGTTCAGAGATTGAGCGTCTGAAAAAGCAATGGAAACACAAATG
wsnp_Ex_c539_1072859	4AL13 - 0.59-0.66 - 1	4168.01		-	4BS_4878199	4DS_2305796	4AL_7165380	-	-	-	-	-	-	-	-	-	-	-	-	-	-	GTATTTAATGTCCCAGCAGCCAGCCATCACCCCCCATGAGCCTAGGAGCCTTCTTTTTCTTTCTTATTAATCTAGAGATCGTTTTTTGCTTAACCTAATC[A/G]GACATGAAGCTTCCTTAAGCTTAATTTTCATTGGCTCTTGCTAGGGTTTGGTCAAGTTGTCAGCTCCAACATGTGGTAGCTATGAACTTATGATGATGTA
wsnp_Ku_c1205_2398925	4AL13 - 0.59-0.66 - 1	4168.01		-	4BS_4944346	4DS_2316170	4AL_7145348	-	-	-	-	-	-	-	-	-	-	-	-	-	-	ACAACATCGAACCAAGGAAATACTCAAAGAGAGAATGGGAGGAGTTCACCGAGGAATCGACCAGAAACGCTCTGATGGAACACACAGCGACCCCAGAGTT[T/C]GCCCAATGGGCTGCTGACAATGCTCACCGGTTGCGGGTGGAGCGGGACGACGTGTCCGAGGACGAGTCGATCGAGAGCTACTCTAGCTCTTCCGAAGAAG
Ex_c17338_401	4AL13 - 0.59-0.66 - 1	4180.01		-	4BS_4860506	4DS_1654576	4AL_2510301	-	-	-	-	-	-	-	-	-	-	-	-	-	-	GGATGCAATCCAATACATTCCTCCAGCCAGTACGTATGTAATGCCCATAT[T/C]TATTAGCTATGGTAAACAGTGTCTCAGTTGCCAATCTAGCCTTCAGATCA
Tdurum_contig11672_68	4AL13 - 0.59-0.66 - 1	4186.99		-	4BS_4837111	4DS_2326352	4AL_7092862	-	-	-	-	-	-	-	-	-	-	-	-	-	-	AGTTACAAACTATTGTATCCAAACATTAGAGCAGAACCGGCATGTATCTT[A/C]caaatatcctctctaaattccgcctttctaactattgagcaggaccggca
Kukri_c2706_1424	4AL13 - 0.59-0.66 - 1	4186.99		-	4BS_4878199	4DS_2305796	4AL_7165380	-	-	-	-	-	-	-	-	-	-	-	-	-	-	TGTGAGGAAGAACCTTGTGGACAGCTGATTGTATGGCGCCATCATACTCT[A/G]TGGTGAGAGAGACAGGGTGCTGACCAGACATTGCCAAGAGAAGTGTTTCA
Kukri_c67793_237	4AL13 - 0.59-0.66 - 1	4189.28		-	-	-	4AL_7130147	-	-	-	-	-	-	-	-	-	-	-	-	-	-	ATACATGTGCTCGGTGTCGCCATGTCGGTAGGTTAACGCCGGATCCGTCG[T/C]GCGTGATGGTTTGAGAGAGGTGGGGTGGGGGAAGCTAGCAAGGTTTTGTT
Ex_c14879_431	4AL13 - 0.59-0.66 - 1	4189.28		-	-	4DS_2323695	4AL_7149580	-	-	-	-	-	-	-	-	-	-	-	-	-	-	TTATGTGCCATGACTGCATAATAATGTTTTGGAAAGGCTATATTCTAATG[A/G]GTAACAACATTAATTTTCTGTGGTTTGGCCTTACGATAACGATAGTCTGC
BS00040647_51	4AL13 - 0.59-0.66 - 1	4189.28		-	-	-	4AL_7022558	-	-	-	-	-	-	-	-	-	-	-	-	-	-	CATGGTAAACTTGCCGTTTTGGCTGGAGCCGGAAGCAAAGTTGCGTGCCA[T/C]GCCAGTTTCTTTTCTTTCTTTGTGCCGAGGGGAAGAAGAAACAATATATG
RAC875_c68719_412	4AL13 - 0.59-0.66 - 1	4210.77		-	4BS_4947956	4DS_2320134	4AL_7147763	-	-	-	-	-	-	-	-	-	-	-	-	-	-	AGCATCACCGAGGCGTCGCAGCGGGGCAGGAACCTGATGGAGGTCATCGG[A/C]GACTGCGGCGACGAGTACAGAGCCTAGTGACTTTCACATGGCCGGGGATC
Tdurum_contig46867_658	4AL13 - 0.59-0.66 - 1	4221.08		-	4BS_4947956	4DS_2320134	4AL_7121514	-	-	-	-	-	-	-	-	-	-	-	-	-	-	GACGCCTCGGTGATGCTGCCCATGTCCTCCTCGTCCAGCAGCAGCGACAG[A/G]ATGGCGTTGGTGTCCCTGATGTGCTCCGAGAGACCCAGCCTCACGCCCAC
RAC875_c12500_1274	4AL13 - 0.59-0.66 - 1	4221.08		-	4BS_4837767	4DS_196370	4AL_7136021	-	-	-	-	-	-	-	-	-	-	-	-	-	-	ACATCTGATGTGCTCAGACTTGATTTACTGGGCTTTCTTGCAACAGCAGA[T/C]GAATCGGTGGACGGTGAAGAAATTAGGCCCTTTGCAACAAGAGAACTGAG
Kukri_c60107_193	4AL13 - 0.59-0.66 - 1	4221.08		-	4BS_4947956	4DS_2320134	4AL_7121514	-	-	-	-	-	-	-	-	-	-	-	-	-	-	aggccacccatcactgtrccgtacgttataagcttgactccggtaagctc[A/G]CAAAGCTCTGCCATCTTTTTCTGCGGGCGCATATCCACAATAGAATGTTG
Ku_c31294_901	4AL13 - 0.59-0.66 - 1	4223.63		-	-	-	4AL_7135265	-	-	-	-	-	-	-	5DL_4500135	-	-	-	-	-	-	TTGACAATGGTTCATCTTCAACAGACATAATCGTCCCTGCAACAGTTCGC[A/C]ACTTATCTGTGACTACCAGCTGCCTAGCTAAGCTCAAACCAGAGAGAGCA
JD_c16003_369	4AL13 - 0.59-0.66 - 1	4228.56		-	4BS_4837767	4DS_196370	4AL_7136021	-	-	-	-	-	-	-	-	-	-	-	-	-	-	TGTCTACCGGAATGGAAGAGCAGTCTGAAGAGGTGTCCTTGCCCAGTGGT[T/C]CCGCACATGCAAAGTCAGATCAGATAAGTGCTAGTAATTTGTTGGCBGGT
Excalibur_c58393_329	4AL13 - 0.59-0.66 - 1	4228.56		-	4BS_4947956	4DS_2320134	4AL_7135265	-	-	-	-	-	-	-	-	-	-	-	-	-	-	CCGAGGCGTCGCAGCGGGGCAGGAACCTGATGGAGGTCATCGGCGACTGC[A/G]GCGACGAGTACAGAGCCTAGTGATTTTCACATGGCCAGGGATCAAGTACT
BobWhite_c15697_456	4AL13 - 0.59-0.66 - 1	4231.01		-	4BS_4837767	4DS_196370	4AL_7136021	-	-	-	-	-	-	-	-	-	-	-	-	-	-	TCAATCGTCGCTGTGCACCGACCTCACGGAATGTTTGCCTCCATGCCATC[A/G]TTTGAGGCTCTGCTGGGCACCAGACTTCTTTGACAATCCACCTCAATGTC
BS00092860_51	4AL13 - 0.59-0.66 - 1	4231.01		-	-	-	4AL_7147763	-	-	-	-	-	-	-	-	-	-	-	-	-	-	TTTGGGAATATACGAGGATCTGCGCAATGAGATATGGTCGACAATACTGC[A/G]aaatttgaccattgttcttcgttaaaaatgtgtatgtacagaaatattaa
BS00092859_51	4AL13 - 0.59-0.66 - 1	4231.01		-	-	-	4AL_7147763	-	-	-	-	-	-	-	-	-	-	-	-	-	-	GTTTGGGAATATACGAGGATCTGCGCAATGAGATATGGTCGACAATACTG[A/C]gaaatttgaccattgttcttcgttaaaaatgtgtatgtacagaaatatta
RAC875_c30241_331	4AL13 - 0.59-0.66 - 1	4233.46		-	-	-	4AL_7174272	-	-	-	-	-	-	5BL_10924345	5DL_4491977	-	-	-	-	-	-	ACCTATCGCCGTATGCGCCATGAAAGAATAAAATATAGAGATCTGTGTTC[T/C]GCATCAACTACTATCCAATGTGGTCTACGTGGTATGGCTGCTCGCGGCAA
BS00019676_51	4AL13 - 0.59-0.66 - 1	4233.46		-	4BS_4901448	4DS_2316344	4AL_7174213	-	-	-	-	-	-	-	-	-	-	-	-	-	-	CCAATTGCCCAAGTATTGAAAAAGCATGGTGCGGCTTTGAACTTCACCTG[T/C]GTTGAACTGCGCACCATGGATCAGCATGAGGTGTACCCCGAGGCCTTGGC
BS00021715_51	4AL13 - 0.59-0.66 - 1	4235.9		-	-	-	4AL_7158246	-	-	-	-	-	-	-	-	-	-	-	-	-	-	GTGAATAGGGAAGACGAGACAAGATTGGACGAAGCTGAGCATGTCAACCC[A/C]TCAATCTCTAGTGGGTAACTAACTAACTAATGACCCCATCTCGTATTCTG
BS00022839_51	4AL13 - 0.59-0.66 - 1	4235.9		-	-	4DS_2327026	4AL_7096598	-	-	-	-	-	-	-	-	-	-	-	-	-	-	GTGTATATGTCACACTTCTCAGGAAATTAGTAAGAATACTCAAAATAGTA[A/G]AGTTTGTCTGTTGCTCTGAATTCATATGTGTGGACTCTGAATCTTTGCAG
BS00066413_51	4AL13 - 0.59-0.66 - 1	4238.35		-	-	-	4AL_3896666	-	-	-	-	-	5AL_2753462	5BL_10920292	-	-	-	-	7AL_4404627	-	-	CTTGAAAGAGCTAGGAATCTACAGAATTCTCGCGTACAGGCACATGAGCA[A/G]AACATAAGCAGGAGAAATCCCGCAGGCTACTGGTACATCTATAGAAACCC
BS00107766_51	4AL13 - 0.59-0.66 - 1	4238.35		-	4BS_4886078	-	4AL_7094586	-	-	-	-	-	-	-	-	-	-	-	-	-	-	ACCTACCAAGAAAGAATGGAGGAAATCAAATGAATGCTAGTCTGTGTCCA[T/C]CATGTGTAATCTCGTTCTTAAGTCTGCGGTATTATTGTATGAGTATTGAT
BobWhite_c19919_572	4AL13 - 0.59-0.66 - 1	4243.2		-	-	-	4AL_7103891	-	-	-	-	-	-	-	-	-	-	-	-	-	-	AGCCTTTCCTTTGCCTTGTTAGCTGCTTCCACAGAATCTAAGACTTGAGA[T/C]GATGATGATGATGGTCTGTAGCGCAAGTTGTTTTGCTACCTGTGGTTGAT
BobWhite_c24745_419	4AL13 - 0.59-0.66 - 1	4255.43		-	4BS_4866613	4DS_482537	4AL_7103891	-	-	-	-	-	-	-	-	-	-	-	-	-	-	CTTACTGCACATGGACCTGCGCGATGATGATGATGATAATAAGTTTCCGA[T/C]GTCGCCGAACAGCCTTGCCTTTGCCTTTTTAGCCGCTTCCACAGAATCCG
CAP7_c3664_305	4AL13 - 0.59-0.66 - 1	4257.88		-	4BS_4901448	-	-	-	-	-	-	-	-	-	-	-	-	-	-	-	-	AGAACCATAACAAGGCCCGGGACAAGAAGAATGTCTTGTGTATATGTACT[T/C]ATATGTATGTAATACCCTAACAATCTACGCCCTCAAGTCATGAACCGCCT
D_contig08192_385	4AL13 - 0.59-0.66 - 1	4260.32		-	4BS_4874366	4DS_2279841	4AL_2762099	-	-	-	-	-	-	-	-	-	-	-	-	-	-	CAAAGTTCTGCGACCGGTCCAAGAGTCTTCAACCTATATGGTGAGAAGGACCAGAGAAACAATAATAATGGGCACAATGAGTCTGGCTGGCATTCTGTTACCTATTGTTAGTAGTACTAGTCAA[T/C]GTGCAGAACACCTACACTTAGATTACCAACCCCTTTCTTCCAGGTCTTGGAGATCCACGATGCTTCGAAATTGCTAGCACAGAGCCCATGCTCCCATAAACTCTCCACTGATAGTAGCTGCACGA
Ex_c16174_681	4AL13 - 0.59-0.66 - 1	4260.32		-	4BS_2216773	4DS_2322579	4AL_7130869	-	-	-	-	-	-	-	-	-	-	-	-	-	-	TAAAGGTACTTAATGTACCGTAGAACAATATATTGTATGGATTGAATCGA[A/G]TGAGATGTTCCATCAATTTTATAAGATGTCTTGTTCTGTA
Ex_c66324_1151	4AL13 - 0.59-0.66 - 1	4265.17		-	-	-	4AL_7158475	-	-	-	-	-	-	-	-	-	-	-	-	-	-	TTCCAATTCTAGGAATGCTAATTCAGATAAGTTACCAAGAGAAGCTGGAA[T/C]GGATCCAGTTAGTTGATTATATCCAATAATCAAGACTGAGAGTTGACCTA
Excalibur_c44987_327	4AL13 - 0.59-0.66 - 1	4265.17		-	-	-	4AL_7174402	-	-	-	-	-	-	-	-	7AS_4242762	-	-	-	-	-	TGTAGTGCATGACCAAGGACCACGAGGCGCCTGACATGTCTTTGGTCACC[A/G]CCAAGGTCTACAAGCTCTTCTTGGAGGTGTAGAACTCCGCCGACAATGTT
Kukri_c19562_127	4AL13 - 0.59-0.66 - 1	4270.02		-	4BS_4874366	4DS_2279841	4AL_7162344	-	-	-	-	-	-	-	-	-	-	-	-	-	-	ATGAATGTGAGGAAAGGCACTTGCTGTGTATGCTGTGATACTCCGATCGA[T/C]tctcttctgtacagatgtgggcacatgtgcacgtgctcgaaatgcgcgaa
Excalibur_c6144_1873	4AL13 - 0.59-0.66 - 1	4280.09		-	4BS_4912297	4DS_2275675	4AL_4064682	-	-	-	-	-	-	-	-	-	-	-	-	-	-	AATCGGCACTCAGCCGACGTTTTGCGAAGGATGATCCGCGAACTGGTTCC[A/G]TCAGGCAGGCTGTTATCCGGCAGGGCGATCGATATCAGGAAATAATGCTG
RFL_Contig4708_1477	4AL13 - 0.59-0.66 - 1	4282.64		-	4BS_4901448	4DS_2316344	4AL_7174213	-	-	-	-	-	-	-	-	-	-	-	-	-	-	AGCCATGCTGCTGAGCTGACTGCTGGGTTCTACAACCCATGTAACCGCGA[T/C]GGCTACGCTCCAATTGCTCAAGTATTGAAAAAGCATGGTGCGGCTTTGAA
IAAV3080	4AL13 - 0.59-0.66 - 1	4285.14		-	-	4DS_2325990	4AL_7129586	-	-	-	-	-	-	-	-	-	-	-	-	-	-	GCATCCATTCCATGGGGCAGTTCATTTGAGTACTAGACTTTGGGTACTAGACTTGGTTGGTTGGTTTTTAGATGGTAAATGAGTAAAATGCTTGCATGGC[A/G]CAGTTGAATTCGGGTACTATATTGCTTGATGGTTAACTAGCAGAAGAGTTGA
Ku_c1852_2333	4AL13 - 0.59-0.66 - 1	4287.58		-	-	-	4AL_7101075	-	-	-	-	-	-	5BL_10923280	5DL_4604746	-	-	-	-	-	-	ACCTACCACAGTGGTAAAATTATCTTCAGCTGATTTTGAAATAATAATTT[T/C]GAGCATCATATCATGGACTCGACAGGCATGGACCTTTCCATCATACCAAA
Kukri_c1698_380	4AL13 - 0.59-0.66 - 1	4287.58		-	-	-	4AL_7158475	-	-	-	-	-	-	-	5DL_4582757	-	-	-	-	-	-	CCTTTTTTTTTCCTGACAATTCACTCATGGGGCGGCGCTCCTTGCTGCTC[T/G]ATGCTCATGTTGTCCCTTTGGTGTACTCCACTTTAATCTTCTTCAACCTC
Kukri_rep_c73374_120	4AL13 - 0.59-0.66 - 1	4287.58		-	-	-	4AL_7174272	-	-	-	-	-	-	5BL_10924345	5DL_4491977	-	-	-	-	-	-	TCCAGTTCTTCAAGCCCTTGCTTCACATATTCTCCATTGCTGAAAGAACA[A/G]cactctcgccgtacaagaagactattgaagagttgagcgttgatgtatgc
RAC875_c19718_551	4AL13 - 0.59-0.66 - 1	4287.58		-	4BS_4874366	4DS_2279841	4AL_7162344	-	-	-	-	-	-	-	-	-	-	-	-	-	-	catgaagagcagcttgacagtaaccatctccccgaagcgcttgaaggcaa[T/C]AATCATCTCCAAGAAGCGCGTGGAGAGTGGAACAGGGAGGGTAATGATCC
RAC875_c37542_293	4AL13 - 0.59-0.66 - 1	4289.99		-	4BS_4912297	4DS_2275675	4AL_4064682	-	-	-	-	-	-	-	-	-	-	-	-	-	-	GGGCGTGAAGGCATGGCATATTGCTGGGAAGCATGCATGAAAACAGAAGA[T/C]CTGACAGGAGCACCAGCTTGACCAGGACTGTAGGGTGGCATAACACCATC
RAC875_c43024_217	4AL13 - 0.59-0.66 - 1	4292.35		-	-	-	4AL_7091065	-	-	-	-	-	-	5BL_10810016	5DL_4605329	-	-	-	-	-	-	GCTGCTGCAGGTAAACAAGCCTCGTGCGGGCAGGGCCTCGCGTAGAACTT[A/C]GCGATGTTATCCCCGGGCATGATCACGGGCAACCCGCACTCCTTTCCTGC
RFL_Contig2119_607	4AL13 - 0.59-0.66 - 1	4304.54		-	4BS_4866613	4DS_482537	-	-	-	-	-	-	-	-	-	-	-	-	-	-	-	GCCTTTGCCTTGTTAGCTGCCTGCTTCGACAGAATCTGAGACTTGAGATG[A/G]TGATGGTCTGTAGCGCAAGTTGTTTTGCTACCTGTGGTTGGTGTGGTATG
TA002019-0994	4AL13 - 0.59-0.66 - 1	4304.54		-	-	-	4AL_7171164	-	-	-	-	-	-	-	-	-	-	-	-	-	-	ATAACTCATCATAACTGTGTGATTGTGTTATGCACGTTAATTAGACCCAT[T/C]GAC
Tdurum_contig30760_271	4AL13 - 0.59-0.66 - 1	4304.54		-	4BS_4935884	4DS_2281081	4AL_7087642	-	-	-	-	-	-	-	-	-	-	-	-	-	-	cgcgcattctagttaacgtgtgggcgatagggcatgacggcaaggtatgg[T/C]CCGAACCGGAAAAGTTCATGCCGGAGAGGTTCCTGGAGAAGGAGGTGGAC
wsnp_Ex_c13031_20625900	4AL13 - 0.59-0.66 - 1	4307.15		-	-	-	4AL_7158475	-	-	-	-	-	-	-	-	-	-	-	-	7BL_6678860	-	AGCCAAGCAATGTGTTGTTCGACAAGGACATGACGGCACATGTTGCAGACTTTGGCATCGCAAGGCTGTTACTTGGTGATAATAGCTCCGTGATTTATTC[A/G]AGCATGCCCGGAACTGTTGGCTACATGGCACCAGAGTATGGGTCCATTGGAAGAGCATCGAGAAAGAGCGATGTCTTCAGCTACGGAATCATGCTACTTG
wsnp_Ex_rep_c66324_64493429	4AL13 - 0.59-0.66 - 1	4314.78		-	-	-	4AL_7158475	-	-	-	-	-	-	-	-	-	-	7DS_3965114	-	-	-	TTAGAGAAGTCATGTTGCCAAGTACAACAGGTATTGTACCGACAAGGTCGTTATCATTGAGGAATAGGAAGCTGAGTTGAGTCAGTTTGGCCAACCATGT[T/C]GGAACAACACCTTCAAATGAGTTCTCGCCAAGGGAAAGAGTTTGGAGGTATGGACAAGATGCAAAGCCCAATGGAATCTGACCTGTGAAACTATTACCTT
RAC875_c38693_319	4AL13 - 0.59-0.66 - 1	4314.78		-	-	-	-	-	-	-	-	-	5AL_2778734	5BL_10875754	5DL_4525303	-	-	-	7AL_4552318	7BL_6752037	7DL_3396265	GCTGTCGCCTGTATCTTCGGTTCCAAGTCCAGTTCTGCCACTAACATCAC[A/C]GCGAGGTTTGACTACGACATCTGGCGTTGCCTCAGCTGCGTTGAATGTGT
RAC875_c60015_250	4AL13 - 0.59-0.66 - 1	4319.82		-	-	-	4AL_7146481	-	-	-	-	-	-	5BL_8197969	5DL_4557470	-	-	-	-	-	-	GACTGCTTAGAGCCTATATGGCCTGCTCAACACCACTGCGTAGCATGTCA[T/C]GAGACTTACTCCACATCAACGGAGTATGAAGAGCATGCTGGAAAGTGCAA
wsnp_Ex_c5470_9657856	4AL13 - 0.59-0.66 - 1	4327.47		-	-	-	4AL_7079296	-	-	-	-	-	-	5BL_10793605	-	-	-	-	-	-	-	GTTCCCTATTATTCCCTTGGCATGGATTACTCCGCAAAGCAGAATGCTCAGCAGTTGAAACTGGCCGTTGGCTATCCGCTTTCGATGGAATGCTTCATGC[T/C]GTTGAATGTGCTTGCATAAAGCTCTGAAAGCCAGAATGCTCAACGGTTCGAGCTGACGGCTTACTGTTCCGCTGCCTATGCGGAGTTGCCTTGGATGGCA
owm166	4AL13 - 0.59-0.66 - 1	4358		-	4BS_4909391	4DS_2300956	4AL_7176697	-	-	-	-	-	-	-	-	-	-	-	-	-	-	-
Kukri_c55768_92	4AL13 - 0.59-0.66 - 1	4376.43		-	4BS_4954200	-	4AL_7169226	-	-	-	-	-	-	5BL_10879904	-	-	-	-	-	-	-	TGGAGTGGAGCTACGGCGCCCACTGGAGCTGCCGGTCTCCGACGCCTCCC[A/C]GGTGACCTTTCTGGCCGAAGGGCGGCCTGGTGAAGCCATGCTGGCTTCGT
RAC875_rep_c106444_357	4AL13 - 0.59-0.66 - 1	4383.64		-	4BS_2692832	4DS_2314690	4AL_7154181	4BL_7038503	4DL_14366042	5AS_1549776	5BS_2251029	5DS_2740157	5AL_2795148	5BL_10801727	5DL_4579526	-	7BS_3009696	7DS_3892453	7AL_4554546	7BL_6715819	-	AGCTCTAAGTTGGTTATATAGCAGTTCAATTCAGTCAATCTGTTGGAACT[A/C]GTTTGTCTATTACTTGTATCCAGATTTTATATCCTGCCCTATGCCATTGT
Kukri_c54598_71	4AL13 - 0.59-0.66 - 1	4388.4		-	4BS_4952540	-	4AL_7170805	4BL_7018913	-	-	-	-	5AL_2805626	5BL_10865982	5DL_4561255	7AS_4227044	-	-	7AL_4482183	7BL_6743525	-	ATAAAACACTAGAAAGAAGAGACTTGCCAACAGATTTCTAAGCAACAGGG[T/G]ATAGGCTGTTGACGCCCTTGGTCTTCTTCTTGACAAGCCGTACAGATCTA
Ra_c22219_350	4AL13 - 0.59-0.66 - 1	4395.38		-	4BS_4880090	-	4AL_7101105	4BL_6979500	4DL_14175805	5AS_1474892	5BS_2291197	5DS_2211294	5AL_2752805	5BL_10922670	-	7AS_4246350	7BS_3125595	7DS_3847861	7AL_4519629	7BL_2528583	7DL_3378966	TGTAAGAAGGTAAGAGTCAATCAAGCCATTCATTGATGAGATCAACGGCT[A/C]AGATCTATTTTATACTCTTACCTCTCATGTGAAAAGAGGGGGTAAGAGGG
Ra_c22675_581	4AL13 - 0.59-0.66 - 1	4395.38		-	-	-	4AL_7174581	-	-	-	-	-	-	5BL_10918859	-	-	-	-	-	-	-	CCGACTGTTTCAGTTGTCCAGTGGCTATGAGAAGTCCATCAAGCGTGATC[T/C]GACGGCTCGTGATGCTTGCCGTGTTTTAACTAGTTACCTGTAGCATTTCA
Ra_c26531_622	4AL13 - 0.59-0.66 - 1	4399.93		-	-	-	4AL_7160751	-	4DL_14307566	-	-	-	-	5BL_10835866	5DL_3992321	-	-	-	-	-	-	GCTGAGCTGGTAGGAAAGCTGATAATCCTCCTAGTGCTTGTTTATGTGAA[A/G]TATGTTTCTTCTGAG
BS00064563_51	4AL13 - 0.59-0.66 - 1	4404.37		-	-	-	4AL_7175857	-	-	-	-	-	-	5BL_10918008	5DL_4604343	-	-	-	-	-	-	GGCCTGAGCCTTCAGAAATTTGTGGGAAATGCATTCCCCGAAAAGATCCG[T/C]GAGATACTTGATCCTAATATCATTGGAGACGAAGTTGTGGACCATGGAAA
RAC875_c21369_425	4AL13 - 0.59-0.66 - 1	4404.37		-	-	-	4AL_7070429	-	-	-	-	-	-	5BL_10890307	5DL_4603926	-	-	-	-	-	-	GCACCGGCAGCTGAAGAAAGCGCTGGYCAGCGCTAGCCACACACCGTCTC[A/G]TTATCACACCATGACTGCAAGGGTTTTTGTCCGAGCGCGAGTGACGAGAG
Ku_c46953_153	4AL13 - 0.59-0.66 - 1	4404.37		-	-	-	4AL_7174581	-	-	-	-	-	-	5BL_10918859	-	-	-	-	-	-	-	CCAGTGGCTATGAGAAGTCCATCAAGCGTGATCCGACGGCTCGTGATGCT[T/C]GCCGTGTTTTAACTAGTTACCTGTAGCATTTCATTTACTGTTCTCTTTCA
Excalibur_c24474_652	4AL13 - 0.59-0.66 - 1	4406.56		-	-	-	4AL_7136947	-	-	-	-	-	5AL_2689604	5BL_10923154	5DL_4503769	-	-	-	-	-	-	CATGATGTGGGTCCGTCAGTGGTGATGGCAAGTCCAGGTAGCCTCCAAAG[T/C]GGCCTCTCCAGGCAGCTCTTTGACAAGTGGTGCACAGATAAGAAGAACAC
BobWhite_c420_416	4AL13 - 0.59-0.66 - 1	4408.75		-	-	-	4AL_5440830	-	-	-	-	-	-	5BL_10788459	5DL_4561525	-	-	-	-	-	-	AGGCCACCGTCAATGCCAAGGAGAAGGAGCACCCCGTCGCCGGCTGACCA[T/C]GGCACCAAGTCACTCACTAGCTGTAGCTGCATTAGTCGGTCTGTTTTTTC
Excalibur_rep_c68105_1650	4AL13 - 0.59-0.66 - 1	4408.75		-	-	4DS_1922175	4AL_7160751	-	4DL_14171615	-	-	-	-	5BL_10835866	5DL_3992321	-	-	-	-	-	-	GCATTTAGACATACAGAGAGAAACATTGCCGAGACTGGTCTTAGTCTTTT[A/G]ttggaaattctgaagaattttcaggcttcagaattcacgaatcagttcta
Kukri_c2950_378	4AL13 - 0.59-0.66 - 1	4408.75		-	-	-	4AL_4352614	-	-	-	-	-	-	5BL_10925529	5DL_4496080	-	-	-	-	-	-	aacatatttgagaaggagaaaaggcaacaaattcttaatgagatgagaac[A/G]TTATGTGAAGCAAGTTGCTATCCTGGTTTAGTTGAATTCCAGGGTGCATT
wsnp_Ex_rep_c104448_89161562	4AL13 - 0.59-0.66 - 1	4408.75		-	-	-	4AL_7170091	-	-	5AS_1525529	-	-	-	5BL_10822773	-	-	7BS_3129130	-	-	7BL_6700250	-	AGCACTATTCTTGTTGTTAATTCTTTCACCTCAGCTAGTGTGTCCTTGTACAGTACGCATGGTGGTTTGGTTCTGCATGCTAGTTGTGAAAGATGCATGC[A/G]TCCTATCTCCCAAGAACTCCTCTAGATTAATTTGTCTTTTCTCTCTTTCTATCTTGTACCACATGCCTTGTTCTGACTAAGTACGCCTCACTTTTACTTG
Tdurum_contig6030_377	4AL13 - 0.59-0.66 - 1	4408.75		-	-	-	4AL_7066665	-	-	-	-	-	-	-	5DL_4591139	-	-	-	-	-	-	CTGAGGCCTCCTCTGGAACTCTCCGTTGATGCATCCCATGTGTGTGAACA[A/C]AGAAACTTCATAGAACCTGATGCGCCCGTGTTTCGCGAGCTCGCAACAAA
wsnp_Ex_c19207_28125072	4AL13 - 0.59-0.66 - 1	4408.75		-	-	-	4AL_7103186	-	-	-	-	-	-	5BL_10789461	5DL_4602552	-	-	-	-	-	-	CTGCAACAGGGGATGATGGCAAGACGTTGACGGTGGAGCTCTTAGCAACTTCCTTTTGCAGTATCTGCCTGTACAATTCAGCAGCCCTGGACGTGTACTT[T/C]GAATCGACTTTGCCGCTCCCCTCAGTCCAACCATGCTGTTTGAAGAAAGCATGTGCACGGTTGTTGCCTCCAAAAGCCATCATCTTTAGCTGATCCGGAG
RAC875_c25124_182	4AL13 - 0.59-0.66 - 1	4408.75		-	-	-	4AL_7061368	-	-	-	-	-	-	-	5DL_4573166	-	-	-	-	-	-	GGATATGTTGCTGCTACTTATTCAAAATCGTCCAGGAGTTAAAAATATTC[T/C]ACGCCAGCGATTCACAAATCTCCGTACTGAACTAAAAACAACGGCGATAC
Tdurum_contig26902_624	4AL13 - 0.59-0.66 - 1	4408.75		-	-	-	4AL_7101105	-	-	-	-	-	-	5BL_10739511	5DL_4543936	-	-	-	-	-	-	AATTTTTCTGTGATTTGTAAACTCTGAAGTGCACAACAGTGTGCTCCTCC[A/G]tgtcgtcggaggccagaataacaagtccaaatggccctatgctaccatga
BS00023151_51	4AL13 - 0.59-0.66 - 1	4408.75		-	-	-	4AL_2469609	-	-	-	-	-	-	-	-	-	-	-	-	-	-	GCGCAAGGTCCAGCAGAAGACGGACGAGCTGTACGATGTGTTGTGCGAGG[T/C]GGAGCGGGACTTCTGCACGAGCAGCTGGCGCAACACGCGCATGCTCCAGC
Excalibur_c4893_769	4AL13 - 0.59-0.66 - 1	4408.75		-	-	-	4AL_7136947	-	-	-	-	-	-	5BL_10804384	5DL_4503769	-	-	-	-	-	-	AAGGGGTTCACATATCAGATTATGGCCCCTGAGGACCTCCGTGTGTACAC[T/G]CAGCTGTCTACTGCCAACATTACTCAGCGGATAGCTGTCCCGTATTCTGG
IAAV615	4AL13 - 0.59-0.66 - 1	4408.75		-	-	-	4AL_7101075	-	-	-	-	-	-	5BL_10858548	5DL_4569225	-	-	-	-	-	-	ATGCACTCTGTTTGACTGCTTCTGTCCCTTACTTTGAGGATTCAGAATTAAGCTCTGTTTTTGCCTCCGTCTGCCAGAACTTGGAGTCTGAAAGCATTCG[A/G]CTCTATTAAATTCAGGGTATTTTTATTGTCTGAATATTTGATTTGTGTTTTCCTATGATGCATGGAAATTTGTAATCTCTGTCGGATTAAGGATTATTTA
RAC875_c51971_1022	4AL13 - 0.59-0.66 - 1	4408.75		-	-	-	4AL_7128338	-	-	-	-	-	-	5BL_10922575	5DL_4573559	-	-	-	-	-	-	atatcgatatcggggcacagtgcatagtaagtaacaggcttggccgaagc[A/G]TAAGGTTCCAAAGGAGCCTTCTCCCACAACTTGAGGCAATTAGCAGAGGT
BS00094887_51	4AL13 - 0.59-0.66 - 1	4413.19		-	4BS_4961242	4DS_2327026	4AL_7096598	-	-	-	-	-	-	-	-	-	-	-	-	-	-	CTTCAAATTCATAAGTGTATATGTCACACTTCTCAGGAAATTAGTAAGAA[T/C]ACTCAAAATAGTAAAGTTTGTCTGTTGCTCTGAATTCATATGTGTGGACT
BS00076874_51	4AL13 - 0.59-0.66 - 1	4417.63		-	-	-	4AL_7175857	-	-	-	-	-	-	5BL_10815177	5DL_4604343	-	-	-	-	-	-	TCAGGAATTCTACCATCAAGTAGGTTACCCTCTAAGCGAAGGGACTCCAG[A/G]CGAATACAAGCACCTAGAGCAGTTGGAATATGCCCAGAAAGACGGTTGTT
BS00030838_51	4AL13 - 0.59-0.66 - 1	4419.84		-	-	-	4AL_7169100	-	-	-	-	-	-	5BL_10806695	5DL_4592894	-	-	-	-	-	-	GCTGCCAATGTTGAGCAAAAACAACACATGGTCACACTTGAACCGGACCA[T/C]AATCATCTTCCCCCTCTCCCCTTTCATGCCGAAACAAGGAACGGGTCCCT
BobWhite_c12128_187	4AL13 - 0.59-0.66 - 1	4419.84		-	-	-	4AL_7125608	-	-	-	-	-	-	-	-	-	-	-	-	-	-	GAGGACCACCTTGCAGAAGCACACGCCTGACTATCTCTGAGAGAGACGCC[A/G]TCGGAACTCGGCGTGATGTAGTGAAACGTCACCGTGTTGTCCTGGGGACG
BobWhite_c14367_167	4AL13 - 0.59-0.66 - 1	4419.84		-	-	-	4AL_7160751	-	-	-	-	-	-	5BL_10835866	5DL_3992321	-	-	-	-	-	-	GGTACAGCTGTTCACCAAAGGAGGCAGCTTTATGCAAGTCCACTATCAAA[A/G]TTACGAATGTTGATGATTTGTCGGATGGCAAAGCCTGAAGAGGTATTGAT
Excalibur_c34579_236	4AL13 - 0.59-0.66 - 1	4426.54		-	-	-	4AL_7063978	-	-	-	-	-	5AL_2745584	5BL_10807112	5DL_4533147	-	-	-	-	-	-	GGGCAGGAGAACAACCTGTTTGAGCACTTCAGCGCGGTGGCACAGCGGCT[T/G]GGCGTCTACACCGCCATGGACTACGCTGACATCCTCGAGTTCCTGGTCCA
Excalibur_rep_c112931_384	4AL13 - 0.59-0.66 - 1	4426.54		-	-	-	4AL_7063978	-	-	-	-	-	-	5BL_10807112	5DL_4533147	-	-	-	-	-	-	AAGTAGTCGTCGGGGATCTCCTCGGCTCGCTCCCTCAGCTCCTTGACTTC[A/G]TCATAAAATCTATCCGAGGAAGGCTCTGGCAGATAGTCCTGTGGCTGCCA
RAC875_c62460_720	4AL13 - 0.59-0.66 - 1	4433.42		-	-	-	4AL_7088205	-	-	-	-	-	-	5BL_10919769	5DL_4523456	7AS_4253673	-	7DS_3949198	-	-	-	GCCATTTCATACACACGGTCATCACTACCAGGACAACATGATCTTGCCAC[A/G]TCAATAATGCGTGTAGTAGTTATAATTCTGCTAGAATATTTATTGTCCGG
Tdurum_contig10100_659	4AL13 - 0.59-0.66 - 1	4435.74		-	-	-	4AL_7144837	-	-	-	-	-	-	5BL_10834508	-	-	-	-	-	-	-	gtgtgtcgaccacgccgacttgcttgggctcaaatgttgttaaatttgtt[A/G]CGCTACATATTGATAGAGACGGTTTTCTTGTTGAATTTGGGTCTTGCTGG
IACX2890	4AL13 - 0.59-0.66 - 1	4435.74		-	-	-	4AL_7168762	-	-	-	-	-	-	5BL_10840727	5DL_4567935	-	-	-	-	-	-	AGTGGCACCCGCATCGTTGATCGCGCACAATGCCGGAGTCGAAGGGGAGGTGATCGTGGA[T/G]AAAATCAAGGACAGCGAGTGGGAATTCGGCTACAACGCGATGACCGACAAGCACGAGAA
BS00037357_51	4AL13 - 0.59-0.66 - 1	4438.03		-	-	-	4AL_7170631	-	-	-	-	-	-	-	-	-	-	-	-	-	-	TGGCCTTAAGATCAGAGATCGCTTTTTGAGGCTCACCCACGCAAAAGCAA[T/C]CGATGCGACACCAAAGAAGACAGATTCTGGGAAAAAGCGCGGCACTCCAA
Kukri_c19216_123	4AL13 - 0.59-0.66 - 1	4440.3		-	-	-	4AL_7169100	-	-	-	-	-	-	5BL_10806695	5DL_609613	-	-	-	-	-	-	gagcaggatggatgtggacaatgatagttttcaacgaatgggttcgttgt[T/C]GGATGGTGCCCTTCAGGAAGGTTCTCCAAGAATTTCAGAGTCTGCTATAC
wsnp_Ku_c4924_8816643	4AL13 - 0.59-0.66 - 1	4442.53		4AS_5957748	-	-	4AL_501046	-	-	-	-	-	-	5BL_8652507	5DL_4608674	-	-	-	7AL_1249873	-	-	atactgcctggtattgacaccccccttatttctgctataactgcttcctcagtgaaatgtgtcaagctcctggttgaggctggtgctgatgtcaatgacg[A/G]TCTTGTACCCCCTTTAGCTGCTGCTGCGGATAAAGGCTTAACTGCATGCTTGAAATGCTTACTGGAAGCTGGTGCTGACCCTAATGTTCCTGACCCCTCG
BS00003674_51	4AL13 - 0.59-0.66 - 1	4444.76		-	-	-	4AL_7173625	-	-	-	-	-	-	5BL_10903531	5DL_4595698	-	-	-	-	-	-	TCTTTCCGGACAGCCCAGGACAGCAACGGGGTGCTCAACTCGTGGGCGTC[A/G]AACCTGGAGAAGCTCCTGGACCTGGTAGAGAAGAGCTGCCACCAAATACA
Ra_c23848_305	4AL13 - 0.59-0.66 - 1	4444.76		-	-	-	4AL_7139839	-	-	-	-	-	-	5BL_10797820	-	-	-	-	-	-	-	GGCACAGCCCTTCCTTTGTATTTAAAAGTCACAAGGTTCACTGCATCAAA[T/C]GCTATACTTGTTATAATGCAGGACACAATTTTCAAGTATAGCAGATGAGG
IAAV3480	4AL13 - 0.59-0.66 - 1	4444.76		-	-	-	4AL_7169100	-	-	-	-	-	-	5BL_10806695	5DL_4592894	-	-	-	-	-	-	GGCAAACTTATGGAAGAAATGATGGACAACTTAGATCAAATCAGCATCTAGTGCATGCCACCCCTTATGAATCCTTGAGGGGTATTGCCATGAAAATACT[T/C]GAAACTGGTATTTCTACAGTACCAATCATCTATTCATCGTCATCAGATGGATCGTTTCCGCAGCTGTTGCATCTTGCATCCCTTTCAGGAATTTTGAAAT
Excalibur_c8780_121	4AL13 - 0.59-0.66 - 1	4444.76		-	-	-	4AL_7116880	-	-	-	-	-	-	5BL_10790252	5DL_4586389	-	-	-	-	-	-	TCTGACCACTTCTTGAGGGCAATCAATACCGACTTTGACAGAATCATAGC[A/C]atgtgcaagaatctgcaggatgatcaaggggatttctcatcagtgagcat
RAC875_c18339_851	4AL13 - 0.59-0.66 - 1	4444.76		-	-	-	4AL_7101105	-	-	-	-	-	-	5BL_10879637	5DL_4543936	-	-	-	-	-	-	ACTATGTACATGTCACAGGAATTGATGCTCACTTTGAGGACATGCTTGGC[A/G]CCACTTGGAATTTCTGAAGACATGTCCAGTCCATTGTTACTTCCCGGCAC
IAAV3132	4AL13 - 0.59-0.66 - 1	4444.76		-	-	-	4AL_7114346	-	-	-	-	-	-	5BL_10843562	5DL_4502329	-	-	-	-	-	-	CTTGATCTGAAGTCAAAGCAGCCAGATGCAAATCCACCACCGCTCGATAGCTGTCTAAGGAGGATAACCGAGCCAGATCCTGACGTCATTAATTATCGAG[T/C]ACCGTTAATCCAAAATTTAGGCAAATCTTTTGAGCTGAAGGAGAACCCCAAGANNNNNNNNNNNNNNNNNNNNNNNNNNNNNNNNNNNNNNNNNNNNNNN
Excalibur_c40202_114	4AL13 - 0.59-0.66 - 1	4444.76		-	-	-	4AL_7114346	-	-	-	-	-	-	5BL_10843562	5DL_4502329	-	-	-	-	-	-	TTGGGTTCTCCTTCAGCTCGAAAGATTTGCCTAAATTTTGGATTAACGGT[A/G]CTCGATAATTAATGACGTCAGGATCTGGCTCGGTTATCCTCCTTAGACAG
Tdurum_contig11791_990	4AL13 - 0.59-0.66 - 1	4444.76		-	-	-	4AL_7171349	-	-	-	-	-	-	5BL_10719433	5DL_26188	-	-	-	-	-	-	ACATGAGCATCTCGGTAGGCCAAAGGATATTGTGTTTTCCAGCCTTCAAA[T/C]ttgtccttgacaattgtaaggctcgagtattcctctgcagcatcactgaa
Tdurum_contig98808_554	4AL13 - 0.59-0.66 - 1	4444.76		-	-	-	4AL_7144837	-	-	-	-	-	-	5BL_10834508	5DL_4531009	-	-	-	-	-	-	CAGTACATGGTACTGTTGTCCGGGTCGAGGAAGGTTTACGCCCAGCGGAC[T/C]tagatgtgctggatgttttagactgtagaagacgacgcatcgcgtgctga
Tdurum_contig14947_611	4AL13 - 0.59-0.66 - 1	4444.76		-	-	-	4AL_7169100	-	-	-	-	-	-	5BL_10806695	5DL_4592894	-	-	-	-	-	-	ccaagcagcggaatcaatccaataaaatttaaagagaaaaaagtcaccag[A/G]TAGTTTCGGTTACGACAGACAGACAGACGGACGGTGAGGGTTGGGTTGGG
wsnp_Ex_c12812_20324273	4AL13 - 0.59-0.66 - 1	4444.76		-	-	-	4AL_7128338	-	-	-	-	-	-	5BL_10922575	5DL_4573559	-	-	-	-	-	-	CAAATAGAACAATCTCCTGGGAAACATCTGCCTTCAGGACTTGTTCTTGTTGAGTGCCCTGATCAATTGAAGTCTAGTGGCAGCCACTCAGTTTCTATCA[A/G]TTCAGTAACTGAATACTTTCAGGCTCTTTCAAAAAGTTGGAGTGTGAAAAGTTTTTTATCATCTCTGGCAAGGATAATTAAGGATATAAAGCTTACTTTA
wsnp_Ku_c4342_7887834	4AL13 - 0.59-0.66 - 1	4444.76		-	-	-	4AL_7070429	-	-	-	-	-	-	5BL_10890307	5DL_4603926	-	-	-	-	-	-	CCGCAAGCATACCACCTTCCAAAAATCGCAAAGTATCATCATCATTTCTACTCTCGTCACTCGCGCTCGGACAAAAACCCTTGCAGTCATGGTGTGATAA[T/C]GAGACGGTGTGTGGCTAGCGCTGACCAGCGCTTTCTTCAGCTGCCGGTGCTGGGTTATTGCTGGAAGCCGATCCATTCTGGACTACCTCATGATGGTTCT
Kukri_c47108_573	4AL13 - 0.59-0.66 - 1	4444.76		-	-	-	4AL_7114346	-	-	-	-	-	-	5BL_10843562	5DL_4502329	-	-	-	-	-	-	AACAGGATTTACATCTCCAATCTTCCCAACCTTCTCTGTTGAAGGAAACA[T/G]AACCTCTATCGCCCTAGCCTTCTCTGCATAAGGATCTTCTGGCTTTTTAG
Excalibur_c24511_1196	4AL13 - 0.59-0.66 - 1	4444.76		-	-	-	4AL_7119833	-	-	-	-	-	-	5BL_10826341	5DL_4578666	-	-	-	-	-	-	CTGTCTCAATCCCCCAAGTAATGTGGGCTTGATAACCGAGCAGAACAACT[A/G]TTATAATGTGCAAAGTGACACCTATGGCGACTGGGGCACTTACATCTACT
RAC875_c13807_1397	4AL13 - 0.59-0.66 - 1	4444.76		-	-	-	4AL_7157731	-	-	-	-	-	-	5BL_10918860	-	-	-	-	-	-	-	TTGTGCTTTGTGACTAGTTTTGCACATTATATATTGAAGAGGATGGACCC[T/G]CATGAAGATACAATGCAAGAGTTGTGCCGCTGACATGAAGAGAGATGGAA
RFL_Contig2791_1541	4AL13 - 0.59-0.66 - 1	4444.76		-	-	-	4AL_7177306	-	-	-	-	-	-	5BL_10875833	5DL_4495574	-	-	-	-	-	-	TCATCGATACCGATTCCCGCTGGCAGTACTAGAGGATCAAATCGACACTA[T/C]GCCTCACGCCCTCATGCTTTGGCCTCTGTACCAGGGGTTGGGAATTCACT
Tdurum_contig26902_512	4AL13 - 0.59-0.66 - 1	4444.76		4AS_5980452	4BS_4934768	-	4AL_7101105	-	-	5AS_1199943	5BS_2278654	-	5AL_2783577	5BL_10739511	5DL_4543936	-	-	-	7AL_4526519	-	-	gagatcttcctttccttttcaaggtcaaattcaaagaagcctccataggc[T/C]GGTGTGTCCAGTCCTGGTGTCAGGGAAGACCTTCTTAGATCAGAGCACAT
GENE-2281_931	4AL13 - 0.59-0.66 - 1	4444.76		-	-	-	4AL_7173625	-	-	-	-	-	-	5BL_10903531	5DL_4595698	-	-	-	-	-	-	TTAGATACTGCATACACCATATATACCTATATCAACAGAGGATTAATGAA[A/G]ACAAGGTAGTGCAGA
wsnp_Ex_c12812_20324622	4AL13 - 0.59-0.66 - 1	4444.76		-	-	-	4AL_7128338	-	-	-	-	-	-	5BL_10922575	5DL_4573559	-	-	-	-	-	-	GGAAATCATTCCTATATACTCAGGTCGCCAAAGCTCTAAACAGCAGTGCTTCTGCTGATGAAGCATCAGCATCCAATGTTGTAATGCTCTCTGGGTTCAG[T/C]ATACCAAAGCTTGTCTTGCAGATTGTTACTGTTGAAACTTTACTGAGACTCCATAAACCAAATGAGCTTGCTGCTTTCAAGGACATAGCTTTCACTGTGT
Tdurum_contig42257_1494	4AL13 - 0.59-0.66 - 1	4447.03		-	-	-	4AL_7177062	-	-	-	-	-	-	5BL_10813094	5DL_2831126	-	-	-	-	-	-	CAAGTTTTTGAGCGTAGCTTGTTTGCGCTAAGGATACATGAGGAAGATTC[A/G]GTTTTCTCTCATATTCTGGCGGCTTTGTTTATCATCGAATGGGAATGCAG
Excalibur_c26763_365	4AL13 - 0.59-0.66 - 1	4447.03		-	-	-	4AL_7091065	-	-	-	-	-	-	5BL_10810016	5DL_4518930	-	-	-	-	-	-	CACAAGAGCGAGAAAGCWGGAAARGAGTGCGGGTTGCCCGTGATCATGCC[A/C]GGGGATAACATCGCGAAGTTCTACGCGAGGCCCTGCCCGCACGAGGCGTG
RAC875_c35171_613	4AL13 - 0.59-0.66 - 1	4447.03		-	-	-	4AL_7071185	-	-	-	-	-	-	5BL_10905297	-	-	-	-	-	-	-	GTGCTGCTTGTTGATGCTCGAGGAACATTGCGTTTCTTCGATCTTCTCTC[T/G]AGCAACCGTGTAGACCGAATGAACACTTGCCCATTGCTGAGCAGTTTCTC
wsnp_Ex_c24474_33721784	4AL13 - 0.59-0.66 - 1	4447.03		-	-	-	4AL_7136947	-	-	-	-	-	-	5BL_10804384	5DL_4503769	-	-	-	-	-	-	AGCTTGTTATAACTGTGGATGGAGACGTCGCGCACTTGGATGGCAGGAGCGGTGATGTCGAGTGCGAGAACGCTGGGCTGAAAGAACGGATCAAGACCGC[A/G]TTCCGGCGCATACAGGGTGCGGTGAGACCGATCCCGCTTTCGGCCTCCTGAGCTGAAGCCATGAGACTGCCTTTAACTTTTCCTAGGGCTCRTGATTAAA
RFL_Contig5253_428	4AL13 - 0.59-0.66 - 1	4449.29		-	4BS_117205	4DS_2277004	4AL_7160096	-	-	-	-	-	-	5BL_10822251	5DL_4516891	-	-	7DS_1660068	-	-	-	ctcggcaaccgttgggcggcgatagcgtcctacttgcccgagaggacgga[T/C]AACGACATCAAGAACTACTGGAACACCCACCTCAAGAAGAAGCTCAAGAA
Kukri_c4596_1007	4AL13 - 0.59-0.66 - 1	4451.55		-	-	-	4AL_7066665	-	-	-	-	-	-	5BL_10797983	5DL_4591139	-	-	-	-	-	-	GTCTTCAAGGCCGTTTGGCACCAGACCTTCCCAGTTTTGACCTCCATCTC[A/G]TCGGACCTCAACGTCGCGATCCACAAATACTGATGGAAACAGCCAACACG
Excalibur_c72294_134	4AL13 - 0.59-0.66 - 1	4451.55		-	-	-	-	-	-	-	-	-	-	5BL_10924292	5DL_2831126	-	-	-	-	-	-	TATGAGGACCACCTTGCAGAAGCACACACCTGACTATCTCTGAGAGAGAC[A/G]CGTCGAAACTTGGCGCGACAGGTCGTGTTGCAAACATAGAGCCTTGGTGA
wsnp_Ku_c2317_4448102	4AL13 - 0.59-0.66 - 1	4456.17		-	-	-	4AL_7079296	-	-	-	-	-	-	5BL_10793605	-	-	-	-	-	-	7DL_3390145	CTTTTCTGAGGTCTGCTYCTTTCATTGAGAAGTTAGAGCTGCACTTTTGTTTCCCTGGTTATATCCATTTGGTACAAGAACCTGAATCTATCAGGAAGCT[A/G]CCGGAGTGTCTGTTCAACAACTTGAAGAGTTTGCATGTTACAGGATTTAAAGCATGCACTGGCCAAGTTGAGTTCCTTATGCATATGGTGGAAAATGCCC
RAC875_c17918_321	4AL13 - 0.59-0.66 - 1	4458.53		-	-	-	4AL_7174581	-	-	-	-	-	-	5BL_10918860	-	-	-	-	-	-	-	AACATCCAGTTCAACTCAATTTTGATTTCAAGCTCTTCAACCAACTTGCC[A/G]CGGCACTGTCTCAGGACCCTATTAACAATGTGACTGAACACTAGATTATA
Excalibur_c44194_192	4AL13 - 0.59-0.66 - 1	4460.89		-	-	-	4AL_7174581	-	-	-	-	-	-	5BL_10918859	-	-	-	-	-	-	-	TGATGAAATGTTGGGGGCAGCAGAGGATGGACTGTCAGGTTCAGAGAACG[T/C]GCCGACTGTTTCAGTTGTCCAGTGGCTATGAGAAGTCCATCAAGCGTGAT
Excalibur_rep_c114266_234	4AL13 - 0.59-0.66 - 1	4460.89		-	-	-	4AL_7171349	-	-	-	-	-	-	5BL_10719433	5DL_26188	-	-	-	-	-	-	ACAGGAGGCGAAGAAAAGCTCGATCCGAATCCAAAAGATTGTCTTCTGCA[A/C]GAAAGAGTGCTACTGAGCACATTGAAGGTGAGCTAAGCACTGATGAGAGT
RAC875_c48399_417	4AL13 - 0.59-0.66 - 1	4460.89		-	-	-	4AL_7136947	-	-	-	-	-	-	5BL_10804384	5DL_4503769	-	-	-	-	-	-	GTGGCCATCCGCCTGGATTCAGAGAGGTACGTGACGCTGCAGTGGTCGTC[T/C]GATCCCATAAGCGACATGGTGTCTGACTCGGTGGTGGCCATGATCTTGAA
Tdurum_contig47148_651	4AL13 - 0.59-0.66 - 1	4460.89		-	-	-	4AL_7075859	-	-	-	-	-	-	5BL_10892706	5DL_4493994	-	-	-	-	-	-	GATAGAGCGAGGACCAAATCTTGCACTAGGACTGGGAGGAGACGAAGACG[T/C]GGATCTGGTCGAGGAAGGTGAGGTGCTGCGGCCGGTCCACGCGGCGGACG
RAC875_c62460_650	4AL13 - 0.59-0.66 - 1	4463.22		-	-	-	4AL_7088205	-	-	-	-	-	-	5BL_10919769	5DL_4528892	-	-	-	-	-	-	AGGGCAGTGGTCCTCAGAGCCGAAAATTCTTTTGAGAAACAATCTTTTGG[A/C]GTGAAGATCACTTAGGGCTGCCATTTCATACACACGGTCATCACTACCAG
Excalibur_rep_c114266_305	4AL13 - 0.59-0.66 - 1	4463.22		-	-	-	4AL_7171349	-	-	-	-	-	-	5BL_10719433	5DL_26188	-	-	-	-	-	-	ATTGAAGGTGAGCTAAGCACTGATGAGAGTGACACCGACACCAGTGCTTA[T/C]CTGTCCAGCCGTGATGAGTTGCTCAAGACTGCTGATGCTGTATTCAGTGA
Tdurum_contig13489_292	4AL13 - 0.59-0.66 - 1	4463.22		-	-	-	4AL_2600425	-	-	-	-	-	-	5BL_10884608	5DL_2626737	-	-	-	-	-	-	aacacaaggtaacaagataagcctcgtatttacagttcatcgtgaatggt[A/G]CATGCGGGATGATATCTTGCAGCAGTACAGACAAGCTCTGGCAAGCTTGG
Tdurum_contig32028_52	4AL13 - 0.59-0.66 - 1	4467.9		-	4BS_4954200	-	4AL_7169226	-	-	-	-	-	-	5BL_10879904	-	-	-	-	-	-	-	AACACGCCAACAGATAAGATCCTCGATTGGCACAAGAAAAGTGTCGCCCG[A/G]ctccttggccctcctcctccggcggtgctgccgtcgtgagcgagcatggg
Excalibur_c8658_335	4AL13 - 0.59-0.66 - 1	4467.9		-	-	-	4AL_7169100	-	-	-	-	-	-	5BL_10806695	5DL_609613	-	-	-	-	-	-	TACAGATCTCTAGGTGTCGTGTTGCTGAGTATCTGAATGCGCATACAGGC[T/C]atgacctactaccagattctggaaaggtcattgctctggacattaattta
Tdurum_contig11791_1242	4AL13 - 0.59-0.66 - 1	4470.26		-	-	-	4AL_7171349	-	-	-	-	-	-	5BL_10719433	5DL_26188	-	-	-	-	-	-	cttcgcctcctgttctcttcccttcgcttaagatccatacgcttctggag[A/G]TTGATATCTCTGCCAAACTCATCCAGCTCCGGTGGTAGGTTAGCGCTTTC
Kukri_c20771_697	4AL13 - 0.59-0.66 - 1	4470.26		-	-	-	4AL_7061368	-	-	-	-	-	-	5BL_10907183	5DL_4573166	-	-	-	-	-	-	GATGCGACTCCTCCCTTGAGGATCACATTCATGTCGGGCGAAGTCATGAA[T/C]GTTATGACAGGGCCTAGCGACACAGAGAGGCAGCAGGTGGACAGGGACAG
RFL_Contig2791_1970	4AL13 - 0.59-0.66 - 1	4472.63		-	-	-	4AL_7177306	-	-	-	-	-	-	5BL_10875833	5DL_4495574	-	-	-	-	-	-	GCTGGAACATCACCAACTCGTCACCCACTTCCCTCCCACGGAGTGATTTA[T/C]GAGCTTCGGGTTTATTCTCTTGAGGAGGCAACGTAATTTTCTCACTGTTG
TA005609-0967	4AL13 - 0.59-0.66 - 1	4472.63		-	-	-	4AL_7066665	-	-	-	-	-	-	5BL_10797983	-	-	-	-	-	-	-	aCCCAGGACTGCAAATGaGAAACATACAATTGCACCCAGGACTGCAAATg[A/G]GAA
Tdurum_contig42257_4821	4AL13 - 0.59-0.66 - 1	4474.99		-	-	-	4AL_7177062	-	-	-	-	-	-	5BL_10813094	-	-	-	-	-	-	-	tagctggggatgtatgacaagttttgcgtgagcagcccatcaagagaaac[A/G]AATTTTGGAACATCCAAATTTTGGGGATGTATGACAAGTTTTGTGCAAAT
Kukri_c12563_52	4AL13 - 0.59-0.66 - 1	4477.35		-	-	-	4AL_7128338	-	-	-	-	-	-	5BL_10922575	5DL_4573559	-	-	-	-	-	-	AAGCAACTCACCAAGGAGGACAGCAGGCACTCGGTTCTCTCTGTTAGCAT[T/C]GTTGATTACTACGGAGGCACTGTCCAAGACAAGATGAGCAGAGGGAGCAA
Tdurum_contig76150_723	4AL13 - 0.59-0.66 - 1	4479.71		-	-	-	4AL_7153245	-	-	-	-	-	-	5BL_10810016	5DL_321848	-	-	-	-	-	-	tctatcagatttcgtgccgctgagggtgacggccggtaatgcgctcaagg[T/C]TGTGGTGAAGGAGCCATAGAATGGACAGACAAGGTGGTGGGTGTGGTGCA
RFL_Contig3679_315	4AL13 - 0.59-0.66 - 1	4486.8		-	-	-	4AL_7175857	-	-	-	-	-	-	5BL_10815177	5DL_4604080	-	-	-	-	-	-	TTCGGTAGGATCTTGTGTTGGCAGGCGCTGGAAGCTTTCTATTATATATG[T/C]GAAACAAACAATATACATGTTCTTGAGGTGTTGGTTTTGTGATGTTTGTT
wsnp_Ku_c3237_6024936	4AL13 - 0.59-0.66 - 1	4489.2		-	-	-	4AL_7136947	-	-	-	-	-	-	5BL_10804384	5DL_4604068	-	-	-	-	-	-	AAGACCGCRTTCCGGCGCATACAGGGTGCGGTGAGACCGATCCCGCTTTCGGCCTCCTGAGCTGAAGCCATGAGACTGCCTTTAACTTTTCCTAGGGCTC[A/G]TGATTAAACAAAGCACTAGCAGGCTGTGTTACTGTTGTTACGCGGCCGTTCTAATCTTGAGCGAAATGTAATTCTACTGCCTGTTGTGCTTTACTGGATG
owm119	4AL13 - 0.59-0.66 - 1	4513.44		-	-	-	4AL_7142517	-	-	-	-	-	-	5BL_10790093	5DL_4543936	-	-	-	-	-	-	-
BS00019894_51	4AL13 - 0.59-0.66 - 1	4537.69		-	-	-	4AL_7170301	-	-	-	-	-	-	5BL_10810016	5DL_4605329	-	-	-	-	-	-	GGCCGTCGCCCCCTGAAGACCCCTTCCTTCATCAAGGCGCTGTTCGCCGA[T/C]GACAATGTGGTCGTGGCGGCGCGGCCACCCAACGCTGGTGTTGGCGCGGC
Ku_c6779_1381	4AL13 - 0.59-0.66 - 1	4544.89		-	-	-	4AL_7139839	-	-	-	-	-	-	5BL_10797820	-	-	-	-	-	-	-	AATTGTGTCCTGCATTATAACAAGTATAGCGTTTGATGCAGTGAACCTTG[T/C]GACTTTTAAATACAAAGGAAGGGCTGTGCCTATTGACCTGAGCAAATCAT
Excalibur_c40202_775	4AL13 - 0.59-0.66 - 1	4549.66		-	-	-	4AL_7085260	-	-	-	-	-	-	5BL_10843562	5DL_4502329	-	-	-	-	-	-	AACAACTTGAGGACCGTAAAGATAGCCCTTGATTCTTTGATCTGGTGGAA[T/C]AACTGTGTCTGGTTCTAGAATGCTTTTGTACTCATAATCCACTTTGACTT
BobWhite_c15697_675	4AL13 - 0.59-0.66 - 1	-		-	-	-	4AL_7136021	-	-	-	-	-	-	-	-	-	-	-	-	-	-	GCTCTTTACTTTGGGAGCTGCCACCTTCTGCCTTTGAGCGATCATAATAC[A/G]cagcatccttgtacatccactcgctcctatcgatggaatacatgtcatca
BobWhite_c19919_516	4AL13 - 0.59-0.66 - 1	-		-	-	-	4AL_7103891	-	-	-	-	-	-	-	-	-	-	-	-	-	-	TGCACATGGACCTGCGCGATGATGATGATGATAATAAGTTTCCGATGTCG[T/C]CGAACAGCCTTTCCTTTGCCTTGTTAGCTGCTTCCACAGAATCTAAGACT
BobWhite_c4089_73	4AL13 - 0.59-0.66 - 1	-		-	-	-	-	-	-	-	-	-	-	-	-	-	-	-	-	-	-	taatcccaattcaacctttcccgcatgacaacaacaataagtagcttaca[A/G]CAACTCAAATTCAGGGCAGACATTTGCCATGTTCTACCATCAGGGCAGAC
BobWhite_c43213_184	4AL13 - 0.59-0.66 - 1	-		-	-	-	-	-	-	-	-	-	-	-	-	-	-	-	-	-	-	ACTCTCTCCAGGCAAAGGCAGCAAGCTTCTTTTGCTTTGAGACAAATGAG[T/C]AGGAGAGTGCGGTCCTGCCACAGATTGTGCCCTGCTCAACTCCTGACTTR
BS00002054_51	4AL13 - 0.59-0.66 - 1	-		-	-	-	4AL_4064682	-	-	-	-	-	-	-	-	-	-	-	-	-	-	CCGACTCTGGTTTCTCACCAGGAGTCTCTGGAAGCCAAGGTGAACGAGAC[A/G]AAAGCAACAATCAAGTTCCAGCTCAAGAAGGTGCTGTGCATGGGCGTCGC
BS00022283_51	4AL13 - 0.59-0.66 - 1	-		-	-	4DS_482537	-	-	-	-	-	-	-	-	-	-	-	-	-	-	-	ATGTGTAGAATGTTTTATTCTCGCCACTGCGTGACCTGTTCCCTGAACCT[T/C]TTTCTTCCGTTTTGTGGTCCAGTTGGGCTATAATTTTTGCTGTGGCTCTT
BS00037019_51	4AL13 - 0.59-0.66 - 1	-		-	-	-	4AL_5621077	-	-	-	-	-	-	-	-	-	-	-	-	-	-	AATCAGAACCCATCGCCCAATGTCCAGAACGGTCCATCGTACTCGCAAAA[T/C]CATAACCCTTCTCCTGTTGCCCAGAACAGTCCATTGTTTTTGCAACACCA
CAP8_c4456_66	4AL13 - 0.59-0.66 - 1	-		-	-	-	-	-	-	-	-	-	-	-	-	-	-	-	-	-	-	gtaccttacggccgggatgccccagggcatgatgtagaagcgcaatgata[T/C]GTAGCAACCTGGGGGCATGCAATTTTAGGGGCGTGTGGTGATCGTTTTGC
Excalibur_c24511_1282	4AL13 - 0.59-0.66 - 1	-		-	-	-	4AL_7119833	-	-	-	-	-	-	5BL_10813932	-	-	-	-	-	-	-	GCACTTACATCTACTATGGTGGCCCTGGCAATAACCATAATTGCCCATGA[T/C]GGGTTCCAGTTTAGTAATATAATGCTTATTGCATTACTTGTGGCCCAATA
Kukri_c35004_250	4AL13 - 0.59-0.66 - 1	-		-	-	-	-	-	-	-	-	-	-	-	-	-	-	-	-	-	-	gattgatcacatccaagcagacagaaccagacatctcatcgacattgggg[T/C]GATAGATCTTGTTGGTGAAGCCAATGGAAGGGGATTTGTAAGGGTAAGCT
Kukri_c4596_620	4AL13 - 0.59-0.66 - 1	-		-	-	-	4AL_7066665	-	-	-	-	-	-	5BL_10797983	5DL_4591139	-	-	-	-	-	-	CAGAGAAAAACAATAATATCAGTCGGAATGGACAAGAGGATAATATCATA[T/C]GATGTCTCAGCTGAAAGGGCAGAGTACAAGAACCTGATTGATAGCAAATG
Kukri_c50720_121	4AL13 - 0.59-0.66 - 1	-		-	-	-	-	-	-	-	-	-	-	-	-	-	-	-	-	-	-	tgcagcgagttctattggaaacctaccagaagggtcaggaacattagggt[T/C]GGCACCAGCTTCCAGTAACAACTTCAAGCATGCAGTTGAGCCTTTCATCT
Kukri_c54729_181	4AL13 - 0.59-0.66 - 1	-		-	-	-	-	-	-	-	-	-	-	-	-	-	-	-	-	-	-	tatcaacaacagcgtcagaccagcctctcactgcaaggaatccatctccc[A/G]ATGAGTAGATCTGGAGGTGAAACAGGGGAAATTGAAGCAAGAACCAGACT
Kukri_rep_c108973_667	4AL13 - 0.59-0.66 - 1	-		-	-	-	-	-	-	-	-	-	-	-	-	-	-	-	-	-	-	CCCACTTATGTCAGTTCTGTAAAGAAGCCCCTTGGTGCAAAGAAGCTTGG[T/C]gccaagactggaggccttggtgtaaaaaagctcactacaaagtcaaatga
Kukri_rep_c79614_401	4AL13 - 0.59-0.66 - 1	-		-	-	-	-	-	-	-	-	-	-	-	-	-	-	-	-	-	-	TACTATAGCATACCTGATGAATGGTCATCTCATCTAGGCGAATATGGGTG[T/C]agaccttgtcttttgctagagctgtgatgtcacttctggagtatgtgtcg
Kukri_s114089_150	4AL13 - 0.59-0.66 - 1	-		-	-	-	-	-	-	-	-	-	-	-	-	-	-	-	-	-	-	ATCATGGTCAGCATGGACAGCGCAAAGCCAATTCCAAGGCGCTGCGTCTG[T/C]GAGAAGCCCTTCGCCTTGCCAGTATAACGCCGCGCGAGTGGCACTAGCAC
Ra_c15433_622	4AL13 - 0.59-0.66 - 1	-		-	-	-	-	-	-	-	-	-	-	-	-	-	-	-	-	-	-	TGCTCCACCAAAGGACCAACATTACAAAAAGGACAAGTAGTGTGCGTTGC[T/C]TCCACATACAGTAATATAGATATTGTTGTTGAGAATTATCCATCTTGATT
Ra_c2227_855	4AL13 - 0.59-0.66 - 1	-		-	-	-	4AL_7168915	-	-	-	-	-	-	-	-	-	-	-	-	-	-	GCTTTAAGCTTGTTCCAACCGTTATCTCTTAGTTCCTGAATCAACACTTT[T/C]GTAGTTTTAACATCATCCATGGCATTCACAATATCTTGAGATTTTTGTTG
Ra_c491_206	4AL13 - 0.59-0.66 - 1	-		-	-	-	-	-	-	-	-	-	-	-	-	-	-	-	-	-	-	TGTTACATTTCCCGCTTCTTTAGCTTAACTATGAGCCCATTTTTCATCTG[T/C]TGTATACAAGCTTGCTTGGGCTGGATTGTTTGCCCGTCCATCACCTCCAC
RAC875_c1116_1928	4AL13 - 0.59-0.66 - 1	-		-	-	-	4AL_7088986	-	-	-	-	-	-	-	-	-	-	-	7AL_4555790	-	-	GTTAAAGCACCACATAAGAAGAAACCAAAGGTCAAGGCGCGTCGAGCCAG[A/C]GTGTTAGATGATGATGTGGCAGCGAGCATTGTGAGTCTTGCTGAAACTGT
RAC875_c12181_1166	4AL13 - 0.59-0.66 - 1	-		-	-	-	4AL_7119508	-	-	-	-	-	-	-	5DL_4605752	-	-	-	-	-	-	ACTGCAAGACTCCTCTGCTACTTGCTGCAGCTTGGAAGATGGCTTTCTTG[A/C]ATCGGTGTTCGAGCTGGGTTTACTCTGCTCTGACGACTCGCCTGGCCAGA
RAC875_c16419_585	4AL13 - 0.59-0.66 - 1	-		-	-	-	-	-	-	-	-	-	-	-	-	-	-	-	-	-	-	ATGCCTATACACCAGAATTTTGTTCCTTCATAAATGATTGCTTGCGGAAA[T/G]atgctgatgcaaggcctacatgcgagcagcttttgtcacacccattcatc
RAC875_c17841_604	4AL13 - 0.59-0.66 - 1	-		-	-	-	-	-	-	-	-	-	-	5BL_10790093	-	-	-	-	-	-	-	tgcaatctgtttgaatgaacctgctagtggaaacatacatgctgctactt[A/G]TAAGCAGAAAATTGGCCAACCTGTTGATTCAGCTGTGCGCAAGTTATTGC
RAC875_c19919_724	4AL13 - 0.59-0.66 - 1	-		-	-	-	-	-	-	-	-	-	-	-	-	-	-	-	-	-	-	atcaacctcattggatatgcttggcagttatttgaagaggaaagatggat[A/C]GAACTCGTTGATGCGGCATTGATTCCCAACGGTGATTCGTCAGAAATGAT
RAC875_c21461_319	4AL13 - 0.59-0.66 - 1	-		-	4BS_4875646	4DS_2324992	4AL_7169775	-	-	-	-	-	-	-	-	-	-	-	-	-	-	AGCATGATCTCTCTGATTATGCCTCCACGTGATCAAGTCTCGCGTGTGAC[A/C]AAGATGTTGGGTGATGAATATGGTACTGCTTCAAACATAAAGAGTAGAGT
RAC875_c25725_1372	4AL13 - 0.59-0.66 - 1	-		-	-	-	4AL_7101105	-	-	-	-	-	-	5BL_10739511	-	-	-	-	-	-	-	TTGGATGAATACAGCGGATGGTCAACTCTAGTCCAGTTCAAGAAGTCTTC[A/G]CTCTTGTACAAAAGTGCAGCACCGTAGCCGTTCAGCTGAGCACCGACTGC
RAC875_c29987_507	4AL13 - 0.59-0.66 - 1	-		-	-	-	4AL_7114346	-	-	-	-	-	-	5BL_10843562	5DL_4502329	-	-	-	-	-	-	CATTCGCTTGATTTTGCCTCCACACACATCGCAGAATTGCAACCTTGTTC[A/G]TTTCTTGCATTGCTCTAGCTAAGGCAGAGACTGCAACAATTGCTTTTGTG
RAC875_c3592_687	4AL13 - 0.59-0.66 - 1	-		-	-	-	-	-	-	-	-	-	-	-	-	-	-	-	-	-	-	CGGATCAGCTCAGAACTTTGTGTTGCAGATAGGACATACAAACACAGCTC[A/G]tggatgagtcgaaattcactgttgagtgaggacttgagttctttaatctt
RAC875_c4539_176	4AL13 - 0.59-0.66 - 1	-		-	-	-	4AL_7177062	-	-	-	-	-	-	5BL_10813094	-	-	-	-	-	-	-	CTGGTTCAGTACATGAAAACAGAGTCATGTCTTGAGGTCAGCATCATGCC[A/C]TTTTTGCTTGACACGTTGCTAGAAGGGGCCCTGATGCACGAGAGTAGTAA
RAC875_c4539_1962	4AL13 - 0.59-0.66 - 1	-		-	-	-	-	-	-	-	-	-	-	5BL_10813094	-	-	-	-	-	-	-	CTTTGGCCTGTTGGAGTTATGGAGATGGCCTCACTGGCAGGGTCATTGTA[T/C]GGGATGATGATTAGACTGCTGCCTTCTTATGTGCGCACATGGTTTACTGG
RAC875_c4539_336	4AL13 - 0.59-0.66 - 1	-		-	-	-	4AL_7177062	-	-	-	-	-	-	5BL_10813094	5DL_2831126	-	-	-	-	-	-	GTTTTCTCCGTGCTCTTGTGGCTTTGTTATTTACTACTTACACAAAGGAA[T/C]GTATTTGGAGAGAATCCGATGCACTTGTACTTTTTGAAAAGCTACTGGGT
RAC875_c51583_136	4AL13 - 0.59-0.66 - 1	-		-	-	4DS_2276336	4AL_7077850	-	-	-	-	-	-	-	-	-	-	-	-	-	-	CAGCTTGGTCCAAAGGCTGAGGATGTTAGCAAGCCACATGTGAACCCCAT[A/C]TTCGTCTTCTTTCGGTTCCTCATTGGGACAATATGCGCCACATACTTCTT
RAC875_c51971_428	4AL13 - 0.59-0.66 - 1	-		-	-	-	4AL_7128338	-	-	-	-	-	-	5BL_10922575	5DL_4573559	-	-	-	-	-	-	AGTCTCAGTAAAGTTTCAACAGTAACAATCTGCAAGACAAGCTTTGGTAT[A/G]CTGAACCCAGAGAGCATTACAACATTGGATGCTGATGCTTCATCAGCAGA
RAC875_c52879_212	4AL13 - 0.59-0.66 - 1	-		-	-	-	4AL_7142485	-	-	-	-	-	-	-	-	-	-	-	-	-	-	CTTCCCTGAGACCAGGACTGTACACACCAGCCTATGGAGGCTTCTTTGAA[T/C]TTGACCTTGAAAAAGAAAGGAAGATCTCTCTCAGAACTCTGGTGAGTTGG
RAC875_c59661_500	4AL13 - 0.59-0.66 - 1	-		-	-	-	-	-	-	-	-	-	-	-	-	-	-	-	-	-	-	GGCTCAACTTCTTTGCGACAATTGGGCTACTCTGTACGGCGTCATTCAGA[T/C]agatgcttgacttgatagccgctaagcatcacgttcctgtgtcccctaag
RAC875_c60522_1278	4AL13 - 0.59-0.66 - 1	-		-	-	-	-	-	-	-	-	-	5AL_2778734	-	-	-	-	-	-	-	-	GTTCTCTGTCAAACCAATACCTTCTGATGCTGGCATTCCCCCATTGTGGA[T/C]AAGAACTTCAGCAGAACCATTTCTCGCTGCTTCTGCATTGATAACATCAG
RAC875_c6075_214	4AL13 - 0.59-0.66 - 1	-		-	-	-	-	-	-	-	-	-	-	-	-	-	-	-	-	-	-	CAAGGATGGAGTTCCCGGAAAGGCCTTCAGTCCTCGCAAGGCGCCTCACA[A/G]AGACCGAGTCGCCCACTCATTGCCACCTGAAAAGAGAGAGATTTTTGATT
RAC875_c8100_245	4AL13 - 0.59-0.66 - 1	-		-	-	-	-	-	-	-	-	-	-	-	5DL_4532774	-	-	-	-	-	-	GGAACCCTTGGCCAAGTGCAGGAGAGGAACTGGGATATTACAGCTGGGTA[A/G]TTCCATCTCGACGCCGGACGCCCTCTGCCCTTTGGAGGTGGAGGTGGGCA
RAC875_c93365_200	4AL13 - 0.59-0.66 - 1	-		-	-	-	-	-	-	-	-	-	-	-	5DL_4501232	-	-	-	-	-	-	GCCTCTGTATCTTCGGCGGTGAACGGCGAGTAGAGGAACTTCTTGGTGTT[A/G]CCGGCCTGCGTGCAGGAGAGCTTGATGATCCTCCTCCCCCACATCCACTT
RAC875_rep_c106444_88	4AL13 - 0.59-0.66 - 1	-		-	-	-	4AL_7154181	-	-	-	-	-	-	-	-	-	-	7DS_3892453	-	-	-	CTAACAAAACTGAAAATAAAAAATTGAAGCATGAAATAAGCAATAAGTGG[T/C]TGATTTTTATTTGCATGTTAAGCGGAAAGTTGTAGCCAAGGCTTATATAT
RAC875_rep_c106589_184	4AL13 - 0.59-0.66 - 1	-		-	-	-	-	-	-	-	-	-	-	-	-	-	-	-	-	-	-	atcgtgacggaaggccccaggtgcagtctacggagtcggaaggtttacag[T/C]GATCTGACCGTTGACTACTTGAAGATGTTCCTGCTCAATGTTCCAGCGAC
RAC875_rep_c106589_650	4AL13 - 0.59-0.66 - 1	-		-	-	-	-	-	-	-	-	-	-	5BL_10883115	-	-	-	-	-	-	-	GATGCAGAGTTGGCCATTCATGTTTGGTAATCAAGTGAGCAAATGGAATT[A/G]CCAAGTCTGCAAGGAACTGCTTGTTGCTTCTATGTTGTAGTATGATTTTC
RAC875_rep_c106941_128	4AL13 - 0.59-0.66 - 1	-		-	-	-	-	-	-	-	-	-	-	-	-	-	-	-	-	-	-	GCAGAGGTTAACAATCTTGACTCCGCAGACTCACAGCTGACCCATGCAAC[A/G]TCTACTGGCTATTCGAACTATCCCTCAGCTTTGTTTTTTGTCAAACATCA
RAC875_rep_c107578_166	4AL13 - 0.59-0.66 - 1	-		-	-	-	4AL_7103186	-	-	-	-	-	-	-	-	-	-	-	-	-	-	GGCAACAAGACTGGCCATGTAGCAGCACCAAAAACCTCAGACTTCTTTCA[T/C]GAGTATGGAATGGATAATGGCTTCCAAAGGAAAACAAGCACAGCTGCCTC
RAC875_rep_c111619_213	4AL13 - 0.59-0.66 - 1	-		-	-	-	4AL_7154181	-	-	-	-	-	-	-	-	-	-	-	-	-	-	CATTGGACCTGCTAGTCACCCAAGCCAAGCCTCGCATCGCTTCAACAAAG[T/C]GATACTTCTTCCAATCAACCCCTGCTTCGACTCTGCTCTTTTTTCCATCT
RAC875_rep_c114082_1092	4AL13 - 0.59-0.66 - 1	-		-	-	-	-	-	-	-	-	-	5AL_2745584	5BL_10873022	5DL_4608039	-	-	-	-	-	-	TACACATCTTTCCAAGAGAGGGCAACCTTCATATCCCACGGCAACACTGC[A/G]AGGCACGCCAGGAAGTACGGGGACCTGAAGCTGGCTCAGATATGTGGCAC
RAC875_rep_c114152_797	4AL13 - 0.59-0.66 - 1	-		-	-	-	4AL_7128338	-	-	-	-	-	-	-	-	-	-	-	-	-	-	ACGAAACGGACATGCACAATGTGTTGGAAGCGGTGGCTGCCGAGCTCCAC[T/G]CCCTTTCGTGGATGACAGTGAGCCCGGTGTACATGGAAAGGCGCAGCGCT
RFL_Contig2791_740	4AL13 - 0.59-0.66 - 1	-		-	-	-	-	-	-	-	-	-	-	-	-	-	-	-	-	-	-	tcagattgtattggatctcaggatttccagaggccaattgcatccattgc[A/G]TTTCATGCAAGGGGGGAGATTCTGGCAGTTGCATCAGGTCACAAATTGTT
RFL_Contig2911_1312	4AL13 - 0.59-0.66 - 1	-		-	-	-	-	-	-	-	-	-	-	5BL_10886825	-	-	-	-	-	-	-	GCCCTGATTGCCAAGATTGACAGACCGATGGGGATCGTGTCCTTCCGGAC[A/G]GCCCAGGACAGCAACGGGGTACTCAACTCGTGGGCGTCGAACCTGGAGAA
RFL_Contig3169_3263	4AL13 - 0.59-0.66 - 1	-		-	-	-	4AL_7154181	-	-	-	-	-	-	-	-	-	-	-	-	-	-	CTCGTATCCAGATTTTATATCCTGCCCTATGCCATTGTCGACTTGCTTAG[A/G]TACATAATTGTTATGTCTTGCAATCTGGTATTGATGATTGTCAATGTATT
RFL_Contig4609_315	4AL13 - 0.59-0.66 - 1	-		-	-	-	4AL_7085260	-	-	-	-	-	-	5BL_10843562	5DL_4502329	-	-	-	-	-	-	AATGACCTCGCGAGGGAACTTGGGGGCTATAAGCATGTGCTGGTTAAGCA[T/C]GATATTAAAGTTGTTGACGAAGAAACAAAAGATGCTCTTGAAAATCTTCC
TA001648-1036	4AL13 - 0.59-0.66 - 1	-		-	-	-	-	-	-	-	-	-	-	-	5DL_4543936	-	-	-	-	-	-	CCaCTGTATTCATCCAATGCCTCCATTATGTttGAGTGCCTGGATTTCTT[T/C]GC
Tdurum_contig10292_136	4AL13 - 0.59-0.66 - 1	-		-	-	-	4AL_4669336	-	-	-	-	-	-	-	-	-	-	-	-	-	-	ctgttgcatactatctgaacatcaaacttaggagcaacaattactggggg[A/G]CACAATCAACCACTTTGGAGGTAACTCTCACTTAAGATATCTGCAGCGGC
Tdurum_contig14479_833	4AL13 - 0.59-0.66 - 1	-		-	-	-	-	-	-	-	-	-	-	-	-	-	-	-	-	-	-	gtttgagcagtagagtccgcagatgtactagaggaaacttcttgaaggcc[T/C]CTCTGTGCCTGAATCGGATCCATGTTATTTTGTTGCAAGAGCATGCCTCC
Tdurum_contig15808_1547	4AL13 - 0.59-0.66 - 1	-		-	-	-	-	-	-	-	-	-	-	5BL_8502049	-	-	-	-	-	-	-	GCCATCTTCACAAGTGGTCAGACCACATCCCTCCATACTAAGCAACATTG[T/C]cagatcaacatctactagttttagcctcgtgtcagttctgccacagggaa
Tdurum_contig29550_232	4AL13 - 0.59-0.66 - 1	-		-	-	-	-	-	-	-	-	-	-	-	-	-	-	-	-	-	-	CTCCGGAAAGGCTCCCTGTCCATGACCATCCGGGAGCTCGGGCACATGGG[A/G]cttcctgagagggcgctccagacgctgtgctgggcgcaggggcagaaggc
Tdurum_contig42257_1440	4AL13 - 0.59-0.66 - 1	-		-	-	-	4AL_7177062	-	-	-	-	-	-	5BL_10813094	5DL_2831126	-	-	-	-	-	-	cttctaggagaacagtccttgtcggcaaactttgagatggctcagttcgc[T/C]TTTCAAGTTTTTGAGCGTAGCTTGTTTGCGCTAAGGATACATGAGGAAGA
Tdurum_contig45263_768	4AL13 - 0.59-0.66 - 1	-		-	-	-	4AL_7168762	-	-	-	-	-	-	5BL_10840727	-	-	-	-	-	-	-	AAGAGAGAGCTTTCTCAGACAGACTCGACATATGATTCTGAGAAGCTGGC[A/G]GAGAGAATAGCAAAGCTCTCTGGTGGAGTTGCTGTGATCAAGGTTGGAGC
Tdurum_contig66802_343	4AL13 - 0.59-0.66 - 1	-		-	-	-	-	-	-	-	-	-	-	-	-	-	-	-	-	-	-	TGGTGATTGAAATTCTAAGAAAGACACTGTCGTGGAACAACCATCAAAAG[A/C]aaaatgtcaaaagaccggatctaacgagaataagaggacagggcatcgcc
wsnp_Ex_c16100_24532343	4AL13 - 0.59-0.66 - 1	-		-	-	-	-	-	-	-	-	-	-	-	-	-	-	-	-	-	-	TGCAATGGTTATGTGCAGAAACTGGCGCGGTTTTGGATACAGCTGAGAAGGCTCATGAAGGTGCTATTTCTGGCATTGCGTGGGCTCCACGGACAATTCC[A/C]AATGGTGGTGGTGCTCCTGCGTACATTCTGGCGACTTGCGGGGACGACAAAAAGGTGAAACTGTGGTTAGCTCCGGAGGTGAGCTCGACATGAGCGTCTT
Excalibur_c30378_673	4AL10 - 0.82-0.84	4554.42		-	-	-	4AL_7033748	-	-	-	-	-	-	5BL_10894034	5DL_4469033	-	-	-	-	-	-	CTCCGGCAAGCATAGCAGAACAACATCCTCGCCCAGCCACTCTGCGGCCG[T/C]GGTGTGCGCCGTCGCCAGCAGGAGGAGAAGCAAGGTCTTGTGGAGCATCT
BS00068331_51	4AL10 - 0.82-0.84	4561.63		-	-	-	4AL_7033748	-	-	-	-	-	-	-	5DL_3983241	-	-	-	-	-	-	TTGTTGGTTGTCATGTTTAAGCTCATGGGGCCTCCAGCCCTGATGCTCTT[T/C]GCTCCTCCAGTATTGATAATCGTCGAACTTGCGTATCAAGTTGCCGTCGA
Tdurum_contig14240_1244	4AL10 - 0.82-0.84	4566.39		-	-	-	4AL_7024897	-	-	-	-	-	-	5BL_10902422	5DL_4489551	-	-	-	-	-	-	GGGTCAAGTAACTCAGCCTTGGGATCCTTGACATTGTGATAAAAGGGAGA[A/G]gccgtgtggaagacacaatcgcagccggcaacggcagcatcgaaagagcc
Excalibur_c16188_883	4AL10 - 0.82-0.84	4571.08		-	-	-	4AL_7123320	-	-	-	-	-	-	5BL_10858766	5DL_3983241	-	-	-	-	-	-	aatttcaagttatctcgaactcgacatacatgtggcaaaaagctttacga[T/C]ACTGCCGAAAAGACGAATGTGGTGTGGGAGCCATCGAAGGATCTGAAGCA
RAC875_c30052_548	4AL10 - 0.82-0.84	4573.4		-	-	-	4AL_7033748	-	-	-	-	-	-	5BL_10858766	5DL_4605619	-	-	-	-	-	-	TTCGATAAATCCTGGTGGCACTAGAGGGTGTACATCGCGTGACTTGACTG[T/C]CTGCTGGCGCCCCATTGGTTGATTATTATCGACTTTGTGTGAAGAGGTTT
RAC875_c34231_812	4AL10 - 0.82-0.84	4575.7		-	-	-	4AL_7128834	-	4DL_14467048	-	-	-	-	5BL_10902422	5DL_4489551	-	-	-	-	-	-	CATACCCCAATTTCAGCTTTGGCTGGGTAAATGTTAAAGATGTTGCCCTG[T/G]CACATATCCTTGCATATGAAGTTCCTTCGGCAAACGGAAGATACTGTATG
RAC875_rep_c109540_205	4AL10 - 0.82-0.84	4577.96		-	-	-	4AL_7128834	-	4DL_14467048	-	-	-	5AL_2765887	5BL_10905309	5DL_4578778	-	-	-	-	-	-	TTTGGATGGGTAAACGTTAAAGATGTTGCCCTGGCACATATCCTTGCATA[T/C]GAAGTTCCTTCAGCAAACGGAAGATATTGTATGGTTGAAAGAGTCATTCA
Kukri_c15823_196	4AL10 - 0.82-0.84	4577.96		-	-	-	4AL_7033748	-	-	-	-	-	-	-	5DL_3983241	-	-	-	-	-	-	AGTTCGAGCGGTCTCGTACTGCCTCGGCGGAAATGGTGACCCGTATTCAC[T/C]GGATCTGCACAAGGTACTGGATGAATCGCATGAGTTCTTGACGGGCGTCA
D_contig61362_644	4AL10 - 0.82-0.84	4577.96		-	-	-	4AL_7033748	-	-	-	-	-	-	5BL_10894034	5DL_4469033	-	-	-	-	-	-	AGAGCCCAACTTCATCCATGGAGTTGGCCAGGTAAGCAAAAGGAGGAGCTACCACCATTGCACCGAGGAAGATGAGCCTATTTCTGTATGGTTTCAACTTGTTGACGCTGATGATGGAGCTGCT[T/G]CCTGGTTTACGGTCGAGGTGGAGGCTGAACCAGAGAAGCACAGGAATGACCTCCGGCAAGCATAGCAGAACAGCATCCTCGCCCAGCCACTCTGCGGCCGCCGTGTGCGCCGTCGCCAGCAGGAG
RAC875_c11524_553	4AL10 - 0.82-0.84	4584.74		-	-	-	4AL_7169565	-	-	-	-	-	-	-	-	-	-	-	-	-	-	TAAAGTCCTTGATCACATGGCGTCCTAAGGTCTGGATATTCAGAGACACA[A/G]CCATTCTTGTGATCATATCTTATCTGATATTACTGGACATCAACTTGAGC
BS00108849_51	4AL10 - 0.82-0.84	4587.01		-	-	-	4AL_7139663	-	-	-	-	-	-	5BL_10861044	5DL_4603475	-	-	-	-	-	-	TGGCGGCACCGGTGAGAGCCAGAATGGCGGAACTGGCAATGGTGGAGGCA[A/G]TGGATCAGGATCTGGTGGTGGCGGATACCACTAAATTATCCTTTCTCAAT
Excalibur_c48802_234	4AL10 - 0.82-0.84	4589.27		-	-	-	4AL_7157579	-	-	-	-	-	-	5BL_10800582	5DL_4554741	-	-	-	-	-	-	ggggcattcttgaagggcatcgagccgcgagttctgtggatcggcatcgg[T/C]GGGTCCATCTTCTTCGGCGTGCTGGAGAAGACCAAGTCGGTGCTCGCTGA
Kukri_c5039_2269	4AL10 - 0.82-0.84	4589.27		4AS_6013169	-	-	4AL_7069343	-	-	-	-	-	-	5BL_10801111	5DL_4504283	-	-	-	-	-	-	AAAGATCGCAGTCTTTGACCTATCGAGGTTGATTGCGAGAGATAATGAAC[A/G]CACTTCCTTCGTCATCGGTGACATGACCTATATGGATCCAGTATACATGC
Tdurum_contig13965_1742	4AL10 - 0.82-0.84	4591.53		-	-	-	4AL_7069343	-	-	-	-	-	-	5BL_10834372	5DL_4504283	-	-	-	-	-	-	gctgaagatgtgttgtcaatggcagcataagcgcgcaagcagttgtatat[T/C]ACTTTTGCGTCCCGATGTTCTAGACCAACCACAAAGCAACGCTCCAAGCT
Excalibur_c20024_806	4AL10 - 0.82-0.84	4596.03		-	-	-	4AL_7069343	-	-	-	-	-	-	5BL_10876715	5DL_4504283	-	-	-	-	-	-	CTCCTTGCTCCTGTCAGTATCTCCATGATTATAACGCCAAGGCTATATAC[A/G]TCTGACGCGAATCCAATTTGGCCTGATCTGATGTATTCTGGATCCATATA
BS00022157_51	4AL10 - 0.82-0.84	4596.03		-	-	-	4AL_7070512	-	-	-	-	-	-	-	5DL_4528744	-	-	-	-	-	-	AAGACAAAGAAGAAGTTTGTGTTTGTTGCTGATAAGGACCTCGATGCCAC[A/G]CTAAGGGACGCCATTGACGAGTCCCAACTCCCTGAGGCATACGGCGGCAA
BS00099724_51	4AL10 - 0.82-0.84	4600.52		-	-	-	4AL_7106906	-	-	-	-	-	-	5BL_10791435	5DL_4515648	-	-	-	-	-	-	GAGGTGCGCGGCGAGATCGCAAAGGGAAGGGACCGCCACCAAGGTTTTGA[T/C]CGTCTTGGTCGCCCCATGTCGTATCTCTATGGTGGGCGCCACTTCCCTGT
BS00109683_51	4AL10 - 0.82-0.84	4600.52		4AS_5949586	-	-	4AL_7061179	-	-	-	-	-	-	5BL_10813998	5DL_4517974	-	-	-	-	-	-	GCGGCAGTGACGGCGATCTTCATGCCGGATTGGCAGTGTCCGGGGATGCT[A/G]CAGATGAAGTAGTTTGTGCCGCGGGCGAGGGTGACGCGGTCGGCACCGGA
BobWhite_c14409_206	4AL10 - 0.82-0.84	4600.52		-	-	-	4AL_7069343	-	-	-	-	-	-	5BL_10834372	5DL_4504283	-	-	-	-	-	-	GAAGGTTTCACTGACATATTTGAGAAGGTGAGGGAGGAGAAGCAGTCCGG[T/C]GCGGATACTGTCGGCACCAGCCATGCATATAAGGACCGCTACAACCAAGG
Excalibur_c46207_196	4AL10 - 0.82-0.84	4602.79		-	-	-	4AL_7127841	-	-	-	-	-	-	5BL_10800582	5DL_4554741	-	-	-	-	-	-	tccttcagctccctctttgccataagcttgtaaccaattcgaagttgctc[A/G]TATATGCAGAATTGAATGGCATCAAACGGAAGATCTCGAAGTAAAAATGA
RAC875_c20429_421	4AL10 - 0.82-0.84	4602.79		-	-	-	4AL_7069343	-	-	-	-	-	-	5BL_10834372	5DL_4504283	-	-	-	-	-	-	CCACAGTCGCATGAAATCTGTGTAAGCAGGCTCAGAGCGGAACTTTGTTA[T/C]agcagacttggaaggacagtagccttcaagaaagtcaagaaactttaagc
RAC875_c31971_336	4AL10 - 0.82-0.84	4602.79		-	-	-	4AL_6877017	-	-	-	-	-	-	5BL_10873410	5DL_4517893	-	-	-	-	-	-	CGGAAGCTCATCACCCTGAGGAARTCAGCCAACACCTCAAGGGAGGAGGT[T/C]GAGAAGCTCCAAATGGAGAACCGGTCCTTGCGCGAGAAGGAGGAGAAGTC
RAC875_c37037_176	4AL10 - 0.82-0.84	4602.79		-	-	-	4AL_7106906	-	-	-	-	-	-	5BL_10791435	5DL_4515648	-	-	-	-	-	-	GATGACAAGACCAAGAAGAAGTTTGTGTTTGTCGCTGATAGGGACCTTGA[T/C]GCCACACTTCGAGACGCCATCGACGAGTCCCAGCTCCCTGAGGAGTACGG
Tdurum_contig13965_1223	4AL10 - 0.82-0.84	4602.79		-	-	-	4AL_7069343	-	-	-	-	-	-	5BL_10834372	5DL_4504283	-	-	-	-	-	-	tgcttcatttggttctcattcactccgacagggctaattgtggctgtaag[A/G]GCACCATCAAGACCACCAGCAATTTCCTGGAATCTCAGTGAAAAGTAGAC
wsnp_Ex_c41074_47987860	4AL10 - 0.82-0.84	4605.05		-	-	-	4AL_7069343	-	-	-	-	-	-	5BL_10834372	5DL_4504283	-	-	-	-	-	-	CCGATTGTCCTTGCAGCTTATTTCAAGGTATACAATATGGCTTTCTTCTGGTCTGGCTGCGCGTAATGCTTCTGATGGGAGCTCGAGTTCTCCTGCAGAT[T/C]CTGAGTGGGCACTCTCTGTACCTGTGGAGGATTTCATATATGTAATGCATGATGTAAATGCTGTAATTGGGGAGCTTTCAGAATCAGGCGACTTTGTGGG
Tdurum_contig28868_274	4AL10 - 0.82-0.84	4605.05		-	-	-	4AL_7164015	-	-	-	-	-	-	5BL_10862052	5DL_4498883	-	-	-	-	-	-	AGGTTGCCCTTGTAGTCCATCAGCAGCTTCGCGTGGAACTGGTGCGGCCA[T/C]ggggtcggggccggcggctggtcgccggcggcgcgcggggccccgtggca
wsnp_Ex_c41074_47987998	4AL10 - 0.82-0.84	4605.05		-	-	-	4AL_7069343	-	-	-	-	-	-	5BL_10834372	5DL_4504283	-	-	-	-	-	-	ATATGTAATGCATGATGTAAATGCTGTAATTGGGGAGCTTTCAGAATCAGGCGACTTTGTGGGACGTGTGAATCAATTGCTAGCATCATGCCCCATTGAA[T/G]TACTTACCCTTGTGAAACAAAGTATACTGCAAGCTGTTGAGCCTTTGAAGGAGTTGTTGCCTAGCATAATGGATGTCATGATTGGGGTCATAGTTAAAAG
BS00022418_51	4AL10 - 0.82-0.84	4607.28		-	-	-	4AL_7164060	-	-	-	-	-	-	5BL_10915104	5DL_4517961	-	-	-	-	-	-	GTGCGCGGCGAGCTCGTGCAGGACAAGCTCTACATTCAGGGCTTCGACAA[T/G]ACGGGCCGCCCCATGATCTACCTCTTCGGCAACCGCCACTTCGCCGCCAA
BS00064100_51	4AL10 - 0.82-0.84	4607.28		-	-	-	4AL_7122082	-	-	-	-	-	-	5BL_10876715	-	-	-	-	-	-	-	CAGAGCACAACTTTTGGGCATCACATGGCCGGCTGATTAGTCCAACATGA[T/C]CGTTTCCTGTTCAATGAACTGCTGCTGATCACCGGAGCCCTGATGCTGCT
Excalibur_c21964_237	4AL10 - 0.82-0.84	4614.06		-	-	-	4AL_7070512	-	-	-	-	-	-	-	-	-	-	-	-	-	-	TGGTTTACCCCTTCATCGATGACAAGACAAAAAAGAAGTTTGTGTTTGTC[A/G]TTGATAGGGACCTCGATGCCACTCTTCGGGACGCCATTGACGACTCCCAA
Excalibur_c2618_845	4AL10 - 0.82-0.84	4614.06		-	-	-	4AL_7125994	-	-	-	-	-	-	5BL_7994590	5DL_4522856	-	-	-	-	-	-	TACCCAAGTTTCGACCCGTTCTTCTTCCAAAGCAAACTCGGAGCTGCCCT[A/C]gaaccacccttgtccttgatctggatgagacactggtgcattctactctt
GENE-2471_259	4AL10 - 0.82-0.84	4614.06		-	-	-	-	-	-	-	-	-	-	5BL_10925039	5DL_4605276	-	-	-	-	-	-	GTTCAGATGATTTCGCAAGGGGCGTCCAAGGTAATAATARCCCCTT[T/C]GCCAAAATGGAACGAACTTTGTTTTCTACACATGGCAAAGGGCAGCGGTT
RAC875_c13357_236	4AL10 - 0.82-0.84	4614.06		-	-	-	4AL_7133563	-	-	-	-	-	-	5BL_10925039	5DL_4605277	-	-	-	-	-	-	TATGATGCTTTTGATCTTGGCTTTATAACCACTGACGATTTCACAAATGC[T/C]GATATTCTCGAAGCAACTTATCCTGCTGTTGCAAAGAGGCTACATGGAGA
TA001999-0444	4AL10 - 0.82-0.84	4614.06		-	-	-	4AL_7160083	-	-	-	-	-	-	5BL_10917429	5DL_4567908	-	-	-	-	-	-	CAT[T/C]GCACCAAACCAGCTATTAATAgTGCATAATTCATCACGAGACCACGTTGC
wsnp_Ex_c41074_47988141	4AL10 - 0.82-0.84	4614.06		-	-	-	4AL_7069343	-	-	-	-	-	-	5BL_10834372	5DL_4504283	-	-	-	-	-	-	ctttgaaggagttgttgcctagcataatggatgtcatgattggggtcatagttaaaaggtctaatgaggatctgaaacacctgaagggaataacggccac[A/G]TATAGGATGACCAATAAACTTCCTGTGAGGCATTCTCCGTATGTATCTGGGATTTTGCATCCACTTAAGGTGTTTCTTGAAGGAGATCGTGTGCACTATT
Excalibur_c20902_401	4AL10 - 0.82-0.84	-		-	-	-	-	-	-	-	-	-	-	-	5DL_4517893	-	-	-	-	-	-	GGTGGCAACCGAGTTCCTAAAGCAGTTCATCTGATCTCGCTATCCGACTT[A/C]TCATCGCGGAAGGACCAATTCTCCATTGGGAGTTTCTTGGCCTCCTCCCT
Kukri_c45387_380	4AL10 - 0.82-0.84	-		-	-	-	-	-	-	-	-	-	-	-	-	-	-	-	-	-	-	agtgtctcatccagatcaaggacaagggtggttctagggcagctccgagt[T/C]TGCTTTGGAAGAAGAACGGGTCGAAACTTGGGTACAACCATAGATAACTC
RAC875_c20429_101	4AL10 - 0.82-0.84	-		-	-	-	-	-	-	-	-	-	-	-	-	-	-	-	-	-	-	GCCCACTCAGAATCTGCAGGAGAACTCGAGCTCCCATCAGAAGCATTACG[T/C]gcagccagaccagaagaaagccatgttgtataccttgaaataagctgcaa
RAC875_c21224_79	4AL10 - 0.82-0.84	-		-	-	-	-	-	-	-	-	-	-	-	-	-	-	-	-	-	-	ttgatccagcaggagcttgatcatgtagttgaagagcttgaaaagattgc[A/G]GTTGTTCATCTCCTACAGCACAGATCAATCATTTCCCTGATAGGGAATGT
RAC875_c25025_1845	4AL10 - 0.82-0.84	-		-	-	-	-	-	-	-	-	-	5AL_1792275	5BL_10784849	5DL_4514857	-	-	-	-	-	-	TTCTTCTATTTCCTTTTCTTTAYAATTTCATGCTTCAACTACTTCACATT[A/G]TTTGGCATGATGCTGGTGGCGTTGACCTCATCTTCCATGCTCGCAAACAT
RAC875_c3417_1023	4AL10 - 0.82-0.84	-		-	-	-	-	-	-	-	-	-	-	-	-	-	-	-	-	-	-	gttatctgaacgaaattatcaaaactcatagcacatgagtgtgtaacatc[A/G]CTTGGATCTTTTGGTTTAACTTTAATGAATGATTTTGAAACTGAGCGAAG
RAC875_c3672_705	4AL10 - 0.82-0.84	-		-	-	-	-	-	-	-	-	-	-	-	5DL_4469033	-	-	-	-	-	-	ATGCTCAAATTATGGGCATACGCTTTACTCATAGCGGCGGCTGCGTCCCT[A/G]CTGCTCAAGTGTCTGGTTTCTGCCAGGCTTGGTCTGCAACTACCACTGCA
RAC875_c37654_203	4AL10 - 0.82-0.84	-		-	-	-	-	-	-	-	-	-	-	-	-	-	-	-	-	-	-	ctatggcggcataaaggttgtgtagaaatcactcaagtctgctttttatt[A/G]TGGAAGCTCGTTGTATGTGTAAAATTATTTATACTCTTGGTCCCGGCGCA
Tdurum_contig13965_452	4AL10 - 0.82-0.84	-		-	-	-	-	-	-	-	-	-	-	-	-	-	-	-	-	-	-	gtgtcagatatgatgttatctgaggcatcagtactacctcctattcgttt[T/C]TGTTGTCCTTGGCGCAGTCTTTGCAACGAAGATTCAGTTTTCCTTGCCAC
Tdurum_contig60189_192	4AL10 - 0.82-0.84	-		-	-	-	-	-	-	-	-	-	-	5BL_10745299	-	-	-	-	-	-	-	agctaaatatatgccagaggagcgtgtcaaggtaacaagctgcggtgtta[T/C]ACAGCAAACTACCCAACATGATGAGAAGAAAAAATAGCAATTCTTCGGAA
Tdurum_contig60189_263	4AL10 - 0.82-0.84	-		-	-	-	-	-	-	-	-	-	-	5BL_10745299	-	-	-	-	-	-	-	ATGAGAAGAAAAAATAGCAATTCTTCGGAATGGTAACAAACCATTATCCG[T/C]aggaagttggtcggccgaatgcatccacacaagatgcatgcatgccggtc
wsnp_Ra_c40111_47657505	4AL10 - 0.82-0.84	-		-	-	-	-	-	-	-	-	-	-	-	5DL_4506286	-	-	-	-	-	-	CCAGAGCATCAACAATTGCATCATGCACCATGAGTAATGCATTTTGTGCTGCGCAAACAGGCTCCCTATCATCATCATCATCTATGTCGCTAATCATGAC[A/G]TCTCTATGCTTGACATAACAATATACCAAAACAACCCTTTTGTCAGCACCAGGGTATGGGTCGACAATCTTGACTTTGGCATTYGTCTGTTGCCGGATGG
BobWhite_c20282_164	4AL11 - 0.66-0.73	4614.06		-	-	-	4AL_7110127	-	-	-	-	-	-	5BL_10891930	5DL_4520466	-	-	-	-	-	-	TGTTAATTTTATCTCACATTGGAGGGCGCCATGGTTGTTACGATAGTCAT[T/G]ACAGGAATTAGTCAATGTTGCATAAGCGGAATCTCATGTGACAATCGTCC
Excalibur_c26895_128	4AL11 - 0.66-0.73	4614.06		-	-	-	4AL_7092269	-	-	-	-	-	-	5BL_10799111	5DL_4472075	-	-	-	-	-	-	TGCCCCATCTCTGACCTTTTCCACCCTTTCAGCTCTTCCAACTGCAATTT[T/C]CTCCACAGCTGGGGGTTTAGAATCAACCTGTTTCTGATCAGTTGAAACAC
Excalibur_c5624_1331	4AL11 - 0.66-0.73	4616.35		-	-	-	4AL_4984961	4BL_7036768	4DL_14312177	-	-	-	-	5BL_10921970	-	-	-	-	-	-	-	GCGGCGAGGAGCTGGGTTACGCGGGTTTCGGTCTACAGAAGGTGCAACAG[A/G]CAGCAGCACTAGTAGCAGCAGTGTCGATGTAATCCCAGTTAAACCTGCAG
GENE-2399_79	4AL11 - 0.66-0.73	4618.65		-	-	-	4AL_7145004	-	-	-	-	-	-	5BL_10897393	5DL_4494642	-	-	-	-	-	-	CCGTCCTTCTCGGCCTGGCTGATGTCCTTGCTCTCGAGCTCCTGGTACCG[T/G]GGCTCGATCCTGGCATTGTTTGATCAAGCGTTTTGCAGAAGCAGAGTTAG
Kukri_c20719_949	4AL11 - 0.66-0.73	4618.65		-	-	-	4AL_7122341	-	-	-	-	-	-	-	-	-	-	-	-	-	-	GAAAGTGCAGCATTGAATCGTGCCGGCCAGGGGAAAGCACTGCAGGAGCG[T/C]GTTTGGTTGGTGAGGTAAACAACACAAAATAAAGCTAGCAACCTGATCAA
Kukri_c25832_794	4AL11 - 0.66-0.73	4618.65		-	-	-	4AL_7132435	-	-	-	-	-	-	5BL_10863645	5DL_4549567	-	-	-	-	-	-	CTGTACATCGGTTGGCAAGAGAAGGGCGTTGAAGAGAAGTGTATATTTTT[A/G]TACATGGGAGGAGCACGTCAACTGAAGTTTGATCCATAGGTCAGAGGTGC
Tdurum_contig14720_1371	4AL11 - 0.66-0.73	4618.65		-	-	-	4AL_7106767	-	-	-	-	-	-	5BL_10857139	5DL_4596994	-	-	-	-	-	-	TGTACAGGAAAAGAAAACTTTGCTTCCATTTTTTACAACCATGCCGACTC[A/G]AGAACAACCATGACTCGTTTTGAAATGAAGACCGACTTCTCTCTACCTCT
Ra_c2279_721	4AL11 - 0.66-0.73	4618.65		-	-	-	4AL_7092269	-	-	-	-	-	-	5BL_10799111	5DL_4472075	-	-	-	-	-	-	CTGGGGCAGATATACAGCATCCCTGAAGCACCTCAGATCATGGAGTGTGA[T/C]TACGGCGATCAGGACTGGCTGTTCGATCGATGTAGCACCCAGCCAGAGAA
Excalibur_c687_886	4AL11 - 0.66-0.73	4618.65		-	-	-	4AL_7175209	-	-	-	-	-	-	5BL_10848252	5DL_4529699	-	-	-	-	-	-	TATAGCTTGAATGACTTAGATGGGTCATGGTCAGTTTCAATGGCAGCAAT[A/G]TCTCAACCTTGCAACGTCCACGGCTTATGCGGTCCTAATGGAATCTGTCA
Kukri_c83168_89	4AL11 - 0.66-0.73	4623.2		-	-	-	4AL_7124811	-	-	-	-	-	-	5BL_10918844	5DL_4534283	-	-	-	-	-	-	GAGTTTCTGAAAAGCGATATGAAGAGCCTTCTCCTTGACTTGTTATCGCA[A/C]CCCCACCAGGAGAAACAGCCGCTACCTGCCAATTGGGAGCTTGGCATCAG
Kukri_c48575_1023	4AL11 - 0.66-0.73	4623.2		-	-	-	4AL_7071764	-	-	-	-	-	-	5BL_10908696	5DL_4604257	-	-	-	-	-	-	GCCTTGATGGGAATAACGGACTAGCCAAAGATACGGTCATGAGCTTGCTA[T/C]atgctgagctgaaaacttggatggctggttgctcattccagattggccct
Kukri_c63460_739	4AL11 - 0.66-0.73	4623.2		-	-	-	4AL_7172124	4BL_6987512	-	-	-	-	-	5BL_10836601	5DL_4585846	-	-	-	-	7BL_6548312	-	AGCCCGAGGCTTATGGGCAACATGGTGAGCAAGAGAAGGAGGCTGACCAA[T/C]AAGATAATACTCAAGTTCAAACTAGTGATACTGGACCTTCCTTGGACAGT
BS00011794_51	4AL11 - 0.66-0.73	4625.46		-	-	-	4AL_7174245	-	-	-	-	-	-	-	5DL_4523306	-	-	-	-	-	-	AACCAACTGAACCCTCGGGGAGTTCCCGTGTATATGTAAATAAATATAAA[T/C]ACGTACGTCTGCTAATGGCGTGGATCAGAAACTGTGTCTCCCTCTCGTTG
Ex_c57499_310	4AL11 - 0.66-0.73	4625.46		-	-	-	4AL_7171433	-	-	-	-	-	-	-	-	-	-	-	-	-	-	ACTGAATGTTACGGAGACGACATGAATCGACATGTATAGTGCCAATGTCT[T/C]GGGTGAGATAAGATCCCAACTGTACTTTCACATATGCTTTTGCCCGGTTA
wsnp_JD_c4438_5567972	4AL11 - 0.66-0.73	4625.46		-	-	-	4AL_7175209	-	-	-	-	-	-	5BL_10848252	5DL_4529699	-	-	-	-	-	-	CGACATATTCACAAACCAACAGCCTGTGAGATCCTTCCGAACAAAACCCCCATATTCTCACCAGATTCATGTGGTAAATCCTAGCAATCACACTCAGCTC[A/G]GCTTGGAACTCTTCTTTGCCCCGACTTATATGCTTCAGCTTCTTCAGAGCAACTGGTCTTTCATCTTCTAAGACACCTTTGTACACCACACCCGAGCTTC
wsnp_CAP11_c209_198467	4AL11 - 0.66-0.73	4625.46		-	-	-	4AL_7174245	-	-	-	-	-	-	-	5DL_4523306	-	-	-	-	-	-	TGAGCCATACACATGCCCACCGCTGCTAGTCCTACACAACTTCATCGAAACAACGAGAGGGAGACRCAGTTTCTGATCCACGCCATTAGCAGACGTACGT[A/G]TTTATATTTATTTACATATACACGGGAACTCCCCGAGGGTTCAGTTGGTTCAGCCAGGTGATTGCCGTGCCTACCTACTCATTGCAGTGCTGCAAAAATG
BobWhite_c18287_502	4AL11 - 0.66-0.73	4625.46		-	-	-	4AL_7112234	-	-	5AS_1543898	-	-	-	-	-	-	-	-	7AL_4385382	-	7DL_3394603	GCACACAATCCCCTTCACTAGATTGACTGCCGACCCACTTGAGATAAGTG[T/C]GTCATCTATTTATACCCCTGTTATGTTCAGTAAGGTAAAGGCCGAGATTG
BobWhite_c4187_931	4AL11 - 0.66-0.73	4627.72		-	-	-	4AL_6657881	-	-	-	-	-	-	5BL_10919329	5DL_4497827	-	-	-	-	-	-	CATACAGTGCACCCCTTGGCCGGTCAAGGTGTCAATTTGGGTTTTGGAGA[T/C]GCAGCTGCCTTAGCAAAAGTTATTTCTGAAGGAGTTTCTGTTGGTGCTGA
Kukri_c6224_266	4AL11 - 0.66-0.73	4629.96		-	-	-	4AL_7171433	-	-	-	-	-	-	-	-	-	-	-	-	-	-	CTACGTTGAGGCGAACTGAATGCTACGGAGACGACATGAATCGACATGTA[T/C]AGTGCCAATGTCTCGGGTGAGATAAGATCCCAACTGTACTTTCACATATG
Excalibur_c38724_102	4AL11 - 0.66-0.73	4629.96		-	-	-	4AL_7142694	-	-	-	-	-	-	5BL_10809422	5DL_4559282	-	-	-	-	-	-	GCTAGCAAATGCCCTCCTGGAGCATGAAACTCTCACTGGTGACCAGATCA[A/G]GAAACTAGTTTTGACAGGACGGCAAGGAGTTGGTCGTAGCAGCAGCCGGC
Ra_c2279_718	4AL11 - 0.66-0.73	4629.96		-	-	-	4AL_7092269	-	-	-	-	-	-	5BL_10799111	5DL_4472075	-	-	-	-	-	-	TATCTGGGGCAGATATACAGCATCCCTGAAGCACCTCAGATCATGGAGTG[T/C]GATTACGGCGATCAGGACTGGCTGTTCGATCGATGTAGCACCCAGCCAGA
Tdurum_contig11053_1003	4AL11 - 0.66-0.73	4632.19		-	-	-	4AL_7131795	-	-	-	-	-	-	5BL_10921534	5DL_4600640	-	-	-	-	-	-	tcaacccctgggactccctatacaggtaaatcctttcaggcagccgattg[A/C]GGAGAACAATAGTGCGCTATACATACCATGCTACTCGAATGGCTTTGTTT
Excalibur_c25699_113	4AL11 - 0.66-0.73	4634.43		-	-	-	4AL_7124811	-	-	-	-	-	-	5BL_10918844	5DL_4534283	-	-	-	-	-	-	GGAAACAATATCAGAATTCAGGATCCATGTCCAGGGGGTATCAAACAATG[T/C]GATACAAATGGATGATCATTTGGTAATTGATGGCCGGCTGAACGAGTTAT
Excalibur_rep_c114451_411	4AL11 - 0.66-0.73	4634.43		-	-	-	4AL_7171433	-	-	-	-	-	-	-	-	-	-	-	-	7BL_1219118	-	GCCAGGTTGGAGTGCACACTGTATCATCAAACGTCCAATGACATCATGGG[A/C]AACAACTGTTTCAATTAGTTCACCTCCAACCAATTTCACTAAAGGTTCAT
Excalibur_rep_c93029_486	4AL11 - 0.66-0.73	4634.43		-	-	-	4AL_7030098	-	-	-	-	-	-	5BL_10837257	5DL_4574490	-	-	-	-	-	-	GATAAATCTGTTATAATCAGTGAGATATTGGATCCTAGGACTAAAAATTT[A/G]TTATACATGTCAAAAATAAGTGACTATGTTCTTTCAAATGAACTCGTGAG
JD_c4438_839	4AL11 - 0.66-0.73	4634.43		-	-	-	4AL_7175209	-	-	-	-	-	-	-	5DL_4529699	-	-	-	-	-	-	ATCGGTGTTATGCGCTTCTAGAATTGGTGGTATGCTCATTTGGTTGCAGT[T/C]AAGATGAGGTGGTGCAGGATCAAACACATCGGAGCGAGGGAAAATTGTGT
Ku_c5228_417	4AL11 - 0.66-0.73	4634.43		-	-	-	4AL_7092269	-	-	-	-	-	-	5BL_10799111	5DL_4472075	-	-	-	-	-	-	ATCTCGTGGTTCTTTCGCTTCTTCAGGTTTTCATCAGCTAGGATAACTTT[A/C]GCATCATCAGCTGGAGGAGCCAAGGGAGGGGTTAAGGGCTTCGTGTCAAG
Kukri_c1073_91	4AL11 - 0.66-0.73	4634.43		-	-	-	4AL_7175209	-	-	-	-	-	-	-	5DL_4529699	-	-	-	-	-	-	TGAAACTCAAGCATACAGATTTTTGGGGCTCTGATCAGAAACATTTGCTC[T/C]CGGTTTCCTTTTATTATTGTAGGAATATCTGCATGAATGACTGCACCTGC
Kukri_c25832_687	4AL11 - 0.66-0.73	4634.43		-	-	-	4AL_7132435	-	-	-	-	-	-	5BL_10863645	5DL_4549567	-	-	-	-	-	-	AAGTAGTGCAAGGCTTAAAAAATCTTCGGAATCAGCTCGAAGAACAAGAG[A/C]GGAAAAAGAAGTGACCGCCAAAGGTCGACTGATCGACACAAATCGCATCT
Kukri_c42795_65	4AL11 - 0.66-0.73	4636.64		-	-	-	4AL_7030098	-	-	-	-	-	-	5BL_10837257	5DL_4574490	-	-	-	-	-	-	TGGTTTCCCGCATCAGCCACAAAGGTCCACGATAACCAGAGGCAATCCGA[T/C]aagctatcatcagtaaccccataaagagcgagtccaccaagaccgataag
RAC875_c48399_441	-	4641.03		-	-	-	4AL_7136947	-	-	-	-	-	-	5BL_10804384	5DL_4503769	-	-	-	-	-	-	AGGTACGTGACGCTGCAGTGGTCGTCTGATCCCATAAGCGACATGGTGTC[T/C]GACTCGGTGGTGGCCATGATCTTGAACATTGGCCGTGAGGGTCCGAAGGT
RFL_Contig1393_614	4AL11 - 0.66-0.73	4649.92		-	-	-	4AL_7110127	-	-	-	-	-	-	5BL_10919428	5DL_4604132	-	-	-	-	-	-	AAGCAGGGGCTGTACACGTGGCAAGACCTATGTGTGCTTGTTCAGTCCAG[T/C]GACAGCGAGCTGCTGGAGGGGCTGAATTCCCTCTCGGCTGTCGAGATTGA
Tdurum_contig14773_561	4AL11 - 0.66-0.73	4649.92		-	-	-	4AL_7122341	-	-	-	-	-	-	5BL_10921962	5DL_4518504	-	-	-	-	-	-	gcaatgggtcgacgaaaaactaggattgtagcaattgatgccttggactg[T/C]CCAACTAAGTTACAGTATGAAACTAGTGGTCTTTTAAGGGAAGTGAACAA
Excalibur_c5624_1026	4AL11 - 0.66-0.73	4656.7		-	-	-	4AL_4984961	4BL_7036768	4DL_14312177	-	-	-	-	5BL_10921970	-	-	-	-	-	-	-	GGTGCAGTCCTTCCAGAGAAAGCAAGCAGTTCAGTATGAGGATGACAATG[T/G]TGTGATATCAGATGAACGTGCCATGTCACTCTTGTCTTATAAACCATCTA
Excalibur_c5624_845	4AL11 - 0.66-0.73	4659		-	-	-	4AL_4984961	4BL_7036768	4DL_14312177	-	-	-	-	5BL_10921970	-	-	-	-	-	-	-	TGGAGGAAGTCATGGGGAGCAATGCATCAGAGATATCTGGTCTACCTGGT[A/C]TTGGAGATGTTACCGGAAGAATTGCCTCACCGTCGGCAGGTCAAGGTCTT
wsnp_Ku_c13768_21859275	4AL11 - 0.66-0.73	4659		-	-	-	4AL_7176390	-	-	-	-	-	5AL_2799708	5BL_10917865	5DL_4490976	-	-	-	-	-	-	TACATATGCGTCAAGATACTACCGAGCACCAGAACTCATATTTGGTGCAACTGAATATACTACGGCCATTGATTTGTGGTCCACAGGCTGTGTCATGGCA[A/G]AGCTGCTTCTTGGACAGCCTCTTTTTCCTGGGGAAAGTGGAGTTGATCAGCTGGTTGAGATTATCAAGGTCTTGGGTACTCCAACAAGGGAAGAGATCAA
RAC875_c24916_223	4AL11 - 0.66-0.73	4659		-	-	-	4AL_7142694	-	-	-	-	-	-	5BL_10809422	-	-	-	-	-	-	-	GTATCACCAGACCAACAAGTAGATGGTGGTAACAATAGCGATCAGGGAAC[A/G]TCTTCTCTCTCTGGGGACGAGAGCACCAAATCAATGTCAACAGAAGAACA
Kukri_rep_c106490_583	4AL11 - 0.66-0.73	4659		-	-	-	4AL_7110761	-	-	-	-	-	-	5BL_10845408	5DL_4563982	-	-	-	-	-	-	ACAGTGGTGAGGTGTTGTCATGCACACTGCACCACGTTGTGCTTGATCTT[A/G]TTACACTTGAGTCCACCGAAGAGAGATTTATCACTGCATTAGATTACTCA
RAC875_c41114_486	4AL11 - 0.66-0.73	4659		-	-	-	4AL_7176423	-	-	-	-	-	-	5BL_10923431	5DL_4511702	-	-	-	-	-	-	TAATATGTTAAAGAAGATGAGAGTTTTAGTTCCCCAAGAGACGGGACATC[A/G]CCAAACGACAAGGGGATATATTCGGACACCCAAGTATCCCAATGGAGCTT
Tdurum_contig22511_355	4AL11 - 0.66-0.73	4659		-	-	-	4AL_7110622	-	-	-	-	-	-	5BL_10874288	-	-	-	-	-	-	-	ATTTGGATCAAGGAGTACTTCTTGGTGGGTAGAAGTGACGCATCGGTGTC[A/G]GGCGAAGTTGGGGCAGACTCGTCGATCATGGCTTGGCGTTGTGCACCTTG
BS00010144_51	4AL11 - 0.66-0.73	4659		-	-	-	4AL_7142694	-	-	-	-	5DS_916596	-	5BL_10809422	5DL_4578092	-	-	-	-	-	-	TTTGCTGATACTTTCGTTGCATGCAGACTGAATGCAGAGAGCGATGTGTA[A/G]GGTCTGGAGTTTTCCCTGACTTGTGTTTCTGAAGGTCGAAGAGAATCCGA
Excalibur_rep_c74143_114	4AL11 - 0.66-0.73	4659		-	4BS_1379316	-	4AL_7035067	-	4DL_12508238	-	-	-	-	5BL_10924262	5DL_4537429	-	-	-	-	-	-	TCCAGCTCAGCAATGTTGTCAACTTGTGTCTGGTTGTATTGAACTAACTC[T/C]gagaacaagaatgcaaacgcactcaaactgacctcctgtctgccacgacc
RAC875_c56535_256	4AL11 - 0.66-0.73	4659		-	-	-	4AL_7093188	-	-	-	-	-	-	5BL_10823615	5DL_4576730	-	-	-	-	-	-	ACGATGCCGACCCTGTTCACAAGGCCACCATTATGCCTAGGGGATATACT[A/C]TTGGCATGGTGGCGCAGCTGCCGGGGGAAGACAGCGAGCTCGAAGTCTCG
Kukri_c13768_898	4AL11 - 0.66-0.73	4659		-	-	-	4AL_7176390	-	-	-	-	-	-	5BL_10917865	5DL_4490976	-	-	-	-	-	-	ccagatcttcggtgcactgctatggaagcctgcatgcacccgttctttga[T/C]GAGTTGAGAGATCCAAACACCCGTCTACCTAACGGCCGCCCTCTACCTCC
Kukri_c20446_215	4AL11 - 0.66-0.73	4659		-	-	-	4AL_7176423	-	-	-	-	-	-	5BL_10923431	5DL_4511702	-	-	-	-	-	-	ACGATACTTCTCAAAGGAGCCGAGCAATGCAAGTACTGCGATGCCCTTGA[T/G]ACCAAGTCGTGTTGTTCAACAGAGTCTTCCTTTCCAAAGAGTGAGGATGA
Kukri_rep_c69697_207	4AL11 - 0.66-0.73	4659		-	-	-	4AL_7159085	-	-	-	-	-	-	-	-	-	-	-	-	-	-	CAGCTAAAATTGTATTGTCACCTTAGCACTCAGAACCAGAATTCCTAGCA[T/G]TACATATACGTCCTGCCCAACTGGGCATCAAGTGAAAGAGATGATAGGTA
Excalibur_c76268_300	4AL11 - 0.66-0.73	4659		-	-	-	4AL_7176423	-	-	-	-	-	-	-	-	-	-	-	-	-	-	CTCACCCATTGATTTGGGCAGCATGGTGGGGCAAGATTCATGGGAAGAAA[A/G]ATTTGGTGATTATGATCCAGCTGCTGCTCCGGATTCGCCGCGTAGCACTG
Kukri_c34435_265	4AL11 - 0.66-0.73	4661.29		-	-	-	4AL_1265840	-	-	-	-	-	-	5BL_10919005	5DL_4599776	-	-	-	-	-	-	TTCAGACATGAGCAGCAAATCTGGTAGAGGCTCCTTTTGTTTAATCCGGA[T/C]AAATCCTTTTGATACACTGAGCTTTTGCTTAGAAGACCATTGATCAAAGA
wsnp_Ex_c2288_4293430	4AL11 - 0.66-0.73	4661.29		-	-	-	4AL_7142694	-	-	-	-	-	-	5BL_10809422	5DL_4559282	-	-	-	-	-	-	AAGCAGATAGTTATAGCGGTAGCCAGCAGGATCAGGGAACACCTTCTGTCACCCGCAACGAGAGCGCCAACCAGTGAGGAGATCAAGAAACGGGTGCTCG[T/C]GGTGAGAGCGGCGAACCAATGACGAGATCAAGAAACGGGTGTTGACGCAGCAACAAGTAGATGATGCTAACAATGGGTCAGCAGGATGAGGGAACACCTT
Kukri_c16707_116	4AL11 - 0.66-0.73	4661.29		-	-	-	4AL_7151926	-	-	-	-	-	-	5BL_10815235	5DL_4537443	-	-	-	-	-	-	GAAGCTGAGCGTGCCAAGTTCATTGTTGAGAAGGCTGAGCAAGACAAGAA[A/G]agtgcaattatcagggcacagggagaggcaaagagtgcagagctgattgg
RAC875_c278_2934	4AL11 - 0.66-0.73	4661.29		-	-	-	4AL_7110761	-	-	-	-	-	-	5BL_10845408	5DL_4563982	-	-	-	-	-	-	GCATCTCCGAGTTCTAATCCTGGAGTTTTGGGGTGATCAATGGGGGATCA[T/C]GAGTTTTGACCTCACAAGAATTTGTAGATTTTTTCAGCTGAGATATTTGA
RAC875_c8472_1174	4AL11 - 0.66-0.73	4661.29		-	-	-	4AL_4984961	4BL_7036768	4DL_14312177	-	-	-	-	5BL_10921970	-	-	-	-	-	-	-	ATTGTACTGGAACAGTGAAGATGCTGACAATATCATTGGAGCATCGAGGC[A/G]TGATCAGTTGGATTGGTTTACTCTGGACCCAAGGGTGGCACAAGATCAGC
BS00065444_51	4AL11 - 0.66-0.73	4663.58		-	-	-	4AL_7124054	-	-	-	-	-	-	-	-	-	-	-	-	-	-	CCCGGGTGATCACTCCCTACCTGATTGCCTCCGACCAACACATGATCTCT[T/C]GTGTACCCTAGTCAAATACGCCCCATGACCAGCTCCATGCCGCCGCACCC
Excalibur_c12218_217	4AL11 - 0.66-0.73	4663.58		-	-	-	4AL_7034603	-	-	-	-	-	-	5BL_10911970	5DL_4604257	-	-	-	-	-	-	TCTTTAACCGGCTTSMAGAATCTTTCATTTCAAGGATTAATGCAAGATTC[A/G]TTGTGCTACTTTGGGGTGATAAATCATCCCTAAATAGTAAAGCTGTGATG
[truncated: 952 more rows]
